# Supplementary material for: Developmental transcriptome profiling uncovered carbon signaling genes associated with almond fruit drop
Source: Sci Rep. 2021 Feb 9;11:3401. doi: 10.1038/s41598-020-69395-z (PMC7873282; doi:10.1038/s41598-020-69395-z)
Supplement: Supplementary file 2 — Supplemental Table 1 [file 41598_2020_69395_MOESM2_ESM.xlsx]

## Sheet: Sheet1
Samples	Read Number	Base Number	%≥Q30	GC Content
Alm_A12_rep1	7718627	1157794050	0.935411	0.49101
Alm_A12_rep2	12975050	1946257500	0.935451	0.491004
Alm_A12_rep3	11469338	1720400700	0.935461	0.490995
Alm_N12_rep1	5444570	816685500	0.937634	0.481016
Alm_N12_rep2	10761583	1614237450	0.937502	0.481014
Alm_N12_rep3	6487730	973159500	0.937562	0.480994
Alm_A17_rep1	6671247	1000687050	0.944416	0.483092
Alm_A17_rep2	11955195	1793279250	0.944452	0.483172
Alm_A17_rep3	9178289	1376743350	0.944443	0.483158
Alm_N17_rep1	5420443	813066450	0.93491	0.488379
Alm_N17_rep2	9848753	1477312950	0.934862	0.488447
Alm_N17_rep3	7306101	1095915150	0.93491	0.488442
Alm_A22_rep1	5510594	826589100	0.943359	0.488887
Alm_A22_rep2	9518937	1427840550	0.943386	0.488925
Alm_A22_rep3	7944178	1191626700	0.943354	0.488929
Alm_N22_rep1	5303308	795496200	0.951311	0.475046
Alm_N22_rep2	8732744	1309911600	0.951237	0.475052
Alm_N22_rep3	8070918	1210637700	0.951197	0.47503
Alm_A27_rep1	5281149	792172350	0.949466	0.4756
Alm_A27_rep2	10095287	1514293050	0.949544	0.475595
Alm_A27_rep3	6625814	993872100	0.949488	0.475591
Alm_N27_rep1	6318759	947813850	0.949702	0.472219
Alm_N27_rep2	12323833	1848574950	0.949745	0.472193
Alm_N27_rep3	7671286	1150692900	0.949734	0.47225
Alm_A32_rep1	5350986	802647900	0.950825	0.479482
Alm_A32_rep2	9160554	1374083100	0.950838	0.479435
Alm_A32_rep3	7791626	1168743900	0.950765	0.479441
Alm_N32_rep1	5030576	754586400	0.946901	0.488063
Alm_N32_rep2	9793064	1468959600	0.946864	0.488065
Alm_N32_rep3	6130722	919608300	0.94688	0.488034
Alm_A37_rep1	6526542	978981300	0.951419	0.480792
Alm_A37_rep2	11863477	1779521550	0.951455	0.480827
Alm_A37_rep3	8810084	1321512600	0.951434	0.48079
Alm_N37_rep1	6599687	989953050	0.949414	0.479685
Alm_N37_rep2	10736863	1610529450	0.949358	0.479651
Alm_N37_rep3	10159807	1523971050	0.949423	0.479644
