# Supplementary material for: Developmental transcriptome profiling uncovered carbon signaling genes associated with almond fruit drop
Source: Sci Rep. 2021 Feb 9;11:3401. doi: 10.1038/s41598-020-69395-z (PMC7873282; doi:10.1038/s41598-020-69395-z)
Supplement: Supplementary file 3 — Supplemental Table 2 [file 41598_2020_69395_MOESM3_ESM.xlsx]

## Sheet: Sheet1
#Anno_Database	Annotated_Number	300<=length<1000	length>=1000
COG_Annotation	5449	1493	3338
GO_Annotation	12635	4176	7063
KEGG_Annotation	7646	2457	4375
KOG_Annotation	10820	3299	6289
Pfam_Annotation	15516	4495	9694
Swissprot_Annotation	14041	4276	8488
eggNOG_Annotation	75	34	25
nr_Annotation	21152	7114	11719
All_Annotated	22182	7455	11879
