# Supplementary material for: Developmental transcriptome profiling uncovered carbon signaling genes associated with almond fruit drop
Source: Sci Rep. 2021 Feb 9;11:3401. doi: 10.1038/s41598-020-69395-z (PMC7873282; doi:10.1038/s41598-020-69395-z)
Supplement: Supplementary file 4 — Supplemental Table 3 [file 41598_2020_69395_MOESM4_ESM.xlsx]

## Sheet: Sheet1
#GeneID	COG_class	COG_class_annotation	GO_annotation	KEGG_annotation	KOG_class	KOG_class_annotation	Pfam_annotation	Swissprot_annotation	eggNOG_class	eggNOG_class_annotation	nr_annotation
TRINITY_DN19501_c0_g1	[TK]	--	Molecular Function: phosphoric diester hydrolase activity (GO:0008081);; Molecular Function: GTP diphosphokinase activity (GO:0008728);; Cellular Component: chloroplast (GO:0009507);; Biological Process: response to wounding (GO:0009611);; Biological Process: guanosine tetraphosphate metabolic process (GO:0015969);; Molecular Function: metal ion binding (GO:0046872);;	--	[T]	Signal transduction mechanisms	HD domain;; Region found in RelA / SpoT proteins;; TGS domain;; HD domain	Putative GTP diphosphokinase RSH1, chloroplastic (Precursor) GN=RSH1 OS=Arabidopsis thaliana (Mouse-ear cress) PE=1 SV=1	3	--	hypothetical protein PRUPE_ppa001188mg [Prunus persica]
TRINITY_DN13266_c0_g1	--	--	--	--	--	--	--	F-box/kelch-repeat protein At3g18720 GN=At3g18720 OS=Arabidopsis thaliana (Mouse-ear cress) PE=2 SV=1	1	Inorganic ion transport and metabolism	PREDICTED: F-box/kelch-repeat protein At3g18720-like [Prunus mume]
TRINITY_DN26926_c0_g1
TRINITY_DN25479_c2_g1	[O]	Posttranslational modification, protein turnover, chaperones	Biological Process: single-organism cellular process (GO:0044763);;	--	[O]	Posttranslational modification, protein turnover, chaperones	Glutaredoxin	Monothiol glutaredoxin-S17 GN=GRXS17 OS=Arabidopsis thaliana (Mouse-ear cress) PE=2 SV=1	1	--	PREDICTED: monothiol glutaredoxin-S11-like [Prunus mume]
TRINITY_DN22719_c0_g1	--	--	Molecular Function: calmodulin binding (GO:0005516);; Cellular Component: mitochondrion (GO:0005739);; Biological Process: auxin-activated signaling pathway (GO:0009734);;	K14488|4.64725e-54|pper:PRUPE_ppa013764mg|hypothetical protein; K14488 SAUR family protein (A)	--	--	Auxin responsive protein	Auxin-induced protein 15A OS=Glycine max (Soybean) PE=2 SV=1	1	--	hypothetical protein PRUPE_ppa013764mg [Prunus persica]
TRINITY_DN45076_c0_g1	--	--	--	--	--	--	Weak chloroplast movement under blue light	WEB family protein At1g12150 GN=At1g12150 OS=Arabidopsis thaliana (Mouse-ear cress) PE=2 SV=1	1	--	hypothetical protein PRUPE_ppa025715mg [Prunus persica]
TRINITY_DN24601_c0_g2	--	--	Molecular Function: 6-phosphofructokinase activity (GO:0003872);; Molecular Function: ATP binding (GO:0005524);; Cellular Component: plasma membrane (GO:0005886);; Cellular Component: 6-phosphofructokinase complex (GO:0005945);; Biological Process: fructose 6-phosphate metabolic process (GO:0006002);; Biological Process: glycolytic process (GO:0006096);;	K00850|9.70047e-66|pper:PRUPE_ppa003994mg|hypothetical protein; K00850 6-phosphofructokinase 1 [EC:2.7.1.11] (A)	[G]	Carbohydrate transport and metabolism	--	ATP-dependent 6-phosphofructokinase 3 {ECO:0000255|HAMAP-Rule:MF_03186} GN=At4g26270 OS=Arabidopsis thaliana (Mouse-ear cress) PE=1 SV=1	1	--	hypothetical protein PRUPE_ppa003994mg [Prunus persica]
TRINITY_DN24601_c0_g2	[G]	Carbohydrate transport and metabolism	Molecular Function: 6-phosphofructokinase activity (GO:0003872);; Molecular Function: ATP binding (GO:0005524);; Cellular Component: 6-phosphofructokinase complex (GO:0005945);; Biological Process: fructose 6-phosphate metabolic process (GO:0006002);; Biological Process: glycolytic process (GO:0006096);;	K00850|0|pper:PRUPE_ppa003994mg|hypothetical protein; K00850 6-phosphofructokinase 1 [EC:2.7.1.11] (A)	[G]	Carbohydrate transport and metabolism	Phosphofructokinase	ATP-dependent 6-phosphofructokinase 3 {ECO:0000255|HAMAP-Rule:MF_03186} GN=At4g26270 OS=Arabidopsis thaliana (Mouse-ear cress) PE=1 SV=1	1	--	hypothetical protein PRUPE_ppa003994mg [Prunus persica]
TRINITY_DN24601_c0_g2	[G]	Carbohydrate transport and metabolism	Molecular Function: 6-phosphofructokinase activity (GO:0003872);; Molecular Function: ATP binding (GO:0005524);; Cellular Component: 6-phosphofructokinase complex (GO:0005945);; Biological Process: fructose 6-phosphate metabolic process (GO:0006002);; Biological Process: glycolytic process (GO:0006096);; Biological Process: phosphorylation (GO:0016310);;	K00850|2.82411e-114|pmum:103340791|6-phosphofructokinase 6-like; K00850 6-phosphofructokinase 1 [EC:2.7.1.11] (A)	[G]	Carbohydrate transport and metabolism	Phosphofructokinase	ATP-dependent 6-phosphofructokinase 1 {ECO:0000255|HAMAP-Rule:MF_03186} GN=At4g29220 OS=Arabidopsis thaliana (Mouse-ear cress) PE=1 SV=1	1	--	PREDICTED: 6-phosphofructokinase 6-like [Prunus mume]
TRINITY_DN27177_c0_g5	--	--	--	K01411|5.41121e-27|pper:PRUPE_ppa000686mg|hypothetical protein; K01411 nardilysin [EC:3.4.24.61] (A)	--	--	--	--	1	--	hypothetical protein PRUPE_ppa000686mg [Prunus persica]
TRINITY_DN27313_c2_g7	--	--	--	--	[R]	General function prediction only	Leucine rich repeat N-terminal domain	--	1	--	PREDICTED: probable leucine-rich repeat receptor-like protein kinase At1g35710 [Prunus mume]
TRINITY_DN27313_c2_g7	--	--	--	--	--	--	--	--	--	--	hypothetical protein PRUPE_ppa020791mg [Prunus persica]
TRINITY_DN17025_c0_g1	--	--	Molecular Function: metal ion binding (GO:0046872);;	--	[O]	Posttranslational modification, protein turnover, chaperones	Ring finger domain;; RING-H2 zinc finger;; Zinc finger, C3HC4 type (RING finger);; Zinc finger, C3HC4 type (RING finger);; Anaphase-promoting complex subunit 11 RING-H2 finger	E3 ubiquitin-protein ligase ATL23 GN=ATL23 OS=Arabidopsis thaliana (Mouse-ear cress) PE=1 SV=2	1	--	hypothetical protein PRUPE_ppa013156mg [Prunus persica]
TRINITY_DN22750_c1_g2	[J]	Translation, ribosomal structure and biogenesis	Molecular Function: structural constituent of ribosome (GO:0003735);; Cellular Component: ribosome (GO:0005840);; Biological Process: translation (GO:0006412);;	K02916|8.27276e-81|pmum:103323387|50S ribosomal protein L35, chloroplastic; K02916 large subunit ribosomal protein L35 (A)	--	--	Ribosomal protein L35	50S ribosomal protein L35, chloroplastic (Precursor) GN=RPL35 OS=Spinacia oleracea (Spinach) PE=1 SV=1	56	--	PREDICTED: 50S ribosomal protein L35, chloroplastic [Prunus mume]
TRINITY_DN18134_c0_g1	--	--	Biological Process: regulation of transcription, DNA-templated (GO:0006355);; Cellular Component: chloroplast stroma (GO:0009570);; Biological Process: chloroplast organization (GO:0009658);;	--	--	--	--	--	32	--	PREDICTED: uncharacterized protein LOC103341347 [Prunus mume]
TRINITY_DN18134_c0_g1	--	--	--	--	--	--	--	--	16	--	PREDICTED: uncharacterized protein LOC103341346 [Prunus mume]
TRINITY_DN27185_c2_g6	--	--	Molecular Function: DNA binding (GO:0003677);; Molecular Function: transcription coactivator activity (GO:0003713);; Molecular Function: protein binding (GO:0005515);; Cellular Component: nucleus (GO:0005634);; Biological Process: regulation of transcription, DNA-templated (GO:0006355);;	--	[K]	Transcription	Transcriptional Coactivator p15 (PC4)	RNA polymerase II transcriptional coactivator KIWI GN=KIWI OS=Arabidopsis thaliana (Mouse-ear cress) PE=1 SV=1	2	--	hypothetical protein PRUPE_ppa013716mg [Prunus persica]
TRINITY_DN52132_c0_g1	--	--	Molecular Function: ATP binding (GO:0005524);; Biological Process: ATP catabolic process (GO:0006200);; Molecular Function: organic phosphonate transmembrane-transporting ATPase activity (GO:0015416);; Cellular Component: membrane (GO:0016020);;	--	[Q]	Secondary metabolites biosynthesis, transport and catabolism	ABC-2 type transporter	Pleiotropic drug resistance protein 3 GN=PDR3 OS=Nicotiana tabacum (Common tobacco) PE=2 SV=1	1	--	hypothetical protein PRUPE_ppa017338mg [Prunus persica]
TRINITY_DN23674_c0_g1	[O]	Posttranslational modification, protein turnover, chaperones	Molecular Function: ATP binding (GO:0005524);; Molecular Function: nucleoside-triphosphatase activity (GO:0017111);; Biological Process: cell division (GO:0051301);;	K13525|6.61769e-65|zma:100274218|pco097024a; LOC100274218; K13525 transitional endoplasmic reticulum ATPase (A)	[O]	Posttranslational modification, protein turnover, chaperones	ATPase family associated with various cellular activities (AAA);; Holliday junction DNA helicase ruvB N-terminus;; AAA ATPase domain;; Viral (Superfamily 1) RNA helicase;; NACHT domain;; RNA helicase;; AAA domain (Cdc48 subfamily);; Magnesium chelatase, subunit ChlI	Cell division control protein 48 homolog E GN=CDC48E OS=Arabidopsis thaliana (Mouse-ear cress) PE=1 SV=2	14	--	hypothetical protein CISIN_1g0034993mg, partial [Citrus sinensis]
TRINITY_DN24258_c3_g1	--	--	--	--	--	--	WRKY DNA -binding domain	Probable WRKY transcription factor 13 GN=WRKY13 OS=Arabidopsis thaliana (Mouse-ear cress) PE=2 SV=1	1	--	PREDICTED: probable WRKY transcription factor 13 [Prunus mume]
TRINITY_DN12877_c0_g1	--	--	--	--	--	--	--	--	1	--	hypothetical protein PRUPE_ppa022527mg [Prunus persica]
TRINITY_DN25709_c0_g1	[Q]	Secondary metabolites biosynthesis, transport and catabolism	Molecular Function: fumarylacetoacetase activity (GO:0004334);; Cellular Component: cytosol (GO:0005829);; Biological Process: aromatic amino acid family metabolic process (GO:0009072);; Biological Process: chlorophyll catabolic process (GO:0015996);;	K01555|0|pper:PRUPE_ppa006251mg|hypothetical protein; K01555 fumarylacetoacetase [EC:3.7.1.2] (A)	[G]	Carbohydrate transport and metabolism	Fumarylacetoacetate (FAA) hydrolase family;; Fumarylacetoacetase N-terminal	--	1	--	hypothetical protein PRUPE_ppa006251mg [Prunus persica]
TRINITY_DN23753_c1_g2	--	--	--	--	--	--	gag-polypeptide of LTR copia-type	--	64	--	PREDICTED: uncharacterized protein LOC103939253 [Pyrus x bretschneideri]
TRINITY_DN23139_c1_g7	--	--	--	K14009|2.49491e-106|pper:PRUPE_ppa021600mg|hypothetical protein; K14009 B-cell receptor-associated protein 31 (A)	[V]	Defense mechanisms	B-cell receptor-associated protein 31-like	--	1	--	hypothetical protein PRUPE_ppa021600mg [Prunus persica]
TRINITY_DN28074_c1_g3	--	--	--	K13457|9.99999e-104|pmum:103335353|disease resistance protein RPM1-like; K13457 disease resistance protein RPM1 (A)	[T]	Signal transduction mechanisms	--	Probable disease resistance protein At1g58602 GN=At1g58602 OS=Arabidopsis thaliana (Mouse-ear cress) PE=2 SV=1	1	--	PREDICTED: disease resistance protein RPM1-like [Prunus mume]
TRINITY_DN17862_c0_g1	--	--	--	K17422|1.24133e-59|pper:PRUPE_ppa013995mg|hypothetical protein; K17422 large subunit ribosomal protein L41 (A)	[J]	Translation, ribosomal structure and biogenesis	Mitochondrial ribosomal protein L27	--	4	--	hypothetical protein PRUPE_ppa013995mg [Prunus persica]
TRINITY_DN24371_c0_g1	[C]	Energy production and conversion	Cellular Component: mitochondrial inner membrane (GO:0005743);; Molecular Function: ubiquinol-cytochrome-c reductase activity (GO:0008121);; Cellular Component: integral component of membrane (GO:0016021);; Biological Process: electron transport chain (GO:0022900);; Molecular Function: metal ion binding (GO:0046872);; Molecular Function: 2 iron, 2 sulfur cluster binding (GO:0051537);; Cellular Co…	K00411|1.33147e-118|pmum:103330432|cytochrome b-c1 complex subunit Rieske-4, mitochondrial-like; K00411 ubiquinol-cytochrome c reductase iron-sulfur subunit [EC:1.10.2.2] (A)	[C]	Energy production and conversion	Rieske [2Fe-2S] domain;; Ubiquinol cytochrome reductase transmembrane region	Cytochrome b-c1 complex subunit Rieske, mitochondrial (Precursor) GN=FES1 OS=Solanum tuberosum (Potato) PE=1 SV=1	1	--	PREDICTED: cytochrome b-c1 complex subunit Rieske-4, mitochondrial-like [Prunus mume]
TRINITY_DN6016_c0_g2	[I]	Lipid transport and metabolism	Molecular Function: nucleotide binding (GO:0000166);; Molecular Function: 3-hydroxyacyl-CoA dehydrogenase activity (GO:0003857);; Molecular Function: dodecenoyl-CoA delta-isomerase activity (GO:0004165);; Molecular Function: enoyl-CoA hydratase activity (GO:0004300);; Cellular Component: cell wall (GO:0005618);; Cellular Component: nucleolus (GO:0005730);; Cellular Component: cytosol (GO:0005829)…	K10527|9.89209e-73|ath:AT3G06860|MFP2; fatty acid beta-oxidation multifunctional protein MFP2; K10527 enoyl-CoA hydratase/3-hydroxyacyl-CoA dehydrogenase [EC:4.2.1.17 1.1.1.35 1.1.1.211] (A)	[I]	Lipid transport and metabolism	3-hydroxyacyl-CoA dehydrogenase, C-terminal domain	3-hydroxyacyl-CoA dehydrogenase GN=MFP2 OS=Arabidopsis thaliana (Mouse-ear cress) PE=1 SV=1	4	--	fatty acid beta-oxidation multifunctional protein MFP2 [Arabidopsis thaliana]
TRINITY_DN6016_c0_g2	[I]	Lipid transport and metabolism	Molecular Function: nucleotide binding (GO:0000166);; Molecular Function: 3-hydroxyacyl-CoA dehydrogenase activity (GO:0003857);; Molecular Function: dodecenoyl-CoA delta-isomerase activity (GO:0004165);; Molecular Function: enoyl-CoA hydratase activity (GO:0004300);; Cellular Component: cell wall (GO:0005618);; Cellular Component: nucleolus (GO:0005730);; Cellular Component: cytosol (GO:0005829)…	K10527|0|aly:ARALYDRAFT_478006|hypothetical protein; K10527 enoyl-CoA hydratase/3-hydroxyacyl-CoA dehydrogenase [EC:4.2.1.17 1.1.1.35 1.1.1.211] (A)	[I]	Lipid transport and metabolism	3-hydroxyacyl-CoA dehydrogenase, NAD binding domain;; 3-hydroxyacyl-CoA dehydrogenase, C-terminal domain	3-hydroxyacyl-CoA dehydrogenase GN=MFP2 OS=Arabidopsis thaliana (Mouse-ear cress) PE=1 SV=1	4	--	hypothetical protein ARALYDRAFT_478006 [Arabidopsis lyrata subsp. lyrata]
TRINITY_DN24875_c2_g1	--	--	--	--	--	--	Salt stress response/antifungal	Cysteine-rich receptor-like protein kinase 28 (Precursor) GN=CRK28 OS=Arabidopsis thaliana (Mouse-ear cress) PE=3 SV=2	8	--	hypothetical protein PRUPE_ppa022854mg [Prunus persica]
TRINITY_DN25073_c1_g1	[O]	Posttranslational modification, protein turnover, chaperones	Molecular Function: structural constituent of ribosome (GO:0003735);; Cellular Component: ribosome (GO:0005840);; Biological Process: translation (GO:0006412);;	K08770|1.05569e-11|cmo:103484592|polyubiquitin-like; K08770 ubiquitin C (A)	[J]	Translation, ribosomal structure and biogenesis	--	Ubiquitin (Precursor) OS=Triticum aestivum (Wheat) PE=3 SV=2	1	--	PREDICTED: polyubiquitin-like [Cucumis melo]
TRINITY_DN17234_c0_g1	[B]	Chromatin structure and dynamics	Molecular Function: binding (GO:0005488);;	--	[K]	Transcription	Histone-like transcription factor (CBF/NF-Y) and archaeal histone;; Core histone H2A/H2B/H3/H4	Nuclear transcription factor Y subunit B-3 OS=Arabidopsis thaliana (Mouse-ear cress) PE=2 SV=1	1	--	hypothetical protein PRUPE_ppa011298mg [Prunus persica]
TRINITY_DN16443_c0_g1	--	--	Cellular Component: intracellular membrane-bounded organelle (GO:0043231);; Cellular Component: cytoplasmic part (GO:0044444);;	K13250|5.74341e-10|fve:101299602|translocon-associated protein subunit beta-like; K13250 translocon-associated protein subunit beta (A)	[U]	Intracellular trafficking, secretion, and vesicular transport	Translocon-associated protein beta (TRAPB)	--	1	--	hypothetical protein GUITHDRAFT_137181 [Guillardia theta CCMP2712]
TRINITY_DN19051_c0_g2	--	--	--	--	--	--	Repeat of unknown function (DUF1220)	--	--	--	--
TRINITY_DN21995_c0_g2	[OC]	--	Biological Process: glycerol ether metabolic process (GO:0006662);; Molecular Function: electron carrier activity (GO:0009055);; Cellular Component: chloroplast thylakoid membrane (GO:0009535);; Biological Process: cytochrome b6f complex assembly (GO:0010190);; Molecular Function: protein disulfide oxidoreductase activity (GO:0015035);; Molecular Function: oxidoreductase activity, acting on a sul…	--	[O]	Posttranslational modification, protein turnover, chaperones	Thioredoxin;; Thioredoxin-like;; Thioredoxin-like domain;; Thioredoxin-like;; Redoxin;; AhpC/TSA family	Thioredoxin-like protein HCF164, chloroplastic (Precursor) OS=Oryza sativa subsp. japonica (Rice) PE=2 SV=1	2	--	hypothetical protein PRUPE_ppa010236mg [Prunus persica]
TRINITY_DN15596_c0_g1	--	--	--	--	--	--	--	--	1	--	hypothetical protein PRUPE_ppa013696mg [Prunus persica]
TRINITY_DN36126_c0_g1	--	--	Molecular Function: protein serine/threonine phosphatase activity (GO:0004722);; Biological Process: protein dephosphorylation (GO:0006470);; Biological Process: protein targeting to membrane (GO:0006612);; Biological Process: membrane fusion (GO:0006944);; Biological Process: response to chitin (GO:0010200);; Biological Process: regulation of plant-type hypersensitive response (GO:0010363);; Bio…	--	[T]	Signal transduction mechanisms	Protein phosphatase 2C	Probable protein phosphatase 2C 63 GN=At4g33920 OS=Arabidopsis thaliana (Mouse-ear cress) PE=2 SV=1	1	--	putative protein phosphatase 2C 63 [Arabidopsis thaliana]
TRINITY_DN36126_c0_g1	--	--	Molecular Function: protein serine/threonine phosphatase activity (GO:0004722);; Biological Process: protein dephosphorylation (GO:0006470);; Biological Process: protein targeting to membrane (GO:0006612);; Biological Process: membrane fusion (GO:0006944);; Biological Process: response to chitin (GO:0010200);; Biological Process: regulation of plant-type hypersensitive response (GO:0010363);; Bio…	--	[T]	Signal transduction mechanisms	Protein phosphatase 2C	Probable protein phosphatase 2C 63 GN=At4g33920 OS=Arabidopsis thaliana (Mouse-ear cress) PE=2 SV=1	1	--	putative protein phosphatase 2C 63 [Arabidopsis thaliana]
TRINITY_DN21482_c0_g1	--	--	--	--	[R]	General function prediction only	PPR repeat family;; PPR repeat;; PPR repeat;; Pentatricopeptide repeat domain;; Evolutionarily conserved signalling intermediate in Toll pathway;; Mitochondrial 28S ribosomal protein S27;; Replication factor C C-terminal domain	Pentatricopeptide repeat-containing protein At3g48810 GN=At3g48810 OS=Arabidopsis thaliana (Mouse-ear cress) PE=2 SV=1	1	--	PREDICTED: pentatricopeptide repeat-containing protein At3g48810 [Prunus mume]
TRINITY_DN24253_c2_g1	--	--	--	--	[C]	Energy production and conversion	--	--	1	--	PREDICTED: uncharacterized protein LOC103331694 [Prunus mume]
TRINITY_DN23595_c4_g3	--	--	--	--	--	--	AP2 domain	Dehydration-responsive element-binding protein 2D GN=F10A5.29 OS=Arabidopsis thaliana (Mouse-ear cress) PE=2 SV=1	1	--	PREDICTED: dehydration-responsive element-binding protein 2D [Prunus mume]
TRINITY_DN24658_c1_g7	--	--	--	K13120|8.40269e-45|pmum:103320066|protein FAM32A-like; K13120 protein FAM32A (A)	[S]	Function unknown	--	--	6	--	PREDICTED: protein FAM32A-like [Prunus mume]
TRINITY_DN26234_c0_g1	[R]	General function prediction only	--	--	[QR]	--	non-haem dioxygenase in morphine synthesis N-terminal;; 2OG-Fe(II) oxygenase superfamily	Flavonol synthase/flavanone 3-hydroxylase GN=FL OS=Petunia hybrida (Petunia) PE=2 SV=1	1	--	PREDICTED: 2&apos;-deoxymugineic-acid 2&apos;-dioxygenase-like [Prunus mume]
TRINITY_DN27732_c4_g1	[R]	General function prediction only	Molecular Function: GTP binding (GO:0005525);; Cellular Component: plasma membrane (GO:0005886);; Biological Process: small GTPase mediated signal transduction (GO:0007264);; Biological Process: protein transport (GO:0015031);; Molecular Function: hydrolase activity (GO:0016787);;	K07904|3.20671e-111|pper:PRUPE_ppa011297mg|hypothetical protein; K07904 Ras-related protein Rab-11A (A)	[U]	Intracellular trafficking, secretion, and vesicular transport	Ras family	Ras-related protein Rab11C GN=RAB11C OS=Lotus japonicus (Lotus corniculatus var. japonicus) PE=2 SV=1	1	--	hypothetical protein PRUPE_ppa011297mg [Prunus persica]
TRINITY_DN20037_c0_g1	--	--	--	--	--	--	NADH-ubiquinone reductase complex 1 MLRQ subunit	--	1	--	hypothetical protein PRUPE_ppa014104mg [Prunus persica]
TRINITY_DN17257_c0_g1	--	--	--	--	--	--	Rho termination factor, N-terminal domain	Rho-N domain-containing protein 1, chloroplastic (Precursor) GN=RHON1 OS=Arabidopsis thaliana (Mouse-ear cress) PE=1 SV=1	1	--	PREDICTED: rho-N domain-containing protein 1, chloroplastic [Prunus mume]
TRINITY_DN47813_c0_g1	--	--	--	--	--	--	--	--	--	--	PREDICTED: uncharacterized protein LOC103322099 isoform X1 [Prunus mume]
TRINITY_DN47813_c0_g1	--	--	--	--	--	--	--	--	1	--	PREDICTED: uncharacterized protein LOC103322099 isoform X2 [Prunus mume]
TRINITY_DN25439_c5_g2	--	--	--	--	[R]	General function prediction only	--	--	21	--	PREDICTED: uncharacterized protein LOC103338944 [Prunus mume]
TRINITY_DN28056_c1_g1	--	--	--	--	--	--	--	--	29	--	hypothetical protein PRUPE_ppa019485mg [Prunus persica]
TRINITY_DN27647_c1_g6	--	--	Cellular Component: membrane (GO:0016020);;	--	--	--	Domain of unknown function (DUF588)	CASP-like protein 1F2 GN=POPTRDRAFT_823430 OS=Populus trichocarpa (Western balsam poplar) PE=3 SV=1	1	--	hypothetical protein PRUPE_ppa012166mg [Prunus persica]
TRINITY_DN17493_c0_g1	--	--	Biological Process: response to other organism (GO:0051707);;	--	--	--	Thaumatin family	Thaumatin-like protein 1 (Precursor) OS=Prunus persica (Peach) PE=2 SV=1	1	--	hypothetical protein PRUPE_ppa009119mg [Prunus persica]
TRINITY_DN24141_c1_g1	--	--	Molecular Function: zinc ion binding (GO:0008270);;	--	[O]	Posttranslational modification, protein turnover, chaperones	Ring finger domain;; RING-H2 zinc finger;; Zinc finger, C3HC4 type (RING finger);; Zinc finger, C3HC4 type (RING finger)	RING-H2 finger protein ATL70 GN=ATL70 OS=Arabidopsis thaliana (Mouse-ear cress) PE=2 SV=1	1	--	hypothetical protein PRUPE_ppa012474mg [Prunus persica]
TRINITY_DN13300_c0_g1	--	--	--	--	--	--	--	--	1	--	hypothetical protein PRUPE_ppa018882mg [Prunus persica]
TRINITY_DN26952_c1_g2	--	--	Molecular Function: hydrolase activity, hydrolyzing O-glycosyl compounds (GO:0004553);; Biological Process: metabolic process (GO:0008152);;	--	--	--	Glycosyl hydrolases family 17	Glucan endo-1,3-beta-glucosidase 13 (Precursor) GN=At5g56590 OS=Arabidopsis thaliana (Mouse-ear cress) PE=1 SV=1	1	--	PREDICTED: glucan endo-1,3-beta-glucosidase-like [Prunus mume]
TRINITY_DN15299_c0_g2	--	--	--	K01051|2.3873e-131|pper:PRUPE_ppa015202mg|hypothetical protein; K01051 pectinesterase [EC:3.1.1.11] (A)	--	--	Plant invertase/pectin methylesterase inhibitor	--	--	--	hypothetical protein PRUPE_ppa015202mg [Prunus persica]
TRINITY_DN21394_c0_g1	--	--	--	--	[P]	Inorganic ion transport and metabolism	--	--	--	--	PREDICTED: uncharacterized protein LOC103334106 [Prunus mume]
TRINITY_DN23380_c2_g2	--	--	--	--	--	--	--	--	--	--	BnaCnng12640D [Brassica napus]
TRINITY_DN24687_c0_g1	--	--	--	--	--	--	FBD	Putative FBD-associated F-box protein At5g56430 GN=At5g56430 OS=Arabidopsis thaliana (Mouse-ear cress) PE=3 SV=1	57	--	PREDICTED: F-box/LRR-repeat protein At4g14103-like [Prunus mume]
TRINITY_DN18180_c0_g1	[T]	Signal transduction mechanisms	Molecular Function: protein tyrosine phosphatase activity (GO:0004725);; Molecular Function: protein tyrosine/serine/threonine phosphatase activity (GO:0008138);; Biological Process: pollen development (GO:0009555);; Biological Process: pollen tube growth (GO:0009860);; Biological Process: actin filament-based movement (GO:0030048);; Biological Process: peptidyl-tyrosine dephosphorylation (GO:003…	K01110|0|pper:PRUPE_ppa006437mg|hypothetical protein; K01110 phosphatidylinositol-3,4,5-trisphosphate 3-phosphatase and dual-specificity protein phosphatase PTEN [EC:3.1.3.16 3.1.3.48 3.1.3.67] (A)	[TR]	--	C2 domain of PTEN tumour-suppressor protein;; Dual specificity phosphatase, catalytic domain;; Tyrosine phosphatase family;; Protein-tyrosine phosphatase	--	1	--	hypothetical protein PRUPE_ppa006437mg [Prunus persica]
TRINITY_DN16951_c0_g2	[J]	Translation, ribosomal structure and biogenesis	Molecular Function: structural constituent of ribosome (GO:0003735);; Biological Process: translation (GO:0006412);; Cellular Component: large ribosomal subunit (GO:0015934);; Molecular Function: rRNA binding (GO:0019843);;	K02938|2.46131e-128|gsl:Gasu_34490|60S ribosomal protein L8e; K02938 large subunit ribosomal protein L8e (A)	[J]	Translation, ribosomal structure and biogenesis	Ribosomal Proteins L2, C-terminal domain;; Ribosomal Proteins L2, RNA binding domain	60S ribosomal protein L8-3 OS=Arabidopsis thaliana (Mouse-ear cress) PE=1 SV=2	1	--	60S ribosomal protein L8 [Rozella allomycis CSF55]
TRINITY_DN25617_c1_g1	--	--	--	--	--	--	No apical meristem (NAM) protein	NAC domain-containing protein 90 GN=NAC090 OS=Arabidopsis thaliana (Mouse-ear cress) PE=2 SV=1	1	--	hypothetical protein PRUPE_ppa025375mg [Prunus persica]
TRINITY_DN25617_c1_g1	--	--	--	--	[R]	General function prediction only	gag-polypeptide of LTR copia-type	--	19	--	PREDICTED: uncharacterized protein LOC103342394 [Prunus mume]
TRINITY_DN25010_c1_g3	--	--	--	--	--	--	TIR domain;; TIR domain	TMV resistance protein N GN=N OS=Nicotiana glutinosa (Tobacco) PE=1 SV=1	1	--	PREDICTED: TMV resistance protein N-like [Prunus mume]
TRINITY_DN23959_c2_g1	--	--	Biological Process: isopentenyl diphosphate biosynthetic process, methylerythritol 4-phosphate pathway (GO:0019288);;	--	--	--	--	--	1	--	hypothetical protein PRUPE_ppa013859mg [Prunus persica]
TRINITY_DN24074_c4_g1	--	--	--	--	--	--	--	--	--	--	PREDICTED: uncharacterized protein LOC103341994 [Prunus mume]
TRINITY_DN26735_c1_g2	[L]	Replication, recombination and repair	Molecular Function: nucleic acid binding (GO:0003676);; Biological Process: DNA metabolic process (GO:0006259);; Molecular Function: transferase activity (GO:0016740);;	K10395|5.3664e-26|pmum:103342269|uncharacterized LOC103342269; K10395 kinesin family member 4/21/27 (A)	[R]	General function prediction only	--	--	21	--	PREDICTED: uncharacterized protein LOC103342269 [Prunus mume]
TRINITY_DN17012_c0_g1	[TZDR]	--	Biological Process: MAPK cascade (GO:0000165);; Molecular Function: calmodulin-dependent protein kinase activity (GO:0004683);; Molecular Function: calcium ion binding (GO:0005509);; Molecular Function: protein binding (GO:0005515);; Molecular Function: ATP binding (GO:0005524);; Cellular Component: nucleus (GO:0005634);; Cellular Component: cytosol (GO:0005829);; Cellular Component: plasma membr…	K13412|2.09366e-39|ath:AT4G35310|CPK5; calmodulin-domain protein kinase 5; K13412 calcium-dependent protein kinase [EC:2.7.11.1] (A)	[T]	Signal transduction mechanisms	EF hand;; EF hand;; EF-hand domain;; EF-hand domain pair;; EF-hand domain pair	Calcium-dependent protein kinase 5 GN=CPK5 OS=Arabidopsis thaliana (Mouse-ear cress) PE=2 SV=1	1	--	calmodulin-domain protein kinase 5 [Arabidopsis thaliana]
TRINITY_DN17012_c0_g1	--	--	Molecular Function: calmodulin-dependent protein kinase activity (GO:0004683);; Molecular Function: calcium ion binding (GO:0005509);; Molecular Function: ATP binding (GO:0005524);; Cellular Component: nucleus (GO:0005634);; Cellular Component: cytosol (GO:0005829);; Cellular Component: plasma membrane (GO:0005886);; Biological Process: protein phosphorylation (GO:0006468);; Biological Process: r…	K13412|5.5205e-29|aly:ARALYDRAFT_491116|calcium dependent kinase 5; K13412 calcium-dependent protein kinase [EC:2.7.11.1] (A)	[T]	Signal transduction mechanisms	EF hand;; EF-hand domain pair	Calcium-dependent protein kinase 5 GN=CPK5 OS=Arabidopsis thaliana (Mouse-ear cress) PE=2 SV=1	1	--	PREDICTED: calcium-dependent protein kinase 5-like [Camelina sativa]
TRINITY_DN4066_c0_g1	[C]	Energy production and conversion	--	K02137|1.47877e-11|mdm:103407484|ATP synthase subunit O, mitochondrial-like; K02137 F-type H+-transporting ATPase subunit O (A)	[C]	Energy production and conversion	ATP synthase delta (OSCP) subunit	ATP synthase subunit O, mitochondrial (Precursor) OS=Ipomoea batatas (Sweet potato) PE=1 SV=1	1	--	probable ATP5-F1F0-ATPase complex, OSCP subunit [Sporisorium reilianum SRZ2]
TRINITY_DN4066_c0_g1	[C]	Energy production and conversion	Molecular Function: hydrogen ion transmembrane transporter activity (GO:0015078);; Molecular Function: cation-transporting ATPase activity (GO:0019829);; Molecular Function: ATPase activity, coupled to transmembrane movement of ions, rotational mechanism (GO:0044769);;	K02137|4.77125e-08|sly:101244808|ATP synthase subunit O, mitochondrial; K02137 F-type H+-transporting ATPase subunit O (A)	[C]	Energy production and conversion	ATP synthase delta (OSCP) subunit	ATP synthase subunit O, mitochondrial (Precursor) OS=Ipomoea batatas (Sweet potato) PE=1 SV=1	1	--	ATP synthase F1, delta subunit [Phytophthora parasitica INRA-310]
TRINITY_DN16996_c0_g1	[R]	General function prediction only	Molecular Function: nucleotide binding (GO:0000166);; Molecular Function: RNA binding (GO:0003723);;	--	[R]	General function prediction only	RNA recognition motif. (a.k.a. RRM, RBD, or RNP domain);; RNA recognition motif (a.k.a. RRM, RBD, or RNP domain);; RNA recognition motif. (a.k.a. RRM, RBD, or RNP domain);; Borrelia ORF-A	Glycine-rich RNA-binding protein 8 GN=T22F8.160 OS=Arabidopsis thaliana (Mouse-ear cress) PE=1 SV=1	1	--	PREDICTED: U1 small nuclear ribonucleoprotein 70 kDa [Prunus mume]
TRINITY_DN14572_c0_g1	[H]	Coenzyme transport and metabolism	Molecular Function: catalytic activity (GO:0003824);; Cellular Component: mitochondrion (GO:0005739);; Biological Process: Mo-molybdopterin cofactor biosynthetic process (GO:0006777);; Cellular Component: chloroplast (GO:0009507);;	K03639|1.97351e-133|pmum:103332198|cyclic pyranopterin monophosphate synthase accessory protein, mitochondrial; K03639 cyclic pyranopterin phosphate synthase [EC:4.1.99.18] (A)	[H]	Coenzyme transport and metabolism	MoaC family	Cyclic pyranopterin monophosphate synthase accessory protein, mitochondrial (Precursor) GN=CNX3 OS=Arabidopsis thaliana (Mouse-ear cress) PE=1 SV=1	1	--	PREDICTED: cyclic pyranopterin monophosphate synthase accessory protein, mitochondrial [Prunus mume]
TRINITY_DN17748_c0_g1	--	--	--	--	--	--	--	--	11	--	hypothetical protein PRUPE_ppa005443mg [Prunus persica]
TRINITY_DN16616_c0_g1	[K]	Transcription	Molecular Function: nucleic acid binding (GO:0003676);; Cellular Component: ribonucleoprotein complex (GO:0030529);;	K11088|1.0143e-27|smo:SELMODRAFT_112116|hypothetical protein; K11088 small nuclear ribonucleoprotein D3 (A)	[A]	RNA processing and modification	LSM domain	Sm-like protein LSM4 {ECO:0000305} OS=Arabidopsis thaliana (Mouse-ear cress) PE=1 SV=1	1	--	Putative Small nuclear ribonucleoprotein D3 [Rhizopus microsporus]
TRINITY_DN13811_c0_g1	--	--	Biological Process: systemic acquired resistance (GO:0009627);; Biological Process: regulation of defense response (GO:0031347);;	--	[TZ]	--	Uncharacterized conserved protein (DUF2358)	--	1	--	hypothetical protein PRUPE_ppa010447mg [Prunus persica]
TRINITY_DN2873_c0_g1	--	--	Cellular Component: extracellular region (GO:0005576);; Cellular Component: endoplasmic reticulum (GO:0005783);; Biological Process: response to salt stress (GO:0009651);;	--	--	--	--	--	1	--	uncharacterized protein [Arabidopsis thaliana]
TRINITY_DN17743_c0_g1	--	--	Cellular Component: plastid (GO:0009536);; Biological Process: secondary shoot formation (GO:0010223);; Biological Process: strigolactone biosynthetic process (GO:1901601);;	K17911|0|pmum:103334180|beta-carotene isomerase D27, chloroplastic; K17911 beta-carotene isomerase [EC:5.2.1.14] (A)	--	--	Domain of unknown function (DUF4033)	Beta-carotene isomerase D27, chloroplastic (Precursor) GN=D27 OS=Oryza sativa subsp. japonica (Rice) PE=1 SV=1	1	--	PREDICTED: beta-carotene isomerase D27, chloroplastic [Prunus mume]
TRINITY_DN25535_c0_g2	--	--	Molecular Function: motor activity (GO:0003774);; Cellular Component: nucleus (GO:0005634);; Biological Process: pollen exine formation (GO:0010584);; Cellular Component: myosin complex (GO:0016459);; Biological Process: actin cytoskeleton organization (GO:0030036);; Biological Process: actin filament-based movement (GO:0030048);; Biological Process: Golgi localization (GO:0051645);; Biological P…	K10357|1.05988e-121|pmum:103318672|myosin-11; K10357 myosin V (A)	[Z]	Cytoskeleton	Myosin head (motor domain);; Myosin N-terminal SH3-like domain	Myosin-11 GN=T22H22.1 OS=Arabidopsis thaliana (Mouse-ear cress) PE=3 SV=1	1	--	PREDICTED: myosin-11 [Prunus mume]
TRINITY_DN14403_c0_g1	--	--	--	--	--	--	--	--	21	--	PREDICTED: uncharacterized protein LOC103448444 [Malus domestica]
TRINITY_DN15719_c0_g1	--	--	--	--	--	--	Protein of unknown function (DUF1668)	--	--	--	PREDICTED: uncharacterized protein LOC103321619 [Prunus mume]
TRINITY_DN25279_c3_g1	--	--	--	--	--	--	BURP domain	BURP domain-containing protein 3 (Precursor) OS=Oryza sativa subsp. japonica (Rice) PE=2 SV=1	1	--	hypothetical protein PRUPE_ppa022737mg [Prunus persica]
TRINITY_DN24542_c2_g4	--	--	Biological Process: polysaccharide biosynthetic process (GO:0000271);; Molecular Function: copper ion binding (GO:0005507);; Molecular Function: L-ascorbate oxidase activity (GO:0008447);; Cellular Component: plant-type cell wall (GO:0009505);; Cellular Component: plasmodesma (GO:0009506);; Biological Process: multidimensional cell growth (GO:0009825);; Biological Process: cell tip growth (GO:000…	--	[Q]	Secondary metabolites biosynthesis, transport and catabolism	Multicopper oxidase	L-ascorbate oxidase homolog (Precursor) OS=Nicotiana tabacum (Common tobacco) PE=1 SV=1	1	--	hypothetical protein PRUPE_ppa003872mg [Prunus persica]
TRINITY_DN24542_c2_g4	[Q]	Secondary metabolites biosynthesis, transport and catabolism	Molecular Function: copper ion binding (GO:0005507);; Molecular Function: L-ascorbate oxidase activity (GO:0008447);; Biological Process: oxidation-reduction process (GO:0055114);;	--	[Q]	Secondary metabolites biosynthesis, transport and catabolism	Multicopper oxidase;; Multicopper oxidase;; Multicopper oxidase	L-ascorbate oxidase homolog (Precursor) GN=Bp10 OS=Brassica napus (Rape) PE=2 SV=1	1	--	hypothetical protein PRUPE_ppa003872mg [Prunus persica]
TRINITY_DN23266_c3_g7	--	--	--	--	[S]	Function unknown	Coiled-coil domain containing protein (DUF2052)	--	1	--	hypothetical protein PRUPE_ppa008528mg [Prunus persica]
TRINITY_DN26643_c0_g1	--	--	--	--	[S]	Function unknown	Coiled-coil domain containing protein (DUF2052)	--	1	--	hypothetical protein PRUPE_ppa008528mg [Prunus persica]
TRINITY_DN16926_c0_g1	--	--	Molecular Function: monooxygenase activity (GO:0004497);; Molecular Function: iron ion binding (GO:0005506);; Biological Process: tryptophan catabolic process (GO:0006569);; Biological Process: protein targeting to membrane (GO:0006612);; Molecular Function: electron carrier activity (GO:0009055);; Biological Process: indoleacetic acid biosynthetic process (GO:0009684);; Biological Process: posit…	--	[Q]	Secondary metabolites biosynthesis, transport and catabolism	Cytochrome P450	Cytochrome P450 71B7 GN=CYP71B7 OS=Arabidopsis thaliana (Mouse-ear cress) PE=1 SV=1	1	--	cytochrome P450 71B7 [Arabidopsis thaliana]
TRINITY_DN16926_c0_g1	--	--	Molecular Function: monooxygenase activity (GO:0004497);; Molecular Function: iron ion binding (GO:0005506);; Biological Process: tryptophan catabolic process (GO:0006569);; Biological Process: protein targeting to membrane (GO:0006612);; Molecular Function: electron carrier activity (GO:0009055);; Biological Process: indoleacetic acid biosynthetic process (GO:0009684);; Biological Process: posit…	--	[Q]	Secondary metabolites biosynthesis, transport and catabolism	--	Cytochrome P450 71B7 GN=CYP71B7 OS=Arabidopsis thaliana (Mouse-ear cress) PE=1 SV=1	1	--	cytochrome P450 71B7 [Arabidopsis thaliana]
TRINITY_DN17578_c0_g1	--	--	--	--	--	--	--	--	1	--	PREDICTED: coiled-coil domain-containing protein 9-like [Prunus mume]
TRINITY_DN13087_c0_g1	--	--	--	--	--	--	--	--	1	--	hypothetical protein PRUPE_ppa023818mg [Prunus persica]
TRINITY_DN20881_c0_g1	--	--	--	--	--	--	--	--	1	--	hypothetical protein PRUPE_ppa005227mg [Prunus persica]
TRINITY_DN20881_c0_g1	--	--	--	--	--	--	--	--	1	--	hypothetical protein PRUPE_ppa005227mg [Prunus persica]
TRINITY_DN16550_c0_g1	--	--	--	--	--	--	--	--	2	--	PREDICTED: uncharacterized protein LOC103344527 [Prunus mume]
TRINITY_DN18821_c0_g1	--	--	--	--	--	--	--	--	1	--	PREDICTED: uncharacterized protein LOC103333562 [Prunus mume]
TRINITY_DN22553_c0_g3	[O]	Posttranslational modification, protein turnover, chaperones	Molecular Function: lactoylglutathione lyase activity (GO:0004462);; Molecular Function: transferase activity (GO:0016740);;	K00799|6.59332e-147|pper:PRUPE_ppa019399mg|hypothetical protein; K00799 glutathione S-transferase [EC:2.5.1.18] (A)	[O]	Posttranslational modification, protein turnover, chaperones	Glutathione S-transferase, N-terminal domain;; Glutathione S-transferase, N-terminal domain;; Glutathione S-transferase, N-terminal domain	Glutathione S-transferase U10 GN=GSTU10 OS=Arabidopsis thaliana (Mouse-ear cress) PE=2 SV=1	1	--	hypothetical protein PRUPE_ppa019399mg [Prunus persica]
TRINITY_DN23795_c0_g1	--	--	--	--	--	--	non-haem dioxygenase in morphine synthesis N-terminal	1-aminocyclopropane-1-carboxylate oxidase GN=ACO OS=Dendrobium crumenatum (Tropical pigeon orchid) PE=2 SV=1	1	--	hypothetical protein PRUPE_ppa018219mg [Prunus persica]
TRINITY_DN16253_c0_g1	--	--	--	--	--	--	--	--	--	--	hypothetical protein PRUPE_ppa024201mg [Prunus persica]
TRINITY_DN27606_c1_g2	--	--	Cellular Component: Golgi apparatus (GO:0005794);; Biological Process: glucuronoxylan metabolic process (GO:0010413);; Molecular Function: glucuronoxylan 4-O-methyltransferase activity (GO:0030775);; Biological Process: xylan biosynthetic process (GO:0045492);;	K18801|3.60637e-31|pmum:103319335|glucuronoxylan 4-O-methyltransferase 3-like; K18801 glucuronoxylan 4-O-methyltransferase [EC:2.1.1.112] (A)	--	--	Polysaccharide biosynthesis	Glucuronoxylan 4-O-methyltransferase 3 GN=GXM3 OS=Arabidopsis thaliana (Mouse-ear cress) PE=1 SV=1	1	--	PREDICTED: glucuronoxylan 4-O-methyltransferase 3-like [Prunus mume]
TRINITY_DN27606_c1_g2	--	--	Cellular Component: Golgi apparatus (GO:0005794);; Biological Process: glucuronoxylan metabolic process (GO:0010413);; Molecular Function: glucuronoxylan 4-O-methyltransferase activity (GO:0030775);; Biological Process: xylan biosynthetic process (GO:0045492);;	K18801|2.33012e-156|pper:PRUPE_ppa009168mg|hypothetical protein; K18801 glucuronoxylan 4-O-methyltransferase [EC:2.1.1.112] (A)	--	--	Polysaccharide biosynthesis	Glucuronoxylan 4-O-methyltransferase 3 GN=GXM3 OS=Arabidopsis thaliana (Mouse-ear cress) PE=1 SV=1	1	--	hypothetical protein PRUPE_ppa009168mg [Prunus persica]
TRINITY_DN20885_c0_g1	--	--	--	--	--	--	BURP domain	BURP domain-containing protein 3 (Precursor) OS=Oryza sativa subsp. japonica (Rice) PE=2 SV=1	63	--	hypothetical protein PRUPE_ppa009236mg [Prunus persica]
TRINITY_DN24340_c0_g1	--	--	Molecular Function: peroxidase activity (GO:0004601);; Biological Process: rRNA processing (GO:0006364);; Cellular Component: chloroplast stromal thylakoid (GO:0009533);; Cellular Component: chloroplast thylakoid membrane (GO:0009535);; Cellular Component: chloroplast envelope (GO:0009941);; Cellular Component: plastoglobule (GO:0010287);; Biological Process: chlorophyll biosynthetic process (GO:…	--	[O]	Posttranslational modification, protein turnover, chaperones	--	Peroxiredoxin Q, chloroplastic (Precursor; Fragment) GN=PRXQ OS=Sedum lineare (Needle stonecrop) PE=1 SV=1	5	--	hypothetical protein PRUPE_ppb024225mg [Prunus persica]
TRINITY_DN15919_c0_g1	--	--	--	--	--	--	NHL repeat	--	1	--	PREDICTED: uncharacterized protein LOC103325970 isoform X2 [Prunus mume]
TRINITY_DN16476_c0_g1	[J]	Translation, ribosomal structure and biogenesis	Molecular Function: RNA binding (GO:0003723);; Molecular Function: structural constituent of ribosome (GO:0003735);; Cellular Component: nucleolus (GO:0005730);; Cellular Component: plasma membrane (GO:0005886);; Biological Process: translation (GO:0006412);; Cellular Component: cytosolic small ribosomal subunit (GO:0022627);;	K02958|2.07797e-48|mus:103991462|40S ribosomal protein S15-like; K02958 small subunit ribosomal protein S15e (A)	[J]	Translation, ribosomal structure and biogenesis	Ribosomal protein S19	40S ribosomal protein S15 GN=OJ1046_F10.119 OS=Oryza sativa subsp. japonica (Rice) PE=2 SV=2	1	--	40s ribosomal protein s15 [Lichtheimia corymbifera JMRC:FSU:9682]
TRINITY_DN3843_c0_g1	--	--	Molecular Function: structural molecule activity (GO:0005198);; Cellular Component: nucleus (GO:0005634);; Cellular Component: plasma membrane (GO:0005886);; Biological Process: N-terminal protein myristoylation (GO:0006499);; Biological Process: protein targeting to vacuole (GO:0006623);; Biological Process: regulation of protein localization (GO:0032880);;	--	[U]	Intracellular trafficking, secretion, and vesicular transport	MSP (Major sperm protein) domain	Vesicle-associated protein 4-2 GN=PVA42 OS=Arabidopsis thaliana (Mouse-ear cress) PE=1 SV=1	1	--	PapD-like superfamily protein [Arabidopsis thaliana]
TRINITY_DN3843_c0_g1	--	--	Molecular Function: structural molecule activity (GO:0005198);; Cellular Component: nucleus (GO:0005634);; Cellular Component: plasma membrane (GO:0005886);; Biological Process: N-terminal protein myristoylation (GO:0006499);; Biological Process: protein targeting to vacuole (GO:0006623);; Biological Process: regulation of protein localization (GO:0032880);;	--	[U]	Intracellular trafficking, secretion, and vesicular transport	--	Vesicle-associated protein 4-2 GN=PVA42 OS=Arabidopsis thaliana (Mouse-ear cress) PE=1 SV=1	1	--	PapD-like superfamily protein [Arabidopsis thaliana]
TRINITY_DN18972_c0_g1	--	--	--	--	[O]	Posttranslational modification, protein turnover, chaperones	Ring finger domain;; Zinc finger, C3HC4 type (RING finger);; Zinc finger, C3HC4 type (RING finger)	RING-H2 finger protein ATL70 GN=ATL70 OS=Arabidopsis thaliana (Mouse-ear cress) PE=2 SV=1	1	--	hypothetical protein PRUPE_ppa024659mg [Prunus persica]
TRINITY_DN232_c0_g1	--	--	--	--	--	--	Protein of unknown function (DUF3571)	--	1	--	hypothetical protein PRUPE_ppa012522mg [Prunus persica]
TRINITY_DN24080_c1_g1	--	--	Cellular Component: kinesin complex (GO:0005871);; Molecular Function: kinesin binding (GO:0019894);;	--	[S]	Function unknown	Armadillo/beta-catenin-like repeat;; Armadillo-like	U-box domain-containing protein 4 GN=PUB4 OS=Arabidopsis thaliana (Mouse-ear cress) PE=1 SV=3	1	--	PREDICTED: U-box domain-containing protein 4 [Prunus mume]
TRINITY_DN23529_c0_g1	--	--	--	--	--	--	--	--	--	--	hypothetical protein PRUPE_ppa021592mg [Prunus persica]
TRINITY_DN25484_c0_g2	--	--	--	--	--	--	--	--	1	--	hypothetical protein PRUPE_ppa015169mg [Prunus persica]
TRINITY_DN15584_c0_g1	[R]	General function prediction only	Biological Process: regulation of cell growth by extracellular stimulus (GO:0001560);; Cellular Component: peroxisome (GO:0005777);; Cellular Component: cytosol (GO:0005829);; Biological Process: purine nucleobase metabolic process (GO:0006144);; Biological Process: N-terminal protein myristoylation (GO:0006499);; Biological Process: transport (GO:0006810);; Biological Process: systemic acquired …	K13484|3.78001e-139|pmum:103331390|uric acid degradation bifunctional protein TTL; K13484 5-hydroxyisourate hydrolase / 2-oxo-4-hydroxy-4-carboxy-5-ureidoimidazoline decarboxylase [EC:3.5.2.17 4.1.1.97] (A)	[I]	Lipid transport and metabolism	HIUase/Transthyretin family;; OHCU decarboxylase	5-hydroxyisourate hydrolase GN=TTL OS=Arabidopsis thaliana (Mouse-ear cress) PE=1 SV=1	1	--	PREDICTED: uric acid degradation bifunctional protein TTL isoform X1 [Prunus mume]
TRINITY_DN24948_c4_g2	--	--	--	--	--	--	--	CLE16p (Precursor) GN=CLE16 OS=Arabidopsis thaliana (Mouse-ear cress) PE=2 SV=1	--	--	hypothetical protein PRUPE_ppa016449mg [Prunus persica]
TRINITY_DN25397_c0_g1	[CE]	--	Molecular Function: magnesium ion binding (GO:0000287);; Molecular Function: isocitrate dehydrogenase (NAD+) activity (GO:0004449);; Biological Process: tricarboxylic acid cycle (GO:0006099);; Molecular Function: NAD binding (GO:0051287);;	K00030|3.64234e-117|pmum:103340345|isocitrate dehydrogenase [NAD] regulatory subunit 1, mitochondrial-like; K00030 isocitrate dehydrogenase (NAD+) [EC:1.1.1.41] (A)	[E]	Amino acid transport and metabolism	Isocitrate/isopropylmalate dehydrogenase	Isocitrate dehydrogenase [NAD] regulatory subunit 1, mitochondrial (Precursor) GN=IDH1 OS=Arabidopsis thaliana (Mouse-ear cress) PE=2 SV=2	1	--	PREDICTED: isocitrate dehydrogenase [NAD] regulatory subunit 1, mitochondrial-like [Prunus mume]
TRINITY_DN28150_c1_g4	--	--	--	--	--	--	--	--	2	--	hypothetical protein PRUPE_ppa016424mg [Prunus persica]
TRINITY_DN19416_c0_g1	--	--	Molecular Function: zinc ion binding (GO:0008270);; Molecular Function: kinase activity (GO:0016301);; Biological Process: phosphorylation (GO:0016310);;	--	--	--	Ring finger domain;; SWIM zinc finger	--	2	--	hypothetical protein PRUPE_ppa010509mg [Prunus persica]
TRINITY_DN19314_c0_g2	--	--	--	--	[U]	Intracellular trafficking, secretion, and vesicular transport	MAS20 protein import receptor	--	1	--	--
TRINITY_DN17635_c0_g2	[C]	Energy production and conversion	Molecular Function: cytochrome-c oxidase activity (GO:0004129);; Molecular Function: iron ion binding (GO:0005506);; Cellular Component: mitochondrial inner membrane (GO:0005743);; Biological Process: oxidative phosphorylation (GO:0006119);; Molecular Function: electron carrier activity (GO:0009055);; Biological Process: aerobic respiration (GO:0009060);; Cellular Component: integral component of…	K02256|5.50799e-60|ppp:PhpafMp01|cox1; cytochrome c oxidase subunit 1; K02256 cytochrome c oxidase subunit 1 [EC:1.9.3.1] (A)	[C]	Energy production and conversion	--	Cytochrome c oxidase subunit 1 GN=COX1 OS=Phytophthora megasperma (Potato pink rot fungus) PE=3 SV=1	1	--	cytochrome c oxidase subunit I [Lingulodinium polyedrum]
TRINITY_DN17635_c0_g2	[C]	Energy production and conversion	Molecular Function: cytochrome-c oxidase activity (GO:0004129);; Molecular Function: iron ion binding (GO:0005506);; Cellular Component: mitochondrial inner membrane (GO:0005743);; Biological Process: oxidative phosphorylation (GO:0006119);; Molecular Function: electron carrier activity (GO:0009055);; Biological Process: aerobic respiration (GO:0009060);; Cellular Component: integral component of…	K02256|2.07882e-83|ppp:PhpafMp01|cox1; cytochrome c oxidase subunit 1; K02256 cytochrome c oxidase subunit 1 [EC:1.9.3.1] (A)	[C]	Energy production and conversion	--	Cytochrome c oxidase subunit 1 GN=COX1 OS=Marchantia polymorpha (Liverwort) PE=3 SV=2	1	--	cytochrome c oxidase subunit I [Lingulodinium polyedrum]
TRINITY_DN12633_c0_g1	--	--	Molecular Function: electron carrier activity (GO:0009055);; Molecular Function: protein disulfide oxidoreductase activity (GO:0015035);; Biological Process: cell redox homeostasis (GO:0045454);;	K17479|0|pper:PRUPEppa1027144mg|hypothetical protein; K17479 glutaredoxin domain-containing cysteine-rich protein 1 (A)	[O]	Posttranslational modification, protein turnover, chaperones	Glutaredoxin	Uncharacterized protein At5g39865 GN=At5g39865 OS=Arabidopsis thaliana (Mouse-ear cress) PE=2 SV=1	1	--	hypothetical protein PRUPE_ppa1027144mg [Prunus persica]
TRINITY_DN27986_c0_g1	--	--	--	--	--	--	Replication factor-A C terminal domain	--	1	--	hypothetical protein PRUPE_ppa012661mg [Prunus persica]
TRINITY_DN16928_c0_g1	--	--	--	--	--	--	Ureide permease;; Ureide permease	Ureide permease 2 GN=UPS2 OS=Arabidopsis thaliana (Mouse-ear cress) PE=2 SV=2	1	--	PREDICTED: ureide permease 2-like isoform X2 [Prunus mume]
TRINITY_DN13239_c0_g1	--	--	Cellular Component: nucleus (GO:0005634);;	--	--	--	--	--	1	--	PLATZ transcription factor domain-containing protein [Arabidopsis thaliana]
TRINITY_DN13239_c0_g1	--	--	Cellular Component: nucleus (GO:0005634);;	--	--	--	PLATZ transcription factor	--	1	--	PLATZ transcription factor domain-containing protein [Arabidopsis thaliana]
TRINITY_DN20586_c0_g1	--	--	--	--	[T]	Signal transduction mechanisms	Conserved mid region of cactin;; Cactus-binding C-terminus of cactin protein	Cactin GN=CTN OS=Arabidopsis thaliana (Mouse-ear cress) PE=1 SV=1	1	--	PREDICTED: cactin [Prunus mume]
TRINITY_DN16980_c0_g1	--	--	--	K01051|0|pper:PRUPE_ppa019999mg|hypothetical protein; K01051 pectinesterase [EC:3.1.1.11] (A)	--	--	Pectinesterase	Probable pectinesterase 29 (Precursor) GN=MUJ8.16 OS=Arabidopsis thaliana (Mouse-ear cress) PE=2 SV=1	1	--	hypothetical protein PRUPE_ppa019999mg [Prunus persica]
TRINITY_DN19741_c0_g1	[O]	Posttranslational modification, protein turnover, chaperones	Biological Process: protein peptidyl-prolyl isomerization (GO:0000413);; Molecular Function: peptidyl-prolyl cis-trans isomerase activity (GO:0003755);; Cellular Component: cytosol (GO:0005829);; Biological Process: protein folding (GO:0006457);; Biological Process: vegetative phase change (GO:0010050);; Biological Process: floral meristem determinacy (GO:0010582);;	K05864|0|pper:PRUPE_ppa007583mg|hypothetical protein; K05864 peptidyl-prolyl isomerase D [EC:5.2.1.8] (A)	[O]	Posttranslational modification, protein turnover, chaperones	Cyclophilin type peptidyl-prolyl cis-trans isomerase/CLD;; TPR repeat;; Tetratricopeptide repeat;; Tetratricopeptide repeat;; Tetratricopeptide repeat;; Tetratricopeptide repeat;; Tetratricopeptide repeat	Peptidyl-prolyl cis-trans isomerase CYP40 GN=F19G14.21 OS=Arabidopsis thaliana (Mouse-ear cress) PE=2 SV=1	4	--	hypothetical protein PRUPE_ppa007583mg [Prunus persica]
TRINITY_DN15503_c0_g1	--	--	--	--	[R]	General function prediction only	beta-amyloid precursor protein C-terminus	--	12	--	--
TRINITY_DN15503_c0_g1	--	--	--	--	[R]	General function prediction only	E2 domain of amyloid precursor protein	--	12	--	--
TRINITY_DN24893_c0_g3	--	--	Molecular Function: exonuclease activity (GO:0004527);;	--	[R]	General function prediction only	3'-5' exonuclease	Werner Syndrome-like exonuclease GN=F18A5.260 OS=Arabidopsis thaliana (Mouse-ear cress) PE=1 SV=1	10	--	hypothetical protein PRUPE_ppa011620mg [Prunus persica]
TRINITY_DN31651_c0_g1	--	--	Molecular Function: polygalacturonase activity (GO:0004650);; Cellular Component: extracellular region (GO:0005576);; Cellular Component: mitochondrial respiratory chain complex I (GO:0005747);; Cellular Component: vacuolar membrane (GO:0005774);; Biological Process: carbohydrate metabolic process (GO:0005975);; Biological Process: ubiquitin-dependent protein catabolic process (GO:0006511);; Cell…	--	--	--	ESSS subunit of NADH:ubiquinone oxidoreductase (complex I)	--	1	--	uncharacterized protein [Arabidopsis thaliana]
TRINITY_DN24970_c1_g1	--	--	--	--	--	--	Late embryogenesis abundant protein	Protein YLS9 GN=F11F19.11 OS=Arabidopsis thaliana (Mouse-ear cress) PE=2 SV=1	1	--	PREDICTED: protein YLS9-like [Prunus mume]
TRINITY_DN24322_c4_g3	[S]	Function unknown	Biological Process: protein catabolic process (GO:0030163);;	K06891|4.96888e-111|pper:PRUPE_ppa012720mg|hypothetical protein; K06891 ATP-dependent Clp protease adaptor protein ClpS (A)	--	--	ATP-dependent Clp protease adaptor protein ClpS	--	1	--	hypothetical protein PRUPE_ppa012720mg [Prunus persica]
TRINITY_DN26011_c0_g2	--	--	--	--	--	--	WRKY DNA -binding domain	Probable WRKY transcription factor 75 GN=WRKY75 OS=Arabidopsis thaliana (Mouse-ear cress) PE=2 SV=1	1	--	hypothetical protein PRUPE_ppa016459mg [Prunus persica]
TRINITY_DN19770_c0_g1	--	--	--	--	--	--	--	Protein FAR1-RELATED SEQUENCE 3 GN=FRS3 OS=Arabidopsis thaliana (Mouse-ear cress) PE=2 SV=2	1	--	PREDICTED: uncharacterized protein LOC103339097 isoform X1 [Prunus mume]
TRINITY_DN23682_c3_g1	--	--	Cellular Component: chloroplast (GO:0009507);;	--	--	--	Tetratricopeptide repeat;; Tetratricopeptide repeat;; Tetratricopeptide repeat;; Tetratricopeptide repeat;; Tetratricopeptide repeat;; TPR repeat;; Tetratricopeptide repeat;; Tetratricopeptide repeat;; Tetratricopeptide repeat;; Tetratricopeptide repeat;; Tetratricopeptide repeat	protein SLOW GREEN 1, chloroplastic {ECO:0000303|PubMed:24420572} (Precursor) OS=Arabidopsis thaliana (Mouse-ear cress) PE=1 SV=1	42	--	PREDICTED: transmembrane and TPR repeat-containing protein 1 [Prunus mume]
TRINITY_DN18508_c0_g1	--	--	--	--	--	--	GDSL/SGNH-like Acyl-Esterase family found in Pmr5 and Cas1p;; PMR5 N terminal Domain	Protein trichome birefringence-like 43 GN=TBL43 OS=Arabidopsis thaliana (Mouse-ear cress) PE=2 SV=1	1	--	hypothetical protein PRUPE_ppa014688mg [Prunus persica]
TRINITY_DN23361_c1_g3	--	--	--	--	--	--	--	--	--	--	hypothetical protein VITISV_036668 [Vitis vinifera]
TRINITY_DN22553_c0_g2	--	--	Cellular Component: membrane (GO:0016020);;	--	--	--	--	--	1	--	hypothetical protein PRUPE_ppb011827mg [Prunus persica]
TRINITY_DN23812_c3_g4	--	--	--	--	--	--	--	--	1	--	hypothetical protein L484_003254 [Morus notabilis]
TRINITY_DN15061_c0_g1	--	--	--	--	[R]	General function prediction only	Leucine rich repeat;; Leucine Rich Repeat;; Leucine Rich repeats (2 copies)	Receptor-like protein kinase 2 (Precursor) GN=RCH2 OS=Arabidopsis thaliana (Mouse-ear cress) PE=1 SV=1	1	--	hypothetical protein PRUPE_ppa024081mg [Prunus persica]
TRINITY_DN15061_c0_g1	--	--	--	--	[R]	General function prediction only	Leucine rich repeat;; Leucine Rich Repeat;; Leucine Rich repeats (2 copies)	Probably inactive leucine-rich repeat receptor-like protein kinase At2g25790 (Precursor) GN=At2g25790 OS=Arabidopsis thaliana (Mouse-ear cress) PE=2 SV=1	1	--	PREDICTED: probably inactive leucine-rich repeat receptor-like protein kinase At2g25790 [Prunus mume]
TRINITY_DN17297_c0_g1	--	--	--	--	[R]	General function prediction only	PPR repeat family;; PPR repeat;; PPR repeat;; Pentatricopeptide repeat domain	Pentatricopeptide repeat-containing protein At1g77405 GN=At1g77405 OS=Arabidopsis thaliana (Mouse-ear cress) PE=2 SV=1	1	--	PREDICTED: pentatricopeptide repeat-containing protein At1g77405 [Prunus mume]
TRINITY_DN16549_c0_g1	--	--	Molecular Function: SNARE binding (GO:0000149);; Biological Process: cell morphogenesis (GO:0000902);; Molecular Function: receptor activity (GO:0004872);; Molecular Function: soluble NSF attachment protein activity (GO:0005483);; Cellular Component: late endosome (GO:0005770);; Cellular Component: Golgi apparatus (GO:0005794);; Cellular Component: trans-Golgi network (GO:0005802);; Cellular Comp…	K08493|2.82125e-159|pper:PRUPE_ppa011102mg|hypothetical protein; K08493 vesicle transport through interaction with t-SNAREs 1 (A)	[U]	Intracellular trafficking, secretion, and vesicular transport	Snare region anchored in the vesicle membrane C-terminus;; Vesicle transport v-SNARE protein N-terminus;; Sec20	Vesicle transport v-SNARE 12 GN=T24P13.5 OS=Arabidopsis thaliana (Mouse-ear cress) PE=1 SV=3	1	--	hypothetical protein PRUPE_ppa011102mg [Prunus persica]
TRINITY_DN23867_c1_g2	--	--	--	--	--	--	--	--	--	--	hypothetical protein PRUPE_ppa009712mg [Prunus persica]
TRINITY_DN23867_c1_g2	--	--	--	--	--	--	ZF-HD protein dimerisation region	Zinc-finger homeodomain protein 1 OS=Oryza sativa subsp. japonica (Rice) PE=2 SV=1	1	--	hypothetical protein PRUPE_ppa009712mg [Prunus persica]
TRINITY_DN48316_c0_g1	[R]	General function prediction only	Cellular Component: cytoplasm (GO:0005737);; Biological Process: response to red or far red light (GO:0009639);; Biological Process: heat acclimation (GO:0010286);; Biological Process: gibberellin catabolic process (GO:0045487);; Molecular Function: C-19 gibberellin 2-beta-dioxygenase activity (GO:0052634);; Molecular Function: C-20 gibberellin 2-beta-dioxygenase activity (GO:0052635);; Biologica…	K04125|5.92032e-124|ath:AT1G02400|GA2OX6; gibberellin 2-oxidase 6; K04125 gibberellin 2-oxidase [EC:1.14.11.13] (A)	[QR]	--	non-haem dioxygenase in morphine synthesis N-terminal	Gibberellin 2-beta-dioxygenase 6 GN=GA2OX6 OS=Arabidopsis thaliana (Mouse-ear cress) PE=2 SV=1	1	--	gibberellin 2-oxidase 6 [Arabidopsis thaliana]
TRINITY_DN48316_c0_g1	[R]	General function prediction only	Cellular Component: cytoplasm (GO:0005737);; Biological Process: response to red or far red light (GO:0009639);; Biological Process: heat acclimation (GO:0010286);; Biological Process: gibberellin catabolic process (GO:0045487);; Molecular Function: C-19 gibberellin 2-beta-dioxygenase activity (GO:0052634);; Molecular Function: C-20 gibberellin 2-beta-dioxygenase activity (GO:0052635);; Biologica…	K04125|1.70513e-106|ath:AT1G02400|GA2OX6; gibberellin 2-oxidase 6; K04125 gibberellin 2-oxidase [EC:1.14.11.13] (A)	[QR]	--	2OG-Fe(II) oxygenase superfamily	Gibberellin 2-beta-dioxygenase 6 GN=GA2OX6 OS=Arabidopsis thaliana (Mouse-ear cress) PE=2 SV=1	1	--	gibberellin 2-oxidase 6 [Arabidopsis thaliana]
TRINITY_DN25358_c0_g4	--	--	--	--	[K]	Transcription	CCT motif	Protein CHLOROPLAST IMPORT APPARATUS 2 (Precursor) GN=CIA2 OS=Arabidopsis thaliana (Mouse-ear cress) PE=2 SV=1	1	--	PREDICTED: zinc finger protein CONSTANS-LIKE 7 [Prunus mume]
TRINITY_DN25287_c1_g2	--	--	--	K15425|1.64093e-170|pper:PRUPE_ppa010709mg|hypothetical protein; K15425 serine/threonine-protein phosphatase 4 regulatory subunit 2 (A)	[R]	General function prediction only	PPP4R2	--	5	--	hypothetical protein PRUPE_ppa010709mg [Prunus persica]
TRINITY_DN17153_c0_g1	[I]	Lipid transport and metabolism	Molecular Function: carboxylic ester hydrolase activity (GO:0004091);; Biological Process: metabolic process (GO:0008152);; Molecular Function: retinyl-palmitate esterase activity (GO:0050253);; Molecular Function: methyl indole-3-acetate esterase activity (GO:0080030);; Molecular Function: methyl salicylate esterase activity (GO:0080031);; Molecular Function: methyl jasmonate esterase activity (…	--	[V]	Defense mechanisms	alpha/beta hydrolase fold;; Alpha/beta hydrolase family;; Carboxylesterase family;; Alpha/beta hydrolase family	Probable carboxylesterase 15 GN=CXE15 OS=Arabidopsis thaliana (Mouse-ear cress) PE=2 SV=1	1	--	hypothetical protein PRUPE_ppa008440mg [Prunus persica]
TRINITY_DN23145_c2_g1	--	--	--	--	--	--	--	--	1	--	--
TRINITY_DN25436_c0_g2	--	--	--	--	--	--	Protein of unknown function (DUF1664)	--	1	--	hypothetical protein PRUPE_ppa008684mg [Prunus persica]
TRINITY_DN15334_c0_g1	--	--	--	--	[R]	General function prediction only	Degradation arginine-rich protein for mis-folding	--	1	--	hypothetical protein EMIHUDRAFT_433800 [Emiliania huxleyi CCMP1516]
TRINITY_DN14988_c0_g1	--	--	--	--	--	--	Probable lipid transfer;; Protease inhibitor/seed storage/LTP family	Putative lipid-transfer protein DIR1 (Precursor) GN=DIR1 OS=Arabidopsis thaliana (Mouse-ear cress) PE=1 SV=1	1	--	PREDICTED: putative lipid-transfer protein DIR1 [Prunus mume]
TRINITY_DN18113_c0_g1	[J]	Translation, ribosomal structure and biogenesis	Molecular Function: structural constituent of ribosome (GO:0003735);; Cellular Component: ribosome (GO:0005840);; Biological Process: translation (GO:0006412);; Molecular Function: metal ion binding (GO:0046872);;	K02978|4.87236e-33|ccp:CHC_T00007530001|hypothetical protein; K02978 small subunit ribosomal protein S27e (A)	[J]	Translation, ribosomal structure and biogenesis	Ribosomal protein S27	40S ribosomal protein S27-3 GN=K16F13.1 OS=Arabidopsis thaliana (Mouse-ear cress) PE=2 SV=2	2	--	40S ribosomal protein S27 [Agaricus bisporus var. bisporus H97]
TRINITY_DN23920_c0_g1	--	--	--	--	--	--	--	--	--	--	hypothetical protein M569_00222, partial [Genlisea aurea]
TRINITY_DN22813_c0_g2	--	--	--	K08819|4.25955e-34|pmum:103342786|probable serine/threonine-protein kinase At1g54610; K08819 cyclin-dependent kinase 12/13 [EC:2.7.11.22 2.7.11.23] (A)	--	--	--	--	--	--	PREDICTED: probable serine/threonine-protein kinase At1g54610 [Prunus mume]
TRINITY_DN19151_c1_g2	--	--	--	K12670|1.06321e-06|brp:103837704|dolichyl-diphosphooligosaccharide--protein glycosyltransferase 48 kDa subunit-like; K12670 oligosaccharyltransferase complex subunit beta (A)	[O]	Posttranslational modification, protein turnover, chaperones	Oligosaccharyltransferase 48 kDa subunit beta	Dolichyl-diphosphooligosaccharide--protein glycosyltransferase 48 kDa subunit (Precursor) GN=MSN2.7 OS=Arabidopsis thaliana (Mouse-ear cress) PE=2 SV=1	1	--	PREDICTED: dolichyl-diphosphooligosaccharide--protein glycosyltransferase 48 kDa subunit-like [Brassica rapa]
TRINITY_DN19151_c1_g2	--	--	Cellular Component: endoplasmic reticulum (GO:0005783);; Biological Process: cellular component organization (GO:0016043);; Cellular Component: organelle membrane (GO:0031090);; Biological Process: primary metabolic process (GO:0044238);; Biological Process: cellular macromolecule metabolic process (GO:0044260);; Cellular Component: intracellular organelle part (GO:0044446);; Biological Process: …	K12670|7.30653e-19|zma:100274092|dolichyl-diphosphooligosaccharide--protein glycosyltransferase 48 kDasubunit; K12670 oligosaccharyltransferase complex subunit beta (A)	[O]	Posttranslational modification, protein turnover, chaperones	Oligosaccharyltransferase 48 kDa subunit beta	Dolichyl-diphosphooligosaccharide--protein glycosyltransferase 48 kDa subunit (Precursor) GN=MSN2.7 OS=Arabidopsis thaliana (Mouse-ear cress) PE=2 SV=1	1	--	unnamed protein product [Coffea canephora]
TRINITY_DN24691_c0_g1	--	--	Molecular Function: DNA binding (GO:0003677);; Molecular Function: sequence-specific DNA binding transcription factor activity (GO:0003700);; Biological Process: regulation of transcription, DNA-templated (GO:0006355);;	--	--	--	AP2 domain	Ethylene-responsive transcription factor-like protein At4g13040 GN=At4g13040 OS=Arabidopsis thaliana (Mouse-ear cress) PE=2 SV=2	1	--	PREDICTED: ethylene-responsive transcription factor-like protein At4g13040 [Prunus mume]
TRINITY_DN17972_c0_g1	[G]	Carbohydrate transport and metabolism	Molecular Function: hydrolase activity, hydrolyzing O-glycosyl compounds (GO:0004553);; Biological Process: carbohydrate metabolic process (GO:0005975);;	K05350|0|pper:PRUPE_ppa004380mg|hypothetical protein; K05350 beta-glucosidase [EC:3.2.1.21] (A)	[G]	Carbohydrate transport and metabolism	Glycosyl hydrolase family 1	Beta-glucosidase 44 (Precursor) GN=BGLU44 OS=Arabidopsis thaliana (Mouse-ear cress) PE=2 SV=1	3	--	hypothetical protein PRUPE_ppa004380mg [Prunus persica]
TRINITY_DN19892_c0_g1	--	--	Cellular Component: nucleus (GO:0005634);; Biological Process: nucleosome assembly (GO:0006334);;	K11290|5.85313e-157|pper:PRUPE_ppa010080mg|hypothetical protein; K11290 template-activating factor I (A)	[L]	Replication, recombination and repair	Nucleosome assembly protein (NAP)	NAP1-related protein 2 GN=F6A14.10 OS=Arabidopsis thaliana (Mouse-ear cress) PE=1 SV=2	1	--	hypothetical protein PRUPE_ppa010080mg [Prunus persica]
TRINITY_DN17973_c0_g1	--	--	Biological Process: cellular process (GO:0009987);; Biological Process: cellular component organization or biogenesis (GO:0071840);;	--	[O]	Posttranslational modification, protein turnover, chaperones	Tubulin binding cofactor C	Tubulin-folding cofactor C GN=T5J17.90 OS=Arabidopsis thaliana (Mouse-ear cress) PE=1 SV=1	1	--	hypothetical protein PRUPE_ppa007827mg [Prunus persica]
TRINITY_DN15882_c0_g1	[O]	Posttranslational modification, protein turnover, chaperones	--	K04078|3.37912e-24|ccp:CHC_T00009161001|Heat Shock Protein 10, HSP10; K04078 chaperonin GroES (A)	[O]	Posttranslational modification, protein turnover, chaperones	Chaperonin 10 Kd subunit	10 kDa chaperonin GN=CPN10 OS=Arabidopsis thaliana (Mouse-ear cress) PE=3 SV=1	1	--	10 kDa chaperonin [Auxenochlorella protothecoides]
TRINITY_DN22775_c3_g3	--	--	--	--	--	--	--	--	1	--	PREDICTED: uncharacterized protein LOC103339567 isoform X1 [Prunus mume]
TRINITY_DN31934_c0_g1	--	--	Cellular Component: nucleus (GO:0005634);; Cellular Component: chloroplast thylakoid membrane (GO:0009535);; Cellular Component: chloroplast outer membrane (GO:0009707);;	--	--	--	--	--	1	--	uncharacterized protein [Arabidopsis thaliana]
TRINITY_DN31934_c0_g1	--	--	Cellular Component: nucleus (GO:0005634);; Cellular Component: chloroplast thylakoid membrane (GO:0009535);; Cellular Component: chloroplast outer membrane (GO:0009707);;	--	--	--	--	--	1	--	uncharacterized protein [Arabidopsis thaliana]
TRINITY_DN23246_c0_g1	--	--	Cellular Component: plasma membrane (GO:0005886);; Biological Process: toxin catabolic process (GO:0009407);;	--	[S]	Function unknown	OST3 / OST6 family	--	1	--	hypothetical protein PRUPE_ppa012264mg [Prunus persica]
TRINITY_DN37115_c0_g1	[Q]	Secondary metabolites biosynthesis, transport and catabolism	Molecular Function: monooxygenase activity (GO:0004497);; Molecular Function: iron ion binding (GO:0005506);; Molecular Function: electron carrier activity (GO:0009055);; Molecular Function: oxidoreductase activity, acting on paired donors, with incorporation or reduction of molecular oxygen (GO:0016705);; Molecular Function: heme binding (GO:0020037);; Biological Process: oxidation-reduction pro…	--	[Q]	Secondary metabolites biosynthesis, transport and catabolism	Cytochrome P450	Psoralen synthase GN=CYP71AJ1 OS=Ammi majus (Bishop&apos;s weed) PE=1 SV=1	3	--	hypothetical protein PRUPE_ppa004332mg [Prunus persica]
TRINITY_DN14105_c0_g1	--	--	--	--	[S]	Function unknown	Costars	Costars family protein OS=Oryza sativa subsp. japonica (Rice) PE=3 SV=1	1	--	hypothetical protein PRUPE_ppa013924mg [Prunus persica]
TRINITY_DN13920_c0_g1	[G]	Carbohydrate transport and metabolism	Molecular Function: triose-phosphate isomerase activity (GO:0004807);; Molecular Function: copper ion binding (GO:0005507);; Cellular Component: cell wall (GO:0005618);; Cellular Component: mitochondrion (GO:0005739);; Cellular Component: vacuolar membrane (GO:0005774);; Cellular Component: cytosol (GO:0005829);; Cellular Component: plasma membrane (GO:0005886);; Biological Process: gluconeogenes…	K01803|9.90433e-82|bdi:100842850|triosephosphate isomerase, cytosolic; K01803 triosephosphate isomerase (TIM) [EC:5.3.1.1] (A)	[G]	Carbohydrate transport and metabolism	Triosephosphate isomerase	Triosephosphate isomerase, cytosolic OS=Secale cereale (Rye) PE=2 SV=3	1	--	triosephosphat-isomerase [Triticum aestivum]
TRINITY_DN13920_c0_g1	[G]	Carbohydrate transport and metabolism	Molecular Function: catalytic activity (GO:0003824);; Biological Process: metabolic process (GO:0008152);;	K01803|3.51921e-23|gsl:Gasu_29840|triosephosphate isomerase (TIM) (EC:5.3.1.1); K01803 triosephosphate isomerase (TIM) [EC:5.3.1.1] (A)	[G]	Carbohydrate transport and metabolism	Triosephosphate isomerase	Triosephosphate isomerase, chloroplastic (Precursor) GN=TPIP1 OS=Spinacia oleracea (Spinach) PE=1 SV=1	1	--	triosephosphate isomerase [Lichtheimia corymbifera JMRC:FSU:9682]
TRINITY_DN20449_c0_g2	--	--	--	--	--	--	Intermediate filament head (DNA binding) region	--	2	--	--
TRINITY_DN18769_c0_g1	--	--	Molecular Function: superoxide dismutase activity (GO:0004784);; Molecular Function: manganese ion binding (GO:0030145);; Molecular Function: nutrient reservoir activity (GO:0045735);; Cellular Component: apoplast (GO:0048046);; Biological Process: oxidation-reduction process (GO:0055114);;	--	--	--	Cupin;; Cupin domain	Germin-like protein subfamily 1 member 1 (Precursor) GN=GLP7 OS=Arabidopsis thaliana (Mouse-ear cress) PE=2 SV=2	1	--	PREDICTED: germin-like protein subfamily 1 member 1 [Prunus mume]
TRINITY_DN29392_c0_g1	--	--	Molecular Function: carbonate dehydratase activity (GO:0004089);; Cellular Component: mitochondrion (GO:0005739);; Molecular Function: zinc ion binding (GO:0008270);; Cellular Component: chloroplast (GO:0009507);; Biological Process: carbon utilization (GO:0015976);;	K01673|1.53867e-76|crb:CARUB_v10020737mg|hypothetical protein; K01673 carbonic anhydrase [EC:4.2.1.1] (A)	[P]	Inorganic ion transport and metabolism	--	Beta carbonic anhydrase 6, mitochondrial (Precursor) GN=BCA6 OS=Arabidopsis thaliana (Mouse-ear cress) PE=2 SV=1	1	--	beta carbonic anhydrase 6 [Arabidopsis thaliana]
TRINITY_DN29392_c0_g1	[P]	Inorganic ion transport and metabolism	Molecular Function: carbonate dehydratase activity (GO:0004089);; Cellular Component: mitochondrion (GO:0005739);; Molecular Function: zinc ion binding (GO:0008270);; Cellular Component: chloroplast (GO:0009507);; Biological Process: carbon utilization (GO:0015976);;	K01673|8.4641e-62|ath:AT1G58180|BCA6; beta carbonic anhydrase 6; K01673 carbonic anhydrase [EC:4.2.1.1] (A)	[P]	Inorganic ion transport and metabolism	Carbonic anhydrase	Beta carbonic anhydrase 6, mitochondrial (Precursor) GN=BCA6 OS=Arabidopsis thaliana (Mouse-ear cress) PE=2 SV=1	1	--	beta carbonic anhydrase 6 [Arabidopsis thaliana]
TRINITY_DN23144_c1_g2	[V]	Defense mechanisms	Biological Process: drug transmembrane transport (GO:0006855);; Molecular Function: drug transmembrane transporter activity (GO:0015238);; Molecular Function: antiporter activity (GO:0015297);; Cellular Component: membrane (GO:0016020);;	K03327|0|pper:PRUPE_ppa004771mg|hypothetical protein; K03327 multidrug resistance protein, MATE family (A)	[R]	General function prediction only	MatE	Protein TRANSPARENT TESTA 12 GN=F17J16_80 OS=Arabidopsis thaliana (Mouse-ear cress) PE=2 SV=1	3	--	hypothetical protein PRUPE_ppa004771mg [Prunus persica]
TRINITY_DN18145_c0_g1	[O]	Posttranslational modification, protein turnover, chaperones	Molecular Function: ATP binding (GO:0005524);; Cellular Component: mitochondrion (GO:0005739);; Cellular Component: chloroplast stroma (GO:0009570);; Cellular Component: thylakoid (GO:0009579);; Biological Process: chloroplast organization (GO:0009658);; Biological Process: embryo development ending in seed dormancy (GO:0009793);; Cellular Component: chloroplast envelope (GO:0009941);; Cellular C…	--	[O]	Posttranslational modification, protein turnover, chaperones	TCP-1/cpn60 chaperonin family	RuBisCO large subunit-binding protein subunit alpha, chloroplastic (Precursor) OS=Pisum sativum (Garden pea) PE=1 SV=2	1	--	hypothetical protein PRUPE_ppa003328mg [Prunus persica]
TRINITY_DN3104_c0_g1	--	--	Molecular Function: desacetoxyvindoline 4-hydroxylase activity (GO:0050590);; Biological Process: oxidation-reduction process (GO:0055114);;	--	[QR]	--	--	1-aminocyclopropane-1-carboxylate oxidase homolog 4 GN=At1g03400 OS=Arabidopsis thaliana (Mouse-ear cress) PE=2 SV=1	28	--	hypothetical protein PRUPE_ppa022015mg [Prunus persica]
TRINITY_DN3104_c0_g1	--	--	Molecular Function: oxidoreductase activity, acting on paired donors, with incorporation or reduction of molecular oxygen, 2-oxoglutarate as one donor, and incorporation of one atom each of oxygen into both donors (GO:0016706);; Biological Process: oxidation-reduction process (GO:0055114);;	--	[QR]	--	non-haem dioxygenase in morphine synthesis N-terminal	1-aminocyclopropane-1-carboxylate oxidase homolog GN=ACO3 OS=Solanum lycopersicum (Tomato) PE=1 SV=1	28	--	hypothetical protein PRUPE_ppa022015mg [Prunus persica]
TRINITY_DN28056_c0_g1	--	--	--	--	--	--	--	--	1	--	hypothetical protein PRUPE_ppa023609mg, partial [Prunus persica]
TRINITY_DN28056_c0_g1	--	--	Biological Process: metabolic process (GO:0008152);; Molecular Function: hydroquinone glucosyltransferase activity (GO:0050505);;	--	[GC]	--	UDP-glucoronosyl and UDP-glucosyl transferase	Anthocyanidin 5,3-O-glucosyltransferase GN=RhGT1 OS=Rosa hybrid cultivar PE=2 SV=1	1	--	hypothetical protein PRUPE_ppa023609mg, partial [Prunus persica]
TRINITY_DN26127_c0_g2	--	--	--	--	--	--	Reverse transcriptase-like	--	--	--	PREDICTED: uncharacterized protein LOC103327517 [Prunus mume]
TRINITY_DN16856_c0_g1	--	--	Biological Process: heat acclimation (GO:0010286);;	--	[R]	General function prediction only	Protein of unknown function (DUF1685)	--	1	--	PREDICTED: uncharacterized protein LOC103335358 [Prunus mume]
TRINITY_DN31124_c0_g1	--	--	Molecular Function: peroxidase activity (GO:0004601);; Cellular Component: extracellular region (GO:0005576);; Cellular Component: cell wall (GO:0005618);; Cellular Component: plasma membrane (GO:0005886);; Biological Process: response to oxidative stress (GO:0006979);; Cellular Component: plasmodesma (GO:0009506);; Biological Process: response to nitrate (GO:0010167);; Biological Process: nitrat…	K00430|1.0127e-84|ath:AT5G64100|peroxidase 69; K00430 peroxidase [EC:1.11.1.7] (A)	--	--	Peroxidase	Peroxidase 69 (Precursor) GN=MHJ24.8 OS=Arabidopsis thaliana (Mouse-ear cress) PE=1 SV=1	1	--	peroxidase 69 [Arabidopsis thaliana]
TRINITY_DN15733_c0_g2	--	--	--	K02135|1.57829e-06|eus:EUTSA_v10011901mg|hypothetical protein; K02135 F-type H+-transporting ATPase subunit epsilon (A)	[C]	Energy production and conversion	Mitochondrial ATP synthase epsilon chain	ATP synthase subunit epsilon, mitochondrial OS=Zea mays (Maize) PE=3 SV=1	1	--	BnaA05g15290D [Brassica napus]
TRINITY_DN23085_c3_g3	--	--	--	--	--	--	--	--	1	--	hypothetical protein PRUPE_ppa004927mg [Prunus persica]
TRINITY_DN13552_c0_g1	--	--	Molecular Function: voltage-gated potassium channel activity (GO:0005249);; Biological Process: potassium ion transport (GO:0006813);; Cellular Component: integral component of membrane (GO:0016021);; Biological Process: transmembrane transport (GO:0055085);;	--	[PT]	--	Ion transport protein	Potassium channel AKT1 GN=AKT1 OS=Oryza sativa subsp. japonica (Rice) PE=2 SV=1	1	--	hypothetical protein PRUPE_ppa019987mg [Prunus persica]
TRINITY_DN26828_c1_g1	[R]	General function prediction only	Molecular Function: Rab GTPase activator activity (GO:0005097);; Cellular Component: intracellular (GO:0005622);; Biological Process: actin filament-based movement (GO:0030048);; Biological Process: positive regulation of Rab GTPase activity (GO:0032851);; Biological Process: Golgi localization (GO:0051645);; Biological Process: mitochondrion localization (GO:0051646);; Biological Process: peroxi…	--	[U]	Intracellular trafficking, secretion, and vesicular transport	Rab-GTPase-TBC domain	--	1	--	PREDICTED: TBC1 domain family member 2B [Prunus mume]
TRINITY_DN37372_c0_g1	--	--	Biological Process: amino acid transmembrane transport (GO:0003333);; Cellular Component: vacuole (GO:0005773);; Biological Process: response to cold (GO:0009409);; Biological Process: response to wounding (GO:0009611);; Cellular Component: chloroplast outer membrane (GO:0009707);; Biological Process: response to sucrose (GO:0009744);; Biological Process: response to glucose (GO:0009749);; Biolog…	--	--	--	Tim17/Tim22/Tim23/Pmp24 family	Outer envelope pore protein 16-1, chloroplastic GN=F8N16.19 OS=Arabidopsis thaliana (Mouse-ear cress) PE=1 SV=1	1	--	outer plastid envelope protein 16-1 [Arabidopsis thaliana]
TRINITY_DN16106_c0_g1	[I]	Lipid transport and metabolism	--	K00507|1.21151e-58|pper:PRUPE_ppa024024mg|hypothetical protein; K00507 stearoyl-CoA desaturase (delta-9 desaturase) [EC:1.14.19.1] (A)	[I]	Lipid transport and metabolism	Fatty acid desaturase	Palmitoyl-monogalactosyldiacylglycerol delta-7 desaturase, chloroplastic (Precursor) GN=ADS3 OS=Arabidopsis thaliana (Mouse-ear cress) PE=2 SV=2	2	--	hypothetical protein PRUPE_ppa024024mg [Prunus persica]
TRINITY_DN17372_c0_g3	[F]	Nucleotide transport and metabolism	Molecular Function: nucleoside diphosphate kinase activity (GO:0004550);; Molecular Function: ATP binding (GO:0005524);; Cellular Component: mitochondrial intermembrane space (GO:0005758);; Cellular Component: cytosol (GO:0005829);; Biological Process: nucleoside diphosphate phosphorylation (GO:0006165);; Biological Process: GTP biosynthetic process (GO:0006183);; Biological Process: UTP biosynth…	K00940|1.12826e-68|olu:OSTLU_27292|hypothetical protein; K00940 nucleoside-diphosphate kinase [EC:2.7.4.6] (A)	[F]	Nucleotide transport and metabolism	Nucleoside diphosphate kinase	Nucleoside diphosphate kinase B OS=Flaveria bidentis (Coastal plain yellowtops) PE=2 SV=1	1	--	putative nucleoside protein [Chaetomium thermophilum var. thermophilum DSM 1495]
TRINITY_DN16086_c0_g1	[V]	Defense mechanisms	--	K05658|0|pper:PRUPE_ppa000245mg|hypothetical protein; K05658 ATP-binding cassette, subfamily B (MDR/TAP), member 1 [EC:3.6.3.44] (A)	[Q]	Secondary metabolites biosynthesis, transport and catabolism	ABC transporter;; ABC transporter transmembrane region;; ABC transporter transmembrane region;; ABC transporter	ABC transporter B family member 20 GN=T26I12.200 OS=Arabidopsis thaliana (Mouse-ear cress) PE=1 SV=1	1	--	hypothetical protein PRUPE_ppa000245mg [Prunus persica]
TRINITY_DN26367_c0_g2	--	--	Molecular Function: G-protein coupled receptor activity (GO:0004930);; Molecular Function: extracellular ligand-gated ion channel activity (GO:0005230);; Biological Process: transport (GO:0006810);; Biological Process: cell surface receptor signaling pathway (GO:0007166);; Cellular Component: membrane (GO:0016020);; Biological Process: cellular cation homeostasis (GO:0030003);;	K05387|5.24253e-36|pper:PRUPE_ppa020695mg|hypothetical protein; K05387 glutamate receptor, ionotropic, plant (A)	[PET]	--	--	Glutamate receptor 3.6 (Precursor) GN=GLR3.6 OS=Arabidopsis thaliana (Mouse-ear cress) PE=2 SV=1	1	--	hypothetical protein PRUPE_ppa020695mg [Prunus persica]
TRINITY_DN38025_c0_g1	--	--	--	--	--	--	--	--	1	--	hypothetical protein PRUPE_ppa015696mg [Prunus persica]
TRINITY_DN17839_c0_g1	--	--	Cellular Component: chloroplast (GO:0009507);; Biological Process: auxin-activated signaling pathway (GO:0009734);; Biological Process: unidimensional cell growth (GO:0009826);; Biological Process: auxin homeostasis (GO:0010252);; Molecular Function: indole-3-acetic acid amido synthetase activity (GO:0010279);; Biological Process: response to cyclopentenone (GO:0010583);;	K14487|1.26586e-80|ath:AT5G54510|DFL1; indole-3-acetic acid-amido synthetase GH3.6; K14487 auxin responsive GH3 gene family (A)	--	--	GH3 auxin-responsive promoter	Indole-3-acetic acid-amido synthetase GH3.6 GN=F24B18.13 OS=Arabidopsis thaliana (Mouse-ear cress) PE=1 SV=1	1	--	indole-3-acetic acid-amido synthetase GH3.6 [Arabidopsis thaliana]
TRINITY_DN16129_c0_g2	--	--	--	--	--	--	--	--	65	--	PREDICTED: S-norcoclaurine synthase 1-like isoform X4 [Malus domestica]
TRINITY_DN16831_c0_g1	--	--	Cellular Component: mitochondrion (GO:0005739);; Biological Process: response to oxidative stress (GO:0006979);;	--	[S]	Function unknown	Ribosome associated membrane protein RAMP4	--	1	--	BnaAnng21710D [Brassica napus]
TRINITY_DN17212_c0_g1	[S]	Function unknown	Cellular Component: cytoplasm (GO:0005737);; Biological Process: lipid metabolic process (GO:0006629);; Cellular Component: integral component of membrane (GO:0016021);; Molecular Function: oxidoreductase activity, acting on the CH-CH group of donors (GO:0016627);;	--	[R]	General function prediction only	Protein of unknown function (DUF1295);; Phospholipid methyltransferase;; 3-oxo-5-alpha-steroid 4-dehydrogenase	--	3	--	PREDICTED: uncharacterized protein C594.04c [Prunus mume]
TRINITY_DN17026_c0_g2	--	--	Biological Process: response to hormone (GO:0009725);; Biological Process: single-organism cellular process (GO:0044763);; Biological Process: regulation of cellular process (GO:0050794);; Cellular Component: cell periphery (GO:0071944);;	K03456|1.97351e-25|pxb:103942109|serine/threonine-protein phosphatase 2A 65 kDa regulatory subunit A alpha isoform-like; K03456 serine/threonine-protein phosphatase 2A regulatory subunit A (A)	[T]	Signal transduction mechanisms	HEAT repeat	Serine/threonine-protein phosphatase 2A 65 kDa regulatory subunit A alpha isoform GN=F2J7.19 OS=Arabidopsis thaliana (Mouse-ear cress) PE=1 SV=1	18	--	predicted protein [Hordeum vulgare subsp. vulgare]
TRINITY_DN28228_c4_g2	--	--	--	--	--	--	TIR domain;; TIR domain	TMV resistance protein N GN=N OS=Nicotiana glutinosa (Tobacco) PE=1 SV=1	--	--	hypothetical protein PRUPE_ppa023819mg [Prunus persica]
TRINITY_DN23269_c0_g2	--	--	--	--	--	--	--	TMV resistance protein N GN=N OS=Nicotiana glutinosa (Tobacco) PE=1 SV=1	5	--	PREDICTED: uncharacterized protein LOC103319286 [Prunus mume]
TRINITY_DN23269_c0_g2	--	--	--	--	--	--	NB-ARC domain;; TIR domain	TMV resistance protein N GN=N OS=Nicotiana glutinosa (Tobacco) PE=1 SV=1	14	--	PREDICTED: uncharacterized protein LOC103319286 [Prunus mume]
TRINITY_DN27286_c1_g1	[T]	Signal transduction mechanisms	Biological Process: DNA damage checkpoint (GO:0000077);; Biological Process: signal transduction involved in filamentous growth (GO:0001402);; Molecular Function: DNA replication origin binding (GO:0003688);; Cellular Component: nucleus (GO:0005634);; Biological Process: glycogen metabolic process (GO:0005977);; Biological Process: pre-replicative complex assembly involved in nuclear cell cycle D…	K06630|6.83855e-99|ppp:PHYPADRAFT_151885|hypothetical protein; K06630 14-3-3 protein epsilon (A)	[O]	Posttranslational modification, protein turnover, chaperones	14-3-3 protein	14-3-3-like protein OS=Chlamydomonas reinhardtii (Chlamydomonas smithii) PE=1 SV=1	1	--	DNA damage checkpoint protein rad24 [Gloeophyllum trabeum ATCC 11539]
TRINITY_DN15282_c0_g1	--	--	--	K12382|8.75473e-12|sot:102602502|proactivator polypeptide-like; K12382 saposin (A)	[IG]	--	Saposin-like type B, region 1;; Saposin-like type B, region 2;; Saposin A-type domain	Phytepsin 11 kDa subunit (Precursor) OS=Hordeum vulgare (Barley) PE=1 SV=1	1	--	predicted protein [Hordeum vulgare subsp. vulgare]
TRINITY_DN17860_c0_g1	[P]	Inorganic ion transport and metabolism	Molecular Function: magnesium ion binding (GO:0000287);; Molecular Function: phospholipid-translocating ATPase activity (GO:0004012);; Molecular Function: ATP binding (GO:0005524);; Biological Process: cation transport (GO:0006812);; Biological Process: phospholipid transport (GO:0015914);; Cellular Component: integral component of membrane (GO:0016021);; Molecular Function: cation-transporting A…	K01530|2.42398e-61|pper:PRUPE_ppa015393mg|hypothetical protein; K01530 phospholipid-translocating ATPase [EC:3.6.3.1] (A)	[R]	General function prediction only	haloacid dehalogenase-like hydrolase	Putative phospholipid-transporting ATPase 7 GN=ALA7 OS=Arabidopsis thaliana (Mouse-ear cress) PE=3 SV=3	5	--	hypothetical protein PRUPE_ppa015393mg [Prunus persica]
TRINITY_DN17860_c0_g1	[P]	Inorganic ion transport and metabolism	Molecular Function: magnesium ion binding (GO:0000287);; Molecular Function: phospholipid-translocating ATPase activity (GO:0004012);; Molecular Function: ATP binding (GO:0005524);; Biological Process: cation transport (GO:0006812);; Biological Process: phospholipid transport (GO:0015914);; Cellular Component: integral component of membrane (GO:0016021);; Molecular Function: cation-transporting A…	K01530|0|pper:PRUPE_ppa015393mg|hypothetical protein; K01530 phospholipid-translocating ATPase [EC:3.6.3.1] (A)	[R]	General function prediction only	--	Putative phospholipid-transporting ATPase 5 GN=ALA5 OS=Arabidopsis thaliana (Mouse-ear cress) PE=3 SV=1	5	--	hypothetical protein PRUPE_ppa015393mg [Prunus persica]
TRINITY_DN2092_c0_g1	--	--	Molecular Function: binding (GO:0005488);; Biological Process: signal transduction (GO:0007165);; Biological Process: cellular metabolic process (GO:0044237);;	K14491|4.89903e-48|pper:PRUPE_ppa023185mg|hypothetical protein; K14491 two-component response regulator ARR-B family (A)	[K]	Transcription	--	Two-component response regulator ARR2 OS=Arabidopsis thaliana (Mouse-ear cress) PE=1 SV=1	1	--	hypothetical protein PRUPE_ppa023185mg, partial [Prunus persica]
TRINITY_DN15233_c0_g1	--	--	Molecular Function: DNA binding (GO:0003677);; Molecular Function: NAD+ ADP-ribosyltransferase activity (GO:0003950);; Cellular Component: nucleus (GO:0005634);; Biological Process: protein ADP-ribosylation (GO:0006471);;	K10798|4.65943e-101|pmum:103328815|poly [ADP-ribose] polymerase 3; K10798 poly [ADP-ribose] polymerase [EC:2.4.2.30] (A)	[KLO]	--	WGR domain;; Poly(ADP-ribose) polymerase, regulatory domain	Poly [ADP-ribose] polymerase 3 GN=PARP3 OS=Glycine max (Soybean) PE=2 SV=1	1	--	PREDICTED: poly [ADP-ribose] polymerase 3 [Prunus mume]
TRINITY_DN15778_c0_g1	--	--	--	--	[PT]	--	Cyclic nucleotide-binding domain	Cyclic nucleotide-gated ion channel 1 GN=CNGC1 OS=Arabidopsis thaliana (Mouse-ear cress) PE=1 SV=1	1	--	PREDICTED: cyclic nucleotide-gated ion channel 1-like [Prunus mume]
TRINITY_DN24019_c4_g3	--	--	--	--	--	--	Pollen proteins Ole e I like;; Extensin-like region	--	1	--	PREDICTED: extensin-2-like, partial [Prunus mume]
TRINITY_DN24700_c0_g1	--	--	Molecular Function: RNA binding (GO:0003723);;	K13162|1.43538e-75|pper:PRUPE_ppa002491mg|hypothetical protein; K13162 poly(rC)-binding protein 2/3/4 (A)	[AR]	--	KH domain;; KH domain	--	43	--	hypothetical protein PRUPE_ppa002491mg [Prunus persica]
TRINITY_DN17468_c0_g1	[U]	Intracellular trafficking, secretion, and vesicular transport	--	K14293|2.9715e-08|pxb:103949271|importin subunit beta-1-like; K14293 importin subunit beta-1 (A)	[YU]	--	--	Importin subunit beta-1 {ECO:0000305} OS=Arabidopsis thaliana (Mouse-ear cress) PE=1 SV=1	1	--	ARM repeat-containing protein [Wallemia sebi CBS 633.66]
TRINITY_DN17468_c0_g1	--	--	--	--	[YU]	--	--	--	1	--	--
TRINITY_DN23682_c5_g2	--	--	Biological Process: cellular process (GO:0009987);; Biological Process: cellular component organization (GO:0016043);;	K09272|1.10624e-08|pda:103704982|FACT complex subunit SSRP1-like; K09272 structure-specific recognition protein 1 (A)	[R]	General function prediction only	HMG-box domain;; HMG (high mobility group) box	High mobility group B protein 14 GN=F13P17.25 OS=Arabidopsis thaliana (Mouse-ear cress) PE=2 SV=2	1	--	hypothetical protein TREMEDRAFT_32029 [Tremella mesenterica DSM 1558]
TRINITY_DN11229_c0_g1	--	--	--	--	--	--	Osteopontin	--	1	--	--
TRINITY_DN11229_c0_g1	--	--	--	--	--	--	Osteopontin	--	1	--	--
TRINITY_DN18329_c0_g1	--	--	Biological Process: transcription, DNA-templated (GO:0006351);;	--	--	--	GRAS domain family	Scarecrow-like protein 14 GN=SCL14 OS=Arabidopsis thaliana (Mouse-ear cress) PE=2 SV=2	96	--	hypothetical protein PRUPE_ppa021438mg [Prunus persica]
TRINITY_DN17039_c0_g1	--	--	Biological Process: transcription, DNA-templated (GO:0006351);; Biological Process: multicellular organismal development (GO:0007275);; Biological Process: single-organism developmental process (GO:0044767);; Biological Process: anatomical structure development (GO:0048856);; Biological Process: regulation of cellular process (GO:0050794);;	K09285|5.26565e-46|tcc:TCM_024823|Integrase-type DNA-binding superfamily protein; K09285 AP2-like factor, ANT lineage (A)	--	--	AP2 domain	AP2-like ethylene-responsive transcription factor PLT2 GN=F11M15.6 OS=Arabidopsis thaliana (Mouse-ear cress) PE=2 SV=1	1	--	Integrase-type DNA-binding superfamily protein [Theobroma cacao]
TRINITY_DN15566_c0_g1	[T]	Signal transduction mechanisms	Molecular Function: phosphoprotein phosphatase activity (GO:0004721);;	--	[T]	Signal transduction mechanisms	Protein phosphatase 2C	Putative protein phosphatase 2C-like protein 44 GN=At3g23360 OS=Arabidopsis thaliana (Mouse-ear cress) PE=5 SV=1	1	--	hypothetical protein PRUPE_ppa009852mg [Prunus persica]
TRINITY_DN23803_c0_g1	--	--	Molecular Function: zinc ion binding (GO:0008270);;	--	[O]	Posttranslational modification, protein turnover, chaperones	--	RING-H2 finger protein ATL73 (Precursor) GN=ATL73 OS=Arabidopsis thaliana (Mouse-ear cress) PE=2 SV=1	6	--	hypothetical protein PRUPE_ppa012179mg [Prunus persica]
TRINITY_DN23803_c0_g1	[O]	Posttranslational modification, protein turnover, chaperones	Molecular Function: zinc ion binding (GO:0008270);;	--	[O]	Posttranslational modification, protein turnover, chaperones	Ring finger domain;; RING-H2 zinc finger;; Zinc finger, C3HC4 type (RING finger);; Zinc finger, C3HC4 type (RING finger);; Zinc finger, C3HC4 type (RING finger);; Anaphase-promoting complex subunit 11 RING-H2 finger;; FANCL C-terminal domain	RING-H2 finger protein ATL72 GN=ATL72 OS=Arabidopsis thaliana (Mouse-ear cress) PE=2 SV=1	6	--	hypothetical protein PRUPE_ppa012179mg [Prunus persica]
TRINITY_DN42343_c0_g1	--	--	--	--	--	--	--	--	66	--	--
TRINITY_DN18758_c0_g1	--	--	--	--	--	--	--	--	--	--	hypothetical protein PRUPE_ppa022211mg [Prunus persica]
TRINITY_DN12794_c0_g2	--	--	--	--	--	--	--	E3 ubiquitin-protein ligase PUB23 GN=PUB23 OS=Arabidopsis thaliana (Mouse-ear cress) PE=1 SV=1	1	--	PREDICTED: E3 ubiquitin-protein ligase PUB23-like [Prunus mume]
TRINITY_DN12794_c0_g1	--	--	--	--	--	--	U-box domain;; Zinc-finger of the MIZ type in Nse subunit	U-box domain-containing protein 25 GN=PUB25 OS=Arabidopsis thaliana (Mouse-ear cress) PE=2 SV=1	1	--	PREDICTED: E3 ubiquitin-protein ligase PUB23-like [Prunus mume]
TRINITY_DN23504_c0_g6	--	--	--	--	--	--	--	Wall-associated receptor kinase-like 2 (Precursor) GN=WAKL2 OS=Arabidopsis thaliana (Mouse-ear cress) PE=2 SV=1	1	--	hypothetical protein PRUPE_ppa014968mg [Prunus persica]
TRINITY_DN23504_c0_g6	[RTKL]	--	Molecular Function: protein serine/threonine kinase activity (GO:0004674);; Molecular Function: ATP binding (GO:0005524);; Biological Process: protein phosphorylation (GO:0006468);;	K04733|2.01557e-79|pper:PRUPE_ppb021349mg|hypothetical protein; K04733 interleukin-1 receptor-associated kinase 4 [EC:2.7.11.1] (A)	--	--	Protein kinase domain;; Protein tyrosine kinase	Wall-associated receptor kinase 1 (Precursor) GN=F16F4.6 OS=Arabidopsis thaliana (Mouse-ear cress) PE=1 SV=2	1	--	hypothetical protein PRUPE_ppb021349mg [Prunus persica]
TRINITY_DN17621_c0_g1	--	--	Molecular Function: glutamate 5-kinase activity (GO:0004349);; Molecular Function: glutamate-5-semialdehyde dehydrogenase activity (GO:0004350);; Cellular Component: mitochondrion (GO:0005739);; Biological Process: proline biosynthetic process (GO:0006561);; Biological Process: response to oxidative stress (GO:0006979);; Biological Process: response to desiccation (GO:0009269);; Cellular Componen…	K12657|8.2106e-44|aly:ARALYDRAFT_920957|hypothetical protein; K12657 delta-1-pyrroline-5-carboxylate synthetase [EC:2.7.2.11 1.2.1.41] (A)	[E]	Amino acid transport and metabolism	--	Gamma-glutamyl phosphate reductase GN=T5I7.10 OS=Arabidopsis thaliana (Mouse-ear cress) PE=1 SV=1	52	--	PREDICTED: delta-1-pyrroline-5-carboxylate synthase A-like isoform X2 [Camelina sativa]
TRINITY_DN17621_c0_g1	[E]	Amino acid transport and metabolism	Molecular Function: glutamate 5-kinase activity (GO:0004349);; Molecular Function: glutamate-5-semialdehyde dehydrogenase activity (GO:0004350);; Cellular Component: mitochondrion (GO:0005739);; Biological Process: proline biosynthetic process (GO:0006561);; Biological Process: response to oxidative stress (GO:0006979);; Biological Process: response to desiccation (GO:0009269);; Biological Proces…	K12657|5.41453e-93|aly:ARALYDRAFT_920957|hypothetical protein; K12657 delta-1-pyrroline-5-carboxylate synthetase [EC:2.7.2.11 1.2.1.41] (A)	[E]	Amino acid transport and metabolism	--	Gamma-glutamyl phosphate reductase GN=T5I7.10 OS=Arabidopsis thaliana (Mouse-ear cress) PE=1 SV=1	52	--	delta1-pyrroline-5-carboxylate synthetase [Raphanus sativus]
TRINITY_DN17204_c0_g1	--	--	Molecular Function: protein binding (GO:0005515);; Cellular Component: endoplasmic reticulum (GO:0005783);; Biological Process: lipid transport (GO:0006869);; Biological Process: intra-Golgi vesicle-mediated transport (GO:0006891);; Biological Process: lithium ion transport (GO:0010351);; Biological Process: protein import into peroxisome matrix (GO:0016558);; Biological Process: transport of vir…	--	[U]	Intracellular trafficking, secretion, and vesicular transport	PRA1 family protein	PRA1 family protein D GN=F19P19.30 OS=Arabidopsis thaliana (Mouse-ear cress) PE=1 SV=1	1	--	hypothetical protein PRUPE_ppa012254mg [Prunus persica]
TRINITY_DN6485_c0_g1	--	--	--	--	--	--	--	--	--	--	hypothetical protein PRUPE_ppb015165mg, partial [Prunus persica]
TRINITY_DN23884_c0_g1	--	--	--	--	--	--	--	--	--	--	hypothetical protein PRUPE_ppa025790mg [Prunus persica]
TRINITY_DN24358_c1_g2	--	--	Molecular Function: DNA binding (GO:0003677);; Molecular Function: RNA-directed DNA polymerase activity (GO:0003964);; Cellular Component: mitochondrion (GO:0005739);; Biological Process: DNA recombination (GO:0006310);; Molecular Function: zinc ion binding (GO:0008270);; Cellular Component: plastid (GO:0009536);; Biological Process: DNA integration (GO:0015074);; Cellular Component: membrane (GO…	--	[R]	General function prediction only	--	Endonuclease OS=Nicotiana tabacum (Common tobacco) PE=2 SV=1	222	--	PREDICTED: uncharacterized protein LOC103322432 [Prunus mume]
TRINITY_DN24358_c1_g2	--	--	Molecular Function: RNA-directed DNA polymerase activity (GO:0003964);; Molecular Function: binding (GO:0005488);;	--	[R]	General function prediction only	Reverse transcriptase (RNA-dependent DNA polymerase)	Endonuclease OS=Nicotiana tabacum (Common tobacco) PE=2 SV=1	800	--	reverse transcriptase [Prunus mume]
TRINITY_DN18133_c0_g1	--	--	Cellular Component: intracellular organelle (GO:0043229);;	--	--	--	Plant protein of unknown function (DUF641)	--	1	--	PREDICTED: uncharacterized protein LOC103331725 [Prunus mume]
TRINITY_DN19836_c0_g1	--	--	--	--	--	--	--	--	--	--	hypothetical protein PRUPE_ppa015399mg [Prunus persica]
TRINITY_DN25759_c6_g2	--	--	Molecular Function: calcium ion binding (GO:0005509);;	--	--	--	PA domain;; Complement Clr-like EGF-like	Vacuolar-sorting receptor 3 (Precursor) GN=F26C24.12 OS=Arabidopsis thaliana (Mouse-ear cress) PE=2 SV=1	1	--	hypothetical protein PRUPE_ppa002822mg [Prunus persica]
TRINITY_DN27984_c0_g1	[RTKL]	--	--	K08852|0|pmum:103340457|serine/threonine-protein kinase/endoribonuclease IRE1a; K08852 serine/threonine-protein kinase/endoribonuclease IRE1 [EC:2.7.11.1 3.1.26.-] (A)	[T]	Signal transduction mechanisms	Protein kinase domain;; Protein tyrosine kinase;; Ribonuclease 2-5A	Endoribonuclease (Precursor) GN=MJB20.8 OS=Arabidopsis thaliana (Mouse-ear cress) PE=1 SV=1	1	--	PREDICTED: serine/threonine-protein kinase/endoribonuclease IRE1a [Prunus mume]
TRINITY_DN46712_c0_g1	--	--	--	--	--	--	--	--	--	--	hypothetical protein PRUPE_ppa021484mg, partial [Prunus persica]
TRINITY_DN22943_c5_g2	--	--	Molecular Function: ammonium transmembrane transporter activity (GO:0008519);; Cellular Component: integral component of membrane (GO:0016021);; Biological Process: ammonium transmembrane transport (GO:0072488);;	K03320|2.44862e-13|pmum:103323778|ammonium transporter 1 member 1-like; K03320 ammonium transporter, Amt family (A)	[P]	Inorganic ion transport and metabolism	--	Ammonium transporter 1 member 1 GN=AMT1-1 OS=Arabidopsis thaliana (Mouse-ear cress) PE=1 SV=1	3	--	PREDICTED: ammonium transporter 1 member 1-like [Prunus mume]
TRINITY_DN18388_c0_g2	--	--	--	--	[Z]	Cytoskeleton	Myosin tail	--	1	--	--
TRINITY_DN18388_c0_g2	--	--	--	--	[Z]	Cytoskeleton	Myosin tail	--	744	--	--
TRINITY_DN16261_c0_g2	--	--	--	--	--	--	--	--	1	--	hypothetical protein PRUPE_ppa012960mg [Prunus persica]
TRINITY_DN14134_c0_g1	--	--	--	--	[R]	General function prediction only	C2 domain	Elicitor-responsive protein 3 OS=Oryza sativa subsp. japonica (Rice) PE=2 SV=1	1109	--	hypothetical protein PRUPE_ppa026834mg [Prunus persica]
TRINITY_DN46981_c0_g1	--	--	Cellular Component: extracellular region (GO:0005576);; Cellular Component: vacuolar membrane (GO:0005774);; Cellular Component: endoplasmic reticulum (GO:0005783);; Cellular Component: Golgi apparatus (GO:0005794);; Cellular Component: plasma membrane (GO:0005886);; Cellular Component: plasmodesma (GO:0009506);; Biological Process: systemic acquired resistance (GO:0009627);; Cellular Component: …	K13250|7.11759e-75|ath:AT5G14030|translocon-associated protein subunit beta; K13250 translocon-associated protein subunit beta (A)	[U]	Intracellular trafficking, secretion, and vesicular transport	Translocon-associated protein beta (TRAPB)	--	1	--	translocon-associated protein subunit beta [Arabidopsis thaliana]
TRINITY_DN46981_c0_g1	--	--	--	K13250|6.13169e-09|ath:AT5G14030|translocon-associated protein subunit beta; K13250 translocon-associated protein subunit beta (A)	[U]	Intracellular trafficking, secretion, and vesicular transport	--	--	1	--	unnamed protein product [Arabidopsis thaliana]
TRINITY_DN16034_c0_g1	[J]	Translation, ribosomal structure and biogenesis	Biological Process: RNA methylation (GO:0001510);; Molecular Function: structural constituent of ribosome (GO:0003735);; Cellular Component: nucleolus (GO:0005730);; Cellular Component: Golgi apparatus (GO:0005794);; Cellular Component: plasma membrane (GO:0005886);; Biological Process: translational elongation (GO:0006414);; Biological Process: response to cold (GO:0009409);; Cellular Component:…	K02943|1.51431e-33|eus:EUTSA_v10017442mg|hypothetical protein; K02943 large subunit ribosomal protein LP2 (A)	[J]	Translation, ribosomal structure and biogenesis	60s Acidic ribosomal protein	60S acidic ribosomal protein P2-1 GN=RPP2A OS=Arabidopsis thaliana (Mouse-ear cress) PE=2 SV=2	1	--	60S acidic ribosomal protein P2-1 [Arabidopsis thaliana]
TRINITY_DN22410_c0_g1	--	--	--	--	--	--	--	--	--	--	hypothetical protein PRUPE_ppa018450mg [Prunus persica]
TRINITY_DN24375_c0_g5	[H]	Coenzyme transport and metabolism	Molecular Function: methionine adenosyltransferase activity (GO:0004478);; Molecular Function: ATP binding (GO:0005524);; Cellular Component: cytoplasm (GO:0005737);; Biological Process: S-adenosylmethionine biosynthetic process (GO:0006556);; Biological Process: one-carbon metabolic process (GO:0006730);; Molecular Function: metal ion binding (GO:0046872);;	K00789|5.92649e-86|pper:PRUPE_ppa006916mg|hypothetical protein; K00789 S-adenosylmethionine synthetase [EC:2.5.1.6] (A)	[H]	Coenzyme transport and metabolism	S-adenosylmethionine synthetase, central domain	S-adenosylmethionine synthase 2 GN=SAMS2 OS=Catharanthus roseus (Madagascar periwinkle) PE=1 SV=1	1	--	S-adenosylmethionine synthetase, partial [Prunus persica]
TRINITY_DN24375_c0_g5	[H]	Coenzyme transport and metabolism	Molecular Function: methionine adenosyltransferase activity (GO:0004478);; Molecular Function: ATP binding (GO:0005524);; Biological Process: S-adenosylmethionine biosynthetic process (GO:0006556);; Biological Process: one-carbon metabolic process (GO:0006730);; Biological Process: response to salt stress (GO:0009651);; Molecular Function: metal ion binding (GO:0046872);;	K00789|1.36555e-76|pmum:103344495|S-adenosylmethionine synthase 2-like; K00789 S-adenosylmethionine synthetase [EC:2.5.1.6] (A)	[H]	Coenzyme transport and metabolism	S-adenosylmethionine synthetase, C-terminal domain	S-adenosylmethionine synthase 2 GN=SAMS2 OS=Daucus carota (Wild carrot) PE=2 SV=1	1	--	PREDICTED: S-adenosylmethionine synthase 2-like [Prunus mume]
TRINITY_DN17887_c0_g1	--	--	--	--	--	--	Histidine phosphatase superfamily (branch 1)	--	3	--	hypothetical protein PRUPE_ppa009214mg [Prunus persica]
TRINITY_DN14680_c0_g1	--	--	Molecular Function: binding (GO:0005488);;	--	--	--	--	--	1	--	PREDICTED: uncharacterized protein LOC103330483 [Prunus mume]
TRINITY_DN20243_c0_g2	[R]	General function prediction only	Molecular Function: nucleotide binding (GO:0000166);; Molecular Function: nucleic acid binding (GO:0003676);;	K12833|1.87688e-74|pper:PRUPE_ppa013407mg|hypothetical protein; K12833 pre-mRNA branch site protein p14 (A)	[R]	General function prediction only	RNA recognition motif. (a.k.a. RRM, RBD, or RNP domain);; RNA recognition motif (a.k.a. RRM, RBD, or RNP domain);; RNA recognition motif. (a.k.a. RRM, RBD, or RNP domain)	Splicing factor 3B subunit 6-like protein GN=At5g12190 OS=Arabidopsis thaliana (Mouse-ear cress) PE=2 SV=1	1	--	hypothetical protein PRUPE_ppa013407mg [Prunus persica]
TRINITY_DN27786_c1_g4	--	--	--	--	--	--	Family of unknown function (DUF716)	--	1	--	PREDICTED: uncharacterized protein LOC103329924 [Prunus mume]
TRINITY_DN24545_c0_g2	--	--	--	--	--	--	--	--	--	--	PREDICTED: uncharacterized protein At3g49055 [Prunus mume]
TRINITY_DN22159_c0_g1	--	--	--	--	--	--	Protein of unknown function (DUF1421)	--	1	--	hypothetical protein PRUPE_ppa004117mg [Prunus persica]
TRINITY_DN37773_c0_g1	[TZDR]	--	Molecular Function: calcium ion binding (GO:0005509);; Biological Process: detection of calcium ion (GO:0005513);; Molecular Function: protein binding (GO:0005515);; Cellular Component: nucleus (GO:0005634);; Cellular Component: cytosol (GO:0005829);; Cellular Component: plasma membrane (GO:0005886);; Biological Process: response to desiccation (GO:0009269);; Biological Process: response to cold …	K13448|2.14391e-56|ath:AT3G51920|CAM9; calmodulin-like protein 9; K13448 calcium-binding protein CML (A)	[T]	Signal transduction mechanisms	EF-hand domain pair;; EF hand;; EF-hand domain;; EF-hand domain pair	Calmodulin-like protein 9 GN=F4F15.30 OS=Arabidopsis thaliana (Mouse-ear cress) PE=1 SV=1	26	--	calmodulin-like protein 9 [Arabidopsis thaliana]
TRINITY_DN21472_c0_g1	[H]	Coenzyme transport and metabolism	Molecular Function: catalytic activity (GO:0003824);;	K03178|1.40039e-67|smo:SELMODRAFT_179776|hypothetical protein; K03178 ubiquitin-activating enzyme E1 [EC:6.3.2.19] (A)	[O]	Posttranslational modification, protein turnover, chaperones	--	Ubiquitin-activating enzyme E1 2 GN=UBA2 OS=Arabidopsis thaliana (Mouse-ear cress) PE=1 SV=1	1	--	Putative Ubiquitin-activating emzyme E1 [Rhizopus microsporus]
TRINITY_DN21472_c0_g1	[H]	Coenzyme transport and metabolism	Molecular Function: nucleotide binding (GO:0000166);; Molecular Function: catalytic activity (GO:0003824);;	K03178|1.78235e-35|ccp:CHC_T00010007001|ubiquitin-activating enzyme E1; K03178 ubiquitin-activating enzyme E1 [EC:6.3.2.19] (A)	[O]	Posttranslational modification, protein turnover, chaperones	--	Ubiquitin-activating enzyme E1 2 GN=UBA2 OS=Arabidopsis thaliana (Mouse-ear cress) PE=1 SV=1	1	--	ubiquitin-activating enzyme e1 1 [Brettanomyces bruxellensis AWRI1499]
TRINITY_DN16702_c0_g1	--	--	Cellular Component: mitochondrion (GO:0005739);; Biological Process: phosphatidylinositol biosynthetic process (GO:0006661);; Biological Process: response to oxidative stress (GO:0006979);;	--	--	--	--	--	1	--	hypothetical protein PRUPE_ppa013818mg [Prunus persica]
TRINITY_DN28090_c1_g3	--	--	Molecular Function: zinc ion binding (GO:0008270);; Molecular Function: hydrolase activity (GO:0016787);;	--	[O]	Posttranslational modification, protein turnover, chaperones	Ring finger domain;; RING-H2 zinc finger;; Zinc finger, C3HC4 type (RING finger);; Zinc finger, C3HC4 type (RING finger);; Anaphase-promoting complex subunit 11 RING-H2 finger	E3 ubiquitin protein ligase RIE1 GN=RIE1 OS=Arabidopsis thaliana (Mouse-ear cress) PE=2 SV=1	1	--	hypothetical protein PRUPE_ppa007296mg [Prunus persica]
TRINITY_DN27459_c1_g4	--	--	--	--	--	--	--	--	--	--	PREDICTED: uncharacterized protein LOC103329276 [Prunus mume]
TRINITY_DN22846_c0_g1	--	--	Cellular Component: endoplasmic reticulum (GO:0005783);;	--	--	--	--	--	7	--	hypothetical protein PRUPE_ppa002412mg [Prunus persica]
TRINITY_DN27681_c0_g6	[G]	Carbohydrate transport and metabolism	Molecular Function: protein binding (GO:0005515);; Cellular Component: plasma membrane (GO:0005886);; Biological Process: acetyl-CoA metabolic process (GO:0006084);; Biological Process: iron ion transport (GO:0006826);; Biological Process: water transport (GO:0006833);; Biological Process: response to water deprivation (GO:0009414);; Cellular Component: chloroplast (GO:0009507);; Biological Proce…	K09872|1.21182e-109|ath:AT4G00430|PIP1;4; plasma membrane intrinsic protein 1;4; K09872 aquaporin PIP (A)	[G]	Carbohydrate transport and metabolism	Major intrinsic protein	Probable aquaporin PIP1-4 OS=Arabidopsis thaliana (Mouse-ear cress) PE=1 SV=1	1	--	plasma membrane intrinsic protein 1;4 [Arabidopsis thaliana]
TRINITY_DN17770_c0_g2	[J]	Translation, ribosomal structure and biogenesis	Biological Process: RNA methylation (GO:0001510);; Molecular Function: structural constituent of ribosome (GO:0003735);; Molecular Function: protein binding (GO:0005515);; Cellular Component: nucleolus (GO:0005730);; Cellular Component: vacuole (GO:0005773);; Cellular Component: Golgi apparatus (GO:0005794);; Biological Process: translation (GO:0006412);; Molecular Function: zinc ion binding (GO:…	K02870|1.87204e-96|ath:AT3G53430|60S ribosomal protein L12-2; K02870 large subunit ribosomal protein L12e (A)	[J]	Translation, ribosomal structure and biogenesis	Ribosomal protein L11, N-terminal domain;; Ribosomal protein L11, RNA binding domain	60S ribosomal protein L12-2 GN=F4P12_130 OS=Arabidopsis thaliana (Mouse-ear cress) PE=1 SV=1	1	--	60S ribosomal protein L12-2 [Arabidopsis thaliana]
TRINITY_DN13522_c0_g1	--	--	--	--	[R]	General function prediction only	--	--	363	--	PREDICTED: uncharacterized protein LOC103338944 [Prunus mume]
TRINITY_DN13522_c0_g1	--	--	--	--	--	--	--	--	--	--	PREDICTED: uncharacterized protein LOC103322601 [Prunus mume]
TRINITY_DN18261_c0_g1	--	--	Cellular Component: endoplasmic reticulum (GO:0005783);; Biological Process: protein folding (GO:0006457);; Biological Process: response to heat (GO:0009408);; Biological Process: response to high light intensity (GO:0009644);; Biological Process: response to salt stress (GO:0009651);; Biological Process: cellulose biosynthetic process (GO:0030244);; Biological Process: ER-associated ubiquitin-de…	K10088|0|pper:PRUPE_ppa009364mg|hypothetical protein; K10088 protein OS-9 (A)	[R]	General function prediction only	Glucosidase II beta subunit-like protein;; Glucosidase II beta subunit-like protein	Protein OS-9 homolog {ECO:0000305} (Precursor) OS=Arabidopsis thaliana (Mouse-ear cress) PE=1 SV=1	1	--	hypothetical protein PRUPE_ppa009364mg [Prunus persica]
TRINITY_DN26704_c2_g1	--	--	--	--	[R]	General function prediction only	gag-polypeptide of LTR copia-type;; gag-polypeptide of LTR copia-type	Endonuclease OS=Nicotiana tabacum (Common tobacco) PE=2 SV=1	1	--	hypothetical protein PRUPE_ppa014574mg [Prunus persica]
TRINITY_DN19190_c0_g1	--	--	Molecular Function: structural molecule activity (GO:0005198);; Biological Process: retrograde vesicle-mediated transport, Golgi to ER (GO:0006890);;	K17268|0|pper:PRUPE_ppa009423mg|hypothetical protein; K17268 coatomer protein complex, subunit epsilon (A)	[U]	Intracellular trafficking, secretion, and vesicular transport	Coatomer epsilon subunit;; TPR repeat;; Tetratricopeptide repeat;; Tetratricopeptide repeat;; Tetratricopeptide repeat;; Tetratricopeptide repeat	Coatomer subunit epsilon-1 GN=At1g30630 OS=Arabidopsis thaliana (Mouse-ear cress) PE=2 SV=1	1	--	hypothetical protein PRUPE_ppa009423mg [Prunus persica]
TRINITY_DN27068_c1_g2	--	--	--	--	--	--	--	--	1	--	hypothetical protein PRUPE_ppa008766mg [Prunus persica]
TRINITY_DN18990_c0_g1	--	--	--	--	[TZ]	--	--	--	1	--	--
TRINITY_DN15327_c0_g1	--	--	--	--	--	--	Sushi domain (SCR repeat)	--	2	--	--
TRINITY_DN17492_c0_g1	--	--	Biological Process: positive regulation of flower development (GO:0009911);; Biological Process: vegetative to reproductive phase transition of meristem (GO:0010228);; Biological Process: histone H3-K4 methylation (GO:0051568);; Cellular Component: RNA polymerase I core factor complex (GO:0070860);;	K15175|0|pper:PRUPE_ppa006499mg|hypothetical protein; K15175 parafibromin (A)	[K]	Transcription	RNA pol II accessory factor, Cdc73 family	--	1	--	hypothetical protein PRUPE_ppa006499mg [Prunus persica]
TRINITY_DN13748_c0_g1	--	--	--	--	--	--	--	--	--	--	hypothetical protein PRUPE_ppa001003mg [Prunus persica]
TRINITY_DN21510_c0_g1	--	--	--	--	[R]	General function prediction only	--	Uncharacterized mitochondrial protein AtMg00310 GN=AtMg00310 OS=Arabidopsis thaliana (Mouse-ear cress) PE=4 SV=1	588	--	hypothetical protein PRUPE_ppa019750mg, partial [Prunus persica]
TRINITY_DN16418_c0_g1	[Q]	Secondary metabolites biosynthesis, transport and catabolism	Molecular Function: monooxygenase activity (GO:0004497);; Molecular Function: iron ion binding (GO:0005506);; Cellular Component: cell wall (GO:0005618);; Cellular Component: mitochondrion (GO:0005739);; Cellular Component: vacuolar membrane (GO:0005774);; Cellular Component: Golgi apparatus (GO:0005794);; Cellular Component: plasma membrane (GO:0005886);; Molecular Function: electron carrier act…	--	[Q]	Secondary metabolites biosynthesis, transport and catabolism	Cytochrome P450	Cytochrome P450 76C1 GN=CYP76C1 OS=Arabidopsis thaliana (Mouse-ear cress) PE=2 SV=1	1	--	cytochrome P450, family 706, subfamily A, polypeptide 2 [Arabidopsis thaliana]
TRINITY_DN16418_c0_g1	--	--	Molecular Function: monooxygenase activity (GO:0004497);; Molecular Function: iron ion binding (GO:0005506);; Cellular Component: cell wall (GO:0005618);; Cellular Component: mitochondrion (GO:0005739);; Cellular Component: vacuolar membrane (GO:0005774);; Cellular Component: Golgi apparatus (GO:0005794);; Cellular Component: plasma membrane (GO:0005886);; Molecular Function: electron carrier act…	--	[Q]	Secondary metabolites biosynthesis, transport and catabolism	Cytochrome P450	Cytochrome P450 750A1 GN=CYP750A1 OS=Pinus taeda (Loblolly pine) PE=2 SV=1	1	--	cytochrome P450 like protein [Arabidopsis thaliana]
TRINITY_DN16418_c0_g1	--	--	Molecular Function: monooxygenase activity (GO:0004497);; Molecular Function: iron ion binding (GO:0005506);; Cellular Component: cell wall (GO:0005618);; Cellular Component: mitochondrion (GO:0005739);; Cellular Component: vacuolar membrane (GO:0005774);; Cellular Component: Golgi apparatus (GO:0005794);; Cellular Component: plasma membrane (GO:0005886);; Molecular Function: electron carrier act…	--	[Q]	Secondary metabolites biosynthesis, transport and catabolism	Cytochrome P450	Premnaspirodiene oxygenase GN=CYP71D55 OS=Hyoscyamus muticus (Egyptian henbane) PE=1 SV=1	1	--	cytochrome P450, family 706, subfamily A, polypeptide 1 [Arabidopsis thaliana]
TRINITY_DN4758_c0_g1	[T]	Signal transduction mechanisms	Molecular Function: protein histidine kinase activity (GO:0004673);; Cellular Component: cytoplasm (GO:0005737);; Biological Process: regulation of transcription, DNA-templated (GO:0006355);; Biological Process: circadian rhythm (GO:0007623);; Molecular Function: G-protein coupled photoreceptor activity (GO:0008020);; Biological Process: detection of visible light (GO:0009584);; Biological Proces…	K12120|3.45821e-148|ath:AT1G09570|PHYA; phytochrome A; K12120 phytochrome A (A)	--	--	Phytochrome region	Phytochrome A GN=F14J9.23 OS=Arabidopsis thaliana (Mouse-ear cress) PE=1 SV=2	1	--	phytochrome A [Eutrema altaicum]
TRINITY_DN4758_c0_g1	--	--	Biological Process: regulation of transcription, DNA-templated (GO:0006355);; Biological Process: signal transduction (GO:0007165);; Biological Process: detection of visible light (GO:0009584);; Molecular Function: photoreceptor activity (GO:0009881);; Biological Process: protein-chromophore linkage (GO:0018298);;	K12120|1.2587e-52|ath:AT1G09570|PHYA; phytochrome A; K12120 phytochrome A (A)	--	--	PAS fold	Phytochrome A GN=F14J9.23 OS=Arabidopsis thaliana (Mouse-ear cress) PE=1 SV=2	1	--	phyA, partial [Cardamine nipponica]
TRINITY_DN16119_c0_g1	--	--	--	--	[S]	Function unknown	--	Late embryogenesis abundant protein 1 OS=Cicer arietinum (Chickpea) PE=2 SV=1	1	--	hypothetical protein PRUPE_ppa018304mg [Prunus persica]
TRINITY_DN20719_c0_g1	[J]	Translation, ribosomal structure and biogenesis	Molecular Function: glycine-tRNA ligase activity (GO:0004820);; Molecular Function: ATP binding (GO:0005524);; Cellular Component: cytoplasm (GO:0005737);; Biological Process: glycyl-tRNA aminoacylation (GO:0006426);;	K01880|1.41798e-69|vcn:VOLCADRAFT_75635|hypothetical protein; K01880 glycyl-tRNA synthetase [EC:6.1.1.14] (A)	[J]	Translation, ribosomal structure and biogenesis	tRNA synthetase class II core domain (G, H, P, S and T)	Glycine--tRNA ligase 1, mitochondrial (Precursor) GN=GLYRS-1 OS=Arabidopsis thaliana (Mouse-ear cress) PE=2 SV=1	1	--	predicted protein [Hordeum vulgare subsp. vulgare]
TRINITY_DN18136_c0_g1	[R]	General function prediction only	--	--	[R]	General function prediction only	--	Embryogenesis-associated protein EMB8 GN=EMB8 OS=Picea glauca (White spruce) PE=2 SV=1	1	--	hypothetical protein PRUPE_ppa015903mg, partial [Prunus persica]
TRINITY_DN25620_c3_g1	--	--	Biological Process: response to oxidative stress (GO:0006979);; Biological Process: proline transport (GO:0015824);;	--	--	--	Plant organelle RNA recognition domain	Protein ROOT PRIMORDIUM DEFECTIVE 1 GN=RPD1 OS=Arabidopsis thaliana (Mouse-ear cress) PE=1 SV=1	7	--	hypothetical protein PRUPE_ppa006492mg [Prunus persica]
TRINITY_DN14430_c0_g1	--	--	--	--	[R]	General function prediction only	--	Synaptotagmin-5 GN=T25N20.15 OS=Arabidopsis thaliana (Mouse-ear cress) PE=2 SV=1	46	--	PREDICTED: synaptotagmin-4 isoform X2 [Prunus mume]
TRINITY_DN22215_c0_g3	[Z]	Cytoskeleton	--	--	[Z]	Cytoskeleton	Spectrin repeat	--	1	--	actinin-like protein [Laccaria bicolor S238N-H82]
TRINITY_DN23430_c1_g1	--	--	--	--	--	--	--	--	1	--	hypothetical protein PRUPE_ppa001903mg [Prunus persica]
TRINITY_DN19385_c0_g1	--	--	--	--	--	--	Protein of unknown function DUF260	LOB domain-containing protein 15 GN=T2P4.18 OS=Arabidopsis thaliana (Mouse-ear cress) PE=2 SV=2	1	--	PREDICTED: LOB domain-containing protein 15-like [Pyrus x bretschneideri]
TRINITY_DN12996_c0_g1	--	--	Biological Process: proteolysis (GO:0006508);; Biological Process: lipid transport (GO:0006869);; Molecular Function: peptidase activity (GO:0008233);; Molecular Function: lipid binding (GO:0008289);;	--	--	--	Probable lipid transfer;; Protease inhibitor/seed storage/LTP family	--	1	--	hypothetical protein PRUPE_ppa013525mg [Prunus persica]
TRINITY_DN25548_c2_g4	--	--	--	--	[I]	Lipid transport and metabolism	CRAL/TRIO domain;; Divergent CRAL/TRIO domain;; CRAL/TRIO, N-terminal domain	Phosphatidylinositol/phosphatidylcholine transfer protein SFH13 GN=SFH13 OS=Arabidopsis thaliana (Mouse-ear cress) PE=2 SV=1	1	--	hypothetical protein PRUPE_ppa002925mg [Prunus persica]
TRINITY_DN14031_c0_g1	--	--	--	--	--	--	Protein of unknown function, DUF617	Protein MIZU-KUSSEI 1 GN=MIZ1 OS=Arabidopsis thaliana (Mouse-ear cress) PE=1 SV=1	1	--	hypothetical protein PRUPE_ppa009748mg [Prunus persica]
TRINITY_DN16577_c0_g2	[L]	Replication, recombination and repair	--	K15979|7.73963e-26|mis:MICPUN_98103|hypothetical protein; K15979 staphylococcal nuclease domain-containing protein 1 (A)	[K]	Transcription	Staphylococcal nuclease homologue	--	1	--	transcription factor [Lichtheimia corymbifera JMRC:FSU:9682]
TRINITY_DN23590_c0_g2	--	--	Molecular Function: structural constituent of ribosome (GO:0003735);; Cellular Component: vacuolar membrane (GO:0005774);; Biological Process: translation (GO:0006412);; Cellular Component: plasmodesma (GO:0009506);; Cellular Component: cytosolic large ribosomal subunit (GO:0022625);;	K02920|3.10058e-18|ath:AT3G53740|60S ribosomal protein L36-2; K02920 large subunit ribosomal protein L36e (A)	[J]	Translation, ribosomal structure and biogenesis	--	60S ribosomal protein L36-2 GN=RPL36B OS=Arabidopsis thaliana (Mouse-ear cress) PE=2 SV=1	1	--	60S ribosomal protein L36-2 [Arabidopsis thaliana]
TRINITY_DN21369_c0_g1	--	--	--	--	--	--	VQ motif	--	1	--	hypothetical protein PRUPE_ppa009019mg [Prunus persica]
TRINITY_DN26620_c0_g1	--	--	Molecular Function: catalase activity (GO:0004096);; Molecular Function: heme binding (GO:0020037);; Biological Process: oxidation-reduction process (GO:0055114);;	--	--	--	--	--	2	--	PREDICTED: LOW QUALITY PROTEIN: uncharacterized protein LOC103341819 [Prunus mume]
TRINITY_DN26620_c0_g3	--	--	Molecular Function: catalase activity (GO:0004096);; Biological Process: response to oxidative stress (GO:0006979);; Molecular Function: heme binding (GO:0020037);; Biological Process: oxidation-reduction process (GO:0055114);;	--	--	--	--	--	3	--	hypothetical protein PRUPE_ppa027071mg [Prunus persica]
TRINITY_DN26620_c0_g3	[H]	Coenzyme transport and metabolism	Molecular Function: catalase activity (GO:0004096);; Biological Process: response to oxidative stress (GO:0006979);; Molecular Function: heme binding (GO:0020037);; Biological Process: oxidation-reduction process (GO:0055114);;	--	[H]	Coenzyme transport and metabolism	NAD(P)-binding Rossmann-like domain;; Flavin containing amine oxidoreductase;; Pyridine nucleotide-disulphide oxidoreductase;; FAD dependent oxidoreductase;; Thi4 family;; FAD binding domain;; FAD binding domain	Polyenoic fatty acid isomerase (Precursor) OS=Ptilota filicina (Red alga) PE=1 SV=1	2	--	hypothetical protein PRUPE_ppa027071mg [Prunus persica]
TRINITY_DN16258_c0_g1	[V]	Defense mechanisms	Cellular Component: plasma membrane (GO:0005886);; Biological Process: drug transmembrane transport (GO:0006855);; Molecular Function: drug transmembrane transporter activity (GO:0015238);; Molecular Function: antiporter activity (GO:0015297);; Biological Process: response to karrikin (GO:0080167);;	K03327|2.36011e-63|pper:PRUPE_ppa018676mg|hypothetical protein; K03327 multidrug resistance protein, MATE family (A)	[R]	General function prediction only	MatE	Protein TRANSPARENT TESTA 12 GN=F17J16_80 OS=Arabidopsis thaliana (Mouse-ear cress) PE=2 SV=1	1	--	hypothetical protein PRUPE_ppa018676mg [Prunus persica]
TRINITY_DN17991_c0_g2	[O]	Posttranslational modification, protein turnover, chaperones	Molecular Function: ATP binding (GO:0005524);; Biological Process: proteolysis (GO:0006508);; Molecular Function: peptidase activity (GO:0008233);; Molecular Function: nucleoside-triphosphatase activity (GO:0017111);;	K03696|0|pper:PRUPE_ppa001062mg|hypothetical protein; K03696 ATP-dependent Clp protease ATP-binding subunit ClpC (A)	[O]	Posttranslational modification, protein turnover, chaperones	AAA domain (Cdc48 subfamily);; Clp amino terminal domain;; ATPase family associated with various cellular activities (AAA);; C-terminal, D2-small domain, of ClpB protein;; AAA domain (dynein-related subfamily);; AAA ATPase domain;; Sigma-54 interaction domain;; AAA domain;; AAA domain;; AAA domain;; UvrB/uvrC motif;; AAA domain;; IstB-like ATP binding protein;; AAA domain;; 50S ribosome-binding G…	Chaperone protein ClpC, chloroplastic (Precursor) OS=Pisum sativum (Garden pea) PE=2 SV=1	1	--	hypothetical protein PRUPE_ppa001062mg [Prunus persica]
TRINITY_DN28070_c0_g1	--	--	--	K10523|0|pper:PRUPE_ppa006488mg|hypothetical protein; K10523 speckle-type POZ protein (A)	[DR]	--	BTB/POZ domain;; MATH domain	BTB/POZ and MATH domain-containing protein 2 GN=BPM2 OS=Arabidopsis thaliana (Mouse-ear cress) PE=1 SV=1	1	--	hypothetical protein PRUPE_ppa006488mg [Prunus persica]
TRINITY_DN14960_c0_g1	--	--	Molecular Function: nucleic acid binding (GO:0003676);; Molecular Function: protein dimerization activity (GO:0046983);;	--	[L]	Replication, recombination and repair	--	Putative AC transposase OS=Zea mays (Maize) PE=2 SV=2	257	--	hypothetical protein PRUPE_ppa017579mg [Prunus persica]
TRINITY_DN17042_c0_g1	[S]	Function unknown	Molecular Function: nuclease activity (GO:0004518);; Biological Process: nucleotide-excision repair (GO:0006289);; Biological Process: response to wounding (GO:0009611);; Biological Process: regulation of histone deacetylation (GO:0031063);; Molecular Function: sequence-specific DNA binding (GO:0043565);; Biological Process: negative regulation of transcription, DNA-templated (GO:0045892);; Biolo…	--	--	--	Bifunctional nuclease	Bifunctional nuclease 1 GN=BBD1 OS=Arabidopsis thaliana (Mouse-ear cress) PE=2 SV=1	1	--	bifunctional nuclease 1 [Arabidopsis thaliana]
TRINITY_DN28944_c0_g1	--	--	--	--	--	--	--	--	--	--	PREDICTED: TMV resistance protein N-like [Pyrus x bretschneideri]
TRINITY_DN6054_c0_g1	--	--	Cellular Component: early endosome (GO:0005769);; Cellular Component: Golgi apparatus (GO:0005794);; Cellular Component: trans-Golgi network (GO:0005802);; Cellular Component: plasma membrane (GO:0005886);; Biological Process: glycolytic process (GO:0006096);; Biological Process: water transport (GO:0006833);; Biological Process: Golgi organization (GO:0007030);; Molecular Function: cellulase act…	--	--	--	Glycosyl hydrolase family 9	Endoglucanase 25 GN=K2I5.8 OS=Arabidopsis thaliana (Mouse-ear cress) PE=1 SV=1	1	--	cellulase homolog OR16pep precursor [Arabidopsis thaliana]
TRINITY_DN6054_c0_g1	--	--	Cellular Component: early endosome (GO:0005769);; Cellular Component: Golgi apparatus (GO:0005794);; Cellular Component: trans-Golgi network (GO:0005802);; Cellular Component: plasma membrane (GO:0005886);; Biological Process: glycolytic process (GO:0006096);; Biological Process: water transport (GO:0006833);; Biological Process: Golgi organization (GO:0007030);; Molecular Function: cellulase act…	--	--	--	Glycosyl hydrolase family 9	Endoglucanase 25 GN=K2I5.8 OS=Arabidopsis thaliana (Mouse-ear cress) PE=1 SV=1	1	--	cellulase homolog OR16pep precursor [Arabidopsis thaliana]
TRINITY_DN17665_c0_g1	--	--	--	--	[R]	General function prediction only	Kelch motif;; Kelch motif;; Galactose oxidase, central domain;; Galactose oxidase, central domain;; Kelch motif;; F-box domain	F-box/kelch-repeat protein At1g55270 GN=At1g55270 OS=Arabidopsis thaliana (Mouse-ear cress) PE=2 SV=1	1	--	hypothetical protein PRUPE_ppa006078mg [Prunus persica]
TRINITY_DN15827_c0_g1	--	--	--	--	[O]	Posttranslational modification, protein turnover, chaperones	--	--	3	--	PREDICTED: uncharacterized protein LOC103322843 [Prunus mume]
TRINITY_DN53364_c0_g1	--	--	Cellular Component: cytoplasm (GO:0005737);; Biological Process: response to oxidative stress (GO:0006979);; Biological Process: response to wounding (GO:0009611);; Biological Process: response to mechanical stimulus (GO:0009612);; Biological Process: ethylene biosynthetic process (GO:0009693);; Biological Process: response to ethylene (GO:0009723);; Biological Process: response to auxin (GO:0009…	K01762|2.4739e-35|aly:ARALYDRAFT_327275|ACS6; 1-aminocyclopropane-1-carboxylic acid (acc) synthase 6; K01762 1-aminocyclopropane-1-carboxylate synthase [EC:4.4.1.14] (A)	[T]	Signal transduction mechanisms	Aminotransferase class I and II;; Statherin	1-aminocyclopropane-1-carboxylate synthase 6 GN=F8L21.70 OS=Arabidopsis thaliana (Mouse-ear cress) PE=1 SV=2	1	--	1-aminocyclopropane-1-carboxylic acid (acc) synthase 6 [Arabidopsis lyrata subsp. lyrata]
TRINITY_DN53364_c0_g1	--	--	Cellular Component: cytoplasm (GO:0005737);; Biological Process: response to oxidative stress (GO:0006979);; Biological Process: response to wounding (GO:0009611);; Biological Process: response to mechanical stimulus (GO:0009612);; Biological Process: ethylene biosynthetic process (GO:0009693);; Biological Process: response to ethylene (GO:0009723);; Biological Process: response to auxin (GO:0009…	K01762|6.27956e-69|ath:AT4G11280|ACS6; 1-aminocyclopropane-1-carboxylate synthase 6; K01762 1-aminocyclopropane-1-carboxylate synthase [EC:4.4.1.14] (A)	[T]	Signal transduction mechanisms	Aminotransferase class I and II	1-aminocyclopropane-1-carboxylate synthase 6 GN=F8L21.70 OS=Arabidopsis thaliana (Mouse-ear cress) PE=1 SV=2	1	--	ACC synthase [Oryza sativa]
TRINITY_DN19348_c0_g1	--	--	--	--	--	--	--	F-box/LRR-repeat protein At3g59200 GN=At3g59200 OS=Arabidopsis thaliana (Mouse-ear cress) PE=2 SV=1	6	--	hypothetical protein PRUPE_ppa1027208mg [Prunus persica]
TRINITY_DN24168_c0_g2	--	--	Biological Process: defense response (GO:0006952);; Cellular Component: chloroplast (GO:0009507);; Biological Process: response to biotic stimulus (GO:0009607);;	--	--	--	Pathogenesis-related protein Bet v I family	MLP-like protein 31 GN=MLP31 OS=Arabidopsis thaliana (Mouse-ear cress) PE=2 SV=2	5	--	hypothetical protein PRUPE_ppa025363mg [Prunus persica]
TRINITY_DN24168_c0_g2	--	--	Biological Process: defense response (GO:0006952);; Biological Process: response to biotic stimulus (GO:0009607);;	--	--	--	Pathogenesis-related protein Bet v I family	MLP-like protein 34 GN=MLP34 OS=Arabidopsis thaliana (Mouse-ear cress) PE=2 SV=1	--	--	hypothetical protein PRUPE_ppa025363mg [Prunus persica]
TRINITY_DN28009_c1_g1	[RTKL]	--	Molecular Function: protein serine/threonine kinase activity (GO:0004674);; Molecular Function: protein binding (GO:0005515);; Molecular Function: ATP binding (GO:0005524);; Cellular Component: plasma membrane (GO:0005886);; Biological Process: protein phosphorylation (GO:0006468);; Biological Process: multicellular organismal development (GO:0007275);; Biological Process: response to water depri…	--	[T]	Signal transduction mechanisms	Protein kinase domain;; Protein tyrosine kinase;; Kinase-like	CBL-interacting serine/threonine-protein kinase 6 GN=At4g30960 OS=Arabidopsis thaliana (Mouse-ear cress) PE=1 SV=1	2	--	CBL-interacting serine/threonine-protein kinase 6 [Arabidopsis thaliana]
TRINITY_DN28009_c1_g1	--	--	Molecular Function: protein serine/threonine kinase activity (GO:0004674);; Molecular Function: protein binding (GO:0005515);; Molecular Function: ATP binding (GO:0005524);; Cellular Component: plasma membrane (GO:0005886);; Biological Process: protein phosphorylation (GO:0006468);; Biological Process: multicellular organismal development (GO:0007275);; Biological Process: response to water depri…	--	[T]	Signal transduction mechanisms	NAF domain	CBL-interacting serine/threonine-protein kinase 6 GN=At4g30960 OS=Arabidopsis thaliana (Mouse-ear cress) PE=1 SV=1	2	--	hypothetical protein CARUB_v10006862mg [Capsella rubella]
TRINITY_DN28009_c1_g1	[RTKL]	--	Molecular Function: protein serine/threonine kinase activity (GO:0004674);; Molecular Function: protein binding (GO:0005515);; Molecular Function: ATP binding (GO:0005524);; Cellular Component: plasma membrane (GO:0005886);; Biological Process: protein phosphorylation (GO:0006468);; Biological Process: multicellular organismal development (GO:0007275);; Biological Process: response to water depri…	--	[T]	Signal transduction mechanisms	--	CBL-interacting serine/threonine-protein kinase 6 GN=At4g30960 OS=Arabidopsis thaliana (Mouse-ear cress) PE=1 SV=1	2	--	CBL-interacting serine/threonine-protein kinase 6 [Arabidopsis thaliana]
TRINITY_DN26838_c2_g3	--	--	--	K00213|1.64884e-06|rcu:RCOM_1573850|7-dehydrocholesterol reductase, putative (EC:1.3.1.21); K00213 7-dehydrocholesterol reductase [EC:1.3.1.21] (A)	[IT]	--	--	7-dehydrocholesterol reductase GN=F11F12.21 OS=Arabidopsis thaliana (Mouse-ear cress) PE=1 SV=1	--	--	unknown [Lotus japonicus]
TRINITY_DN29560_c0_g1	--	--	--	--	--	--	Protein of unknown function (DUF569)	--	1	--	hypothetical protein PRUPE_ppa020399mg [Prunus persica]
TRINITY_DN20978_c0_g3	--	--	--	--	--	--	--	--	1	--	hypothetical protein PRUPE_ppa013785mg [Prunus persica]
TRINITY_DN27295_c0_g2	[ET]	--	--	K05387|0|pmum:103336653|glutamate receptor 3.3; K05387 glutamate receptor, ionotropic, plant (A)	[PET]	--	Receptor family ligand binding region;; Periplasmic binding protein;; Bacterial extracellular solute-binding proteins, family 3;; Ligand-gated ion channel	Glutamate receptor 3.3 (Precursor) GN=GLR3.3 OS=Arabidopsis thaliana (Mouse-ear cress) PE=2 SV=1	1	--	PREDICTED: glutamate receptor 3.3 [Prunus mume]
TRINITY_DN25902_c2_g2	--	--	Molecular Function: binding (GO:0005488);; Biological Process: post-embryonic development (GO:0009791);; Biological Process: reproductive structure development (GO:0048608);; Biological Process: regulation of cellular process (GO:0050794);; Biological Process: response to stimulus (GO:0050896);;	--	--	--	bZIP transcription factor;; Basic region leucine zipper	Protein FD OS=Arabidopsis thaliana (Mouse-ear cress) PE=1 SV=1	1	--	PREDICTED: protein FD [Prunus mume]
TRINITY_DN18233_c0_g1	--	--	--	--	[R]	General function prediction only	PPR repeat;; PPR repeat family;; Pentatricopeptide repeat domain;; PPR repeat;; Tetratricopeptide repeat;; Tetratricopeptide repeat;; Tetratricopeptide repeat	Pentatricopeptide repeat-containing protein At2g27610 OS=Arabidopsis thaliana (Mouse-ear cress) PE=2 SV=1	2	--	PREDICTED: pentatricopeptide repeat-containing protein At2g27610 [Prunus mume]
TRINITY_DN18233_c0_g1	--	--	--	--	[R]	General function prediction only	PPR repeat family;; PPR repeat;; PPR repeat;; Pentatricopeptide repeat domain	Pentatricopeptide repeat-containing protein At2g27610 OS=Arabidopsis thaliana (Mouse-ear cress) PE=2 SV=1	2	--	hypothetical protein PRUPE_ppa023637mg [Prunus persica]
TRINITY_DN26365_c1_g3	--	--	Cellular Component: nucleus (GO:0005634);; Biological Process: protein folding (GO:0006457);; Biological Process: response to heat (GO:0009408);; Cellular Component: chloroplast thylakoid membrane (GO:0009535);; Biological Process: response to high light intensity (GO:0009644);; Cellular Component: chloroplast envelope (GO:0009941);; Biological Process: response to endoplasmic reticulum stress (G…	--	--	--	--	--	1	--	hypothetical protein PRUPE_ppa010407mg [Prunus persica]
TRINITY_DN24995_c0_g1	[G]	Carbohydrate transport and metabolism	Molecular Function: fructose-bisphosphate aldolase activity (GO:0004332);; Biological Process: glycolytic process (GO:0006096);;	K01623|0|pper:PRUPE_ppa007744mg|hypothetical protein; K01623 fructose-bisphosphate aldolase, class I [EC:4.1.2.13] (A)	[G]	Carbohydrate transport and metabolism	Fructose-bisphosphate aldolase class-I	Fructose-bisphosphate aldolase, cytoplasmic isozyme 1 OS=Pisum sativum (Garden pea) PE=2 SV=1	2	--	hypothetical protein PRUPE_ppa007744mg [Prunus persica]
TRINITY_DN19472_c0_g2	--	--	--	--	--	--	--	--	1	--	hypothetical protein PRUPE_ppa024535mg [Prunus persica]
TRINITY_DN19472_c0_g2	--	--	Molecular Function: acetylglucosaminyltransferase activity (GO:0008375);; Cellular Component: membrane (GO:0016020);;	--	--	--	Core-2/I-Branching enzyme	--	1	--	hypothetical protein PRUPE_ppa024535mg [Prunus persica]
TRINITY_DN19472_c0_g2	--	--	--	--	--	--	Core-2/I-Branching enzyme	--	1	--	hypothetical protein PRUPE_ppa024535mg [Prunus persica]
TRINITY_DN24370_c0_g2	--	--	--	--	[U]	Intracellular trafficking, secretion, and vesicular transport	Reticulon	Reticulon-like protein B1 GN=F9D16.100 OS=Arabidopsis thaliana (Mouse-ear cress) PE=1 SV=1	1	--	hypothetical protein PRUPE_ppa008259mg [Prunus persica]
TRINITY_DN25048_c1_g2	--	--	--	--	--	--	--	--	--	--	PREDICTED: WPP domain-associated protein [Prunus mume]
TRINITY_DN25048_c1_g2	--	--	--	--	--	--	--	--	1	--	hypothetical protein PRUPE_ppa016780mg, partial [Prunus persica]
TRINITY_DN25536_c0_g1	--	--	--	--	--	--	VQ motif	--	11	--	PREDICTED: uncharacterized protein LOC103336308 [Prunus mume]
TRINITY_DN25120_c0_g1	--	--	Cellular Component: nucleus (GO:0005634);; Cellular Component: cytoplasm (GO:0005737);; Biological Process: polarity specification of adaxial/abaxial axis (GO:0009944);; Biological Process: proximal/distal pattern formation (GO:0009954);; Biological Process: floral organ abscission (GO:0010227);; Biological Process: nectary development (GO:0010254);; Biological Process: floral meristem determinac…	K14508|0|pper:PRUPE_ppa004578mg|hypothetical protein; K14508 regulatory protein NPR1 (A)	[R]	General function prediction only	BTB/POZ domain;; Domain of unknown function (DUF3420);; Ankyrin repeat;; Ankyrin repeats (3 copies);; Ankyrin repeat;; Ankyrin repeats (many copies);; Ankyrin repeats (many copies)	Regulatory protein NPR5 GN=F13H10.8 OS=Arabidopsis thaliana (Mouse-ear cress) PE=1 SV=1	1	--	hypothetical protein PRUPE_ppa004578mg [Prunus persica]
TRINITY_DN27884_c1_g2	--	--	--	K18647|3.59618e-101|pper:PRUPE_ppa005327mg|hypothetical protein (A)	[DR]	--	Leucine Rich repeats (2 copies);; Leucine-rich repeat;; Leucine rich repeat;; Leucine Rich Repeat	Acidic leucine-rich nuclear phosphoprotein 32-related protein GN=At3g50690 OS=Arabidopsis thaliana (Mouse-ear cress) PE=2 SV=1	3	--	hypothetical protein PRUPE_ppa005327mg [Prunus persica]
TRINITY_DN21889_c0_g1	[Q]	Secondary metabolites biosynthesis, transport and catabolism	Molecular Function: iron ion binding (GO:0005506);; Molecular Function: electron carrier activity (GO:0009055);; Molecular Function: heme binding (GO:0020037);; Molecular Function: flavonoid 3',5'-hydroxylase activity (GO:0033772);; Biological Process: oxidation-reduction process (GO:0055114);;	--	[Q]	Secondary metabolites biosynthesis, transport and catabolism	Cytochrome P450	Cytochrome P450 71A1 GN=CYP71A1 OS=Persea americana (Avocado) PE=1 SV=2	10	--	hypothetical protein PRUPE_ppa004436mg [Prunus persica]
TRINITY_DN737_c0_g1	--	--	--	--	--	--	Protein of unknown function (DUF1677)	--	1	--	hypothetical protein PRUPE_ppb017373mg [Prunus persica]
TRINITY_DN737_c0_g1	--	--	--	--	--	--	--	--	1	--	hypothetical protein PRUPE_ppb017373mg [Prunus persica]
TRINITY_DN15312_c0_g2	[J]	Translation, ribosomal structure and biogenesis	Molecular Function: structural constituent of ribosome (GO:0003735);; Cellular Component: ribosome (GO:0005840);; Biological Process: translation (GO:0006412);;	K02953|1.15584e-83|mtr:MTR_4g102170|40S ribosomal protein S13; K02953 small subunit ribosomal protein S13e (A)	[J]	Translation, ribosomal structure and biogenesis	Ribosomal S13/S15 N-terminal domain;; Ribosomal protein S15	40S ribosomal protein S13-2 GN=RPS13B OS=Arabidopsis thaliana (Mouse-ear cress) PE=2 SV=1	1	--	hypothetical protein PLICRDRAFT_42482 [Plicaturopsis crispa FD-325 SS-3]
TRINITY_DN25634_c0_g2	--	--	Molecular Function: DNA binding (GO:0003677);; Molecular Function: sequence-specific DNA binding transcription factor activity (GO:0003700);; Cellular Component: nucleus (GO:0005634);; Biological Process: regulation of transcription, DNA-templated (GO:0006355);;	--	--	--	AP2 domain	Ethylene-responsive transcription factor ERF110 GN=ERF110 OS=Arabidopsis thaliana (Mouse-ear cress) PE=2 SV=2	--	--	hypothetical protein PRUPE_ppa017002mg [Prunus persica]
TRINITY_DN16150_c0_g1	--	--	--	--	--	--	--	--	1	--	hypothetical protein PRUPE_ppa022321mg [Prunus persica]
TRINITY_DN1065_c0_g1	--	--	--	--	[R]	General function prediction only	--	Zinc finger protein STOP1 homolog OS=Oryza sativa subsp. japonica (Rice) PE=2 SV=1	1	--	PREDICTED: protein SENSITIVE TO PROTON RHIZOTOXICITY 1-like [Fragaria vesca subsp. vesca]
TRINITY_DN26148_c0_g1	--	--	--	--	--	--	--	--	--	--	PREDICTED: uncharacterized protein LOC103340828 isoform X1 [Prunus mume]
TRINITY_DN25142_c2_g1	--	--	--	--	--	--	--	--	--	--	PREDICTED: F-box protein At2g17036-like [Prunus mume]
TRINITY_DN26626_c1_g1	--	--	Molecular Function: copper ion binding (GO:0005507);; Molecular Function: electron carrier activity (GO:0009055);;	--	--	--	Plastocyanin-like domain	Lamin-like protein (Precursor) GN=At5g15350 OS=Arabidopsis thaliana (Mouse-ear cress) PE=1 SV=1	1	--	hypothetical protein PRUPE_ppa012366mg [Prunus persica]
TRINITY_DN16847_c0_g1	--	--	Biological Process: response to karrikin (GO:0080167);;	--	--	--	Nodulin-like	--	7	--	hypothetical protein PRUPE_ppa022013mg [Prunus persica]
TRINITY_DN23749_c1_g4	--	--	--	--	--	--	--	--	--	--	PREDICTED: uncharacterized protein LOC103324726 [Prunus mume]
TRINITY_DN17652_c0_g1	--	--	--	--	--	--	--	--	--	--	PREDICTED: uncharacterized protein LOC103338605 [Prunus mume]
TRINITY_DN27837_c1_g4	[O]	Posttranslational modification, protein turnover, chaperones	Molecular Function: ATP binding (GO:0005524);; Biological Process: response to stress (GO:0006950);; Molecular Function: 2-alkenal reductase [NAD(P)] activity (GO:0032440);; Biological Process: oxidation-reduction process (GO:0055114);;	K03283|9.04171e-43|pper:PRUPE_ppa002595mg|hypothetical protein; K03283 heat shock 70kDa protein 1/8 (A)	[O]	Posttranslational modification, protein turnover, chaperones	Hsp70 protein	Heat shock 70 kDa protein GN=HSP70 OS=Glycine max (Soybean) PE=1 SV=1	1	--	hypothetical protein PRUPE_ppa002595mg [Prunus persica]
TRINITY_DN27837_c1_g4	[O]	Posttranslational modification, protein turnover, chaperones	Molecular Function: ATP binding (GO:0005524);; Cellular Component: cell wall (GO:0005618);; Cellular Component: cytosol (GO:0005829);; Cellular Component: plasma membrane (GO:0005886);; Biological Process: protein folding (GO:0006457);; Cellular Component: chloroplast (GO:0009507);; Biological Process: response to high light intensity (GO:0009644);; Biological Process: heat acclimation (GO:001028…	K03283|2.24479e-136|pper:PRUPE_ppa002595mg|hypothetical protein; K03283 heat shock 70kDa protein 1/8 (A)	[O]	Posttranslational modification, protein turnover, chaperones	Hsp70 protein	Heat shock 70 kDa protein GN=HSP70 OS=Glycine max (Soybean) PE=1 SV=1	1	--	hypothetical protein PRUPE_ppa002595mg [Prunus persica]
TRINITY_DN27837_c1_g4	[O]	Posttranslational modification, protein turnover, chaperones	Molecular Function: ATP binding (GO:0005524);; Biological Process: response to stress (GO:0006950);; Molecular Function: 2-alkenal reductase [NAD(P)] activity (GO:0032440);; Biological Process: oxidation-reduction process (GO:0055114);;	K03283|1.03924e-117|pper:PRUPE_ppa002595mg|hypothetical protein; K03283 heat shock 70kDa protein 1/8 (A)	[O]	Posttranslational modification, protein turnover, chaperones	NAD-specific glutamate dehydrogenase;; Hsp70 protein	Heat shock cognate 70 kDa protein GN=HSP70 OS=Petunia hybrida (Petunia) PE=2 SV=1	1	--	hypothetical protein PRUPE_ppa002595mg [Prunus persica]
TRINITY_DN27994_c3_g7	[RTKL]	--	Molecular Function: calmodulin-dependent protein kinase activity (GO:0004683);; Molecular Function: calcium ion binding (GO:0005509);; Molecular Function: ATP binding (GO:0005524);; Cellular Component: vacuole (GO:0005773);; Cellular Component: cytosol (GO:0005829);; Cellular Component: plasma membrane (GO:0005886);; Biological Process: response to salt stress (GO:0009651);; Biological Process: a…	K13412|0|pper:PRUPE_ppa004162mg|hypothetical protein; K13412 calcium-dependent protein kinase [EC:2.7.11.1] (A)	[T]	Signal transduction mechanisms	Protein kinase domain;; EF hand;; Protein tyrosine kinase;; EF-hand domain pair;; EF-hand domain pair;; EF-hand domain;; EF hand;; Cytoskeletal-regulatory complex EF hand;; Kinase-like;; Toprim-like;; Secreted protein acidic and rich in cysteine Ca binding region;; Ca2+ insensitive EF hand;; Lipopolysaccharide kinase (Kdo/WaaP) family	Calcium-dependent protein kinase 3 GN=F9D16.120 OS=Arabidopsis thaliana (Mouse-ear cress) PE=1 SV=1	1	--	hypothetical protein PRUPE_ppa004162mg [Prunus persica]
TRINITY_DN15432_c0_g1	[U]	Intracellular trafficking, secretion, and vesicular transport	Molecular Function: SNAP receptor activity (GO:0005484);; Cellular Component: plasma membrane (GO:0005886);; Biological Process: intracellular protein transport (GO:0006886);; Biological Process: pollen tube growth (GO:0009860);; Biological Process: vesicle-mediated transport (GO:0016192);; Cellular Component: transport vesicle (GO:0030133);;	K08486|0|pper:PRUPE_ppa026160mg|hypothetical protein; K08486 syntaxin 1B/2/3 (A)	[U]	Intracellular trafficking, secretion, and vesicular transport	SNARE domain;; Syntaxin	Syntaxin-124 GN=SYP124 OS=Arabidopsis thaliana (Mouse-ear cress) PE=2 SV=1	1	--	hypothetical protein PRUPE_ppa026160mg [Prunus persica]
TRINITY_DN25217_c0_g1	--	--	Cellular Component: integral component of membrane (GO:0016021);;	--	--	--	Hypoxia induced protein conserved region	--	17	--	PREDICTED: uncharacterized protein LOC103332861 [Prunus mume]
TRINITY_DN24081_c0_g2	[RTKL]	--	--	--	--	--	Leucine Rich repeats (2 copies);; Protein kinase domain;; Leucine rich repeat;; Protein tyrosine kinase;; Leucine Rich Repeat;; Leucine rich repeat N-terminal domain;; Leucine Rich repeat;; Protein tyrosine kinase	Probable LRR receptor-like serine/threonine-protein kinase At3g47570 (Precursor) GN=At3g47570 OS=Arabidopsis thaliana (Mouse-ear cress) PE=2 SV=1	1	--	hypothetical protein PRUPE_ppa023997mg [Prunus persica]
TRINITY_DN22272_c0_g1	--	--	Molecular Function: structural constituent of ribosome (GO:0003735);; Cellular Component: ribosome (GO:0005840);; Biological Process: translation (GO:0006412);;	K02904|1.36985e-92|pmum:103333041|50S ribosomal protein L29, chloroplastic; K02904 large subunit ribosomal protein L29 (A)	[J]	Translation, ribosomal structure and biogenesis	Ribosomal L29 protein	50S ribosomal protein L29, chloroplastic (Precursor) GN=RPL29 OS=Arabidopsis thaliana (Mouse-ear cress) PE=1 SV=1	1	--	PREDICTED: 50S ribosomal protein L29, chloroplastic [Prunus mume]
TRINITY_DN23947_c0_g2	--	--	Molecular Function: DNA binding (GO:0003677);; Biological Process: regulation of transcription, DNA-templated (GO:0006355);;	--	--	--	No apical meristem (NAM) protein	Putative NAC domain-containing protein 61 GN=NAC061 OS=Arabidopsis thaliana (Mouse-ear cress) PE=2 SV=1	1	--	hypothetical protein PRUPE_ppa010337mg [Prunus persica]
TRINITY_DN16020_c0_g1	--	--	--	--	--	--	Plant protein of unknown function (DUF863)	--	1	--	hypothetical protein PRUPE_ppa000582mg [Prunus persica]
TRINITY_DN10695_c0_g1	--	--	--	--	[B]	Chromatin structure and dynamics	Domain of unknown function (DUF377)	--	12	--	hypothetical protein PRUPE_ppa1027170mg [Prunus persica]
TRINITY_DN22665_c1_g2	--	--	--	K07119|9.26148e-29|pper:PRUPE_ppa017182mg|hypothetical protein; K07119 (A)	--	--	--	--	1	--	hypothetical protein PRUPE_ppa017182mg [Prunus persica]
TRINITY_DN15572_c0_g1	--	--	Cellular Component: chloroplast (GO:0009507);; Biological Process: response to other organism (GO:0051707);;	--	--	--	Arabidopsis broad-spectrum mildew resistance protein RPW8	RPW8-like protein 4 OS=Arabidopsis thaliana (Mouse-ear cress) PE=2 SV=1	1	--	RPW8-like protein 4 [Arabidopsis thaliana]
TRINITY_DN1921_c0_g1	--	--	--	--	--	--	FAE1/Type III polyketide synthase-like protein	3-ketoacyl-CoA synthase 12 (Precursor) GN=KCS12 OS=Arabidopsis thaliana (Mouse-ear cress) PE=2 SV=1	--	--	hypothetical protein PRUPE_ppa019864mg [Prunus persica]
TRINITY_DN43993_c0_g1	--	--	Cellular Component: extracellular region (GO:0005576);; Biological Process: fatty acid biosynthetic process (GO:0006633);; Biological Process: response to cold (GO:0009409);; Biological Process: response to light stimulus (GO:0009416);; Cellular Component: membrane (GO:0016020);; Molecular Function: transferase activity, transferring acyl groups other than amino-acyl groups (GO:0016747);;	--	--	--	FAE1/Type III polyketide synthase-like protein	3-ketoacyl-CoA synthase 21 GN=KCS21 OS=Arabidopsis thaliana (Mouse-ear cress) PE=2 SV=1	10	--	PREDICTED: 3-ketoacyl-CoA synthase 21-like [Prunus mume]
TRINITY_DN20179_c0_g1	[M]	Cell wall/membrane/envelope biogenesis	Molecular Function: phosphatidylcholine phospholipase C activity (GO:0034480);;	K01114|0|pmum:103338080|non-specific phospholipase C6; K01114 phospholipase C [EC:3.1.4.3] (A)	--	--	Phosphoesterase family	Non-specific phospholipase C6 (Precursor) GN=NPC6 OS=Arabidopsis thaliana (Mouse-ear cress) PE=2 SV=1	1	--	PREDICTED: non-specific phospholipase C6 [Prunus mume]
TRINITY_DN18716_c0_g1	--	--	Cellular Component: membrane (GO:0016020);;	--	--	--	EamA-like transporter family	WAT1-related protein At2g39510 GN=At2g39510 OS=Arabidopsis thaliana (Mouse-ear cress) PE=2 SV=1	1	--	hypothetical protein PRUPE_ppa008064mg [Prunus persica]
TRINITY_DN12314_c0_g1	--	--	Molecular Function: fatty-acyl-CoA binding (GO:0000062);; Cellular Component: extracellular space (GO:0005615);; Biological Process: response to absence of light (GO:0009646);; Biological Process: fatty acid transport (GO:0015908);; Biological Process: defense response to bacterium (GO:0042742);; Biological Process: defense response to fungus (GO:0050832);;	--	[I]	Lipid transport and metabolism	Acyl CoA binding protein	Acyl-CoA-binding domain-containing protein 3 (Precursor) GN=ACBP3 OS=Arabidopsis thaliana (Mouse-ear cress) PE=1 SV=1	1	--	acyl-CoA-binding domain 3 [Arabidopsis thaliana]
TRINITY_DN12314_c0_g1	--	--	Molecular Function: fatty-acyl-CoA binding (GO:0000062);; Cellular Component: extracellular space (GO:0005615);; Biological Process: response to absence of light (GO:0009646);; Biological Process: fatty acid transport (GO:0015908);; Biological Process: defense response to bacterium (GO:0042742);; Biological Process: defense response to fungus (GO:0050832);;	--	[I]	Lipid transport and metabolism	--	Acyl-CoA-binding domain-containing protein 3 (Precursor) GN=ACBP3 OS=Arabidopsis thaliana (Mouse-ear cress) PE=1 SV=1	1	--	At4g24230 [Arabidopsis thaliana]
TRINITY_DN17581_c0_g1	[J]	Translation, ribosomal structure and biogenesis	Biological Process: RNA methylation (GO:0001510);; Cellular Component: nucleus (GO:0005634);; Biological Process: rRNA processing (GO:0006364);; Molecular Function: methyltransferase activity (GO:0008168);;	K14857|0|pmum:103335669|putative rRNA methyltransferase; K14857 AdoMet-dependent rRNA methyltransferase SPB1 [EC:2.1.1.-] (A)	[AR]	--	Spb1 C-terminal domain;; FtsJ-like methyltransferase;; Domain of unknown function (DUF3381)	--	83	--	PREDICTED: putative rRNA methyltransferase [Prunus mume]
TRINITY_DN18324_c0_g1	--	--	Molecular Function: Rho guanyl-nucleotide exchange factor activity (GO:0005089);;	--	--	--	PRONE (Plant-specific Rop nucleotide exchanger)	Rop guanine nucleotide exchange factor 7 GN=ROPGEF7 OS=Arabidopsis thaliana (Mouse-ear cress) PE=1 SV=1	1	--	PREDICTED: rop guanine nucleotide exchange factor 7 [Prunus mume]
TRINITY_DN16523_c0_g1	--	--	--	--	[Z]	Cytoskeleton	CTLH/CRA C-terminal to LisH motif domain	--	3	--	hypothetical protein PRUPE_ppa011330mg [Prunus persica]
TRINITY_DN18111_c0_g1	[V]	Defense mechanisms	Molecular Function: ATP binding (GO:0005524);; Biological Process: ATP catabolic process (GO:0006200);; Cellular Component: membrane (GO:0016020);; Molecular Function: ATPase activity (GO:0016887);;	--	[Q]	Secondary metabolites biosynthesis, transport and catabolism	ABC-2 type transporter;; ABC transporter;; AAA domain;; Protein of unknown function (DUF1602)	ABC transporter G family member 8 GN=MXC20.8 OS=Arabidopsis thaliana (Mouse-ear cress) PE=2 SV=1	1	--	hypothetical protein PRUPE_ppa017858mg, partial [Prunus persica]
TRINITY_DN22693_c0_g4	--	--	--	--	--	--	--	--	--	--	hypothetical protein PRUPE_ppa025694mg, partial [Prunus persica]
TRINITY_DN16669_c0_g2	[P]	Inorganic ion transport and metabolism	Molecular Function: N,N-dimethylaniline monooxygenase activity (GO:0004499);; Molecular Function: flavin adenine dinucleotide binding (GO:0050660);; Molecular Function: NADP binding (GO:0050661);; Biological Process: oxidation-reduction process (GO:0055114);;	K11816|1.71418e-50|pmum:103336455|probable indole-3-pyruvate monooxygenase YUCCA10; K11816 indole-3-pyruvate monooxygenase [EC:1.14.13.168] (A)	[Q]	Secondary metabolites biosynthesis, transport and catabolism	--	Probable indole-3-pyruvate monooxygenase YUCCA11 GN=F24J8.6 OS=Arabidopsis thaliana (Mouse-ear cress) PE=2 SV=1	1	--	PREDICTED: LOW QUALITY PROTEIN: probable indole-3-pyruvate monooxygenase YUCCA10 [Prunus mume]
TRINITY_DN19358_c0_g1	--	--	--	--	[R]	General function prediction only	--	Uncharacterized protein At4g22758 GN=At4g22758 OS=Arabidopsis thaliana (Mouse-ear cress) PE=2 SV=1	6	--	hypothetical protein PRUPE_ppa009775mg [Prunus persica]
TRINITY_DN38758_c0_g1	--	--	Biological Process: ion transport (GO:0006811);; Biological Process: tissue development (GO:0009888);; Cellular Component: intracellular membrane-bounded organelle (GO:0043231);; Biological Process: single-organism cellular process (GO:0044763);; Molecular Function: anthranilate N-benzoyltransferase activity (GO:0047672);; Biological Process: root development (GO:0048364);; Biological Process: re…	--	--	--	Transferase family	Rosmarinate synthase GN=RAS OS=Plectranthus scutellarioides (Coleus) PE=1 SV=1	23	--	hypothetical protein PRUPE_ppa005022mg [Prunus persica]
TRINITY_DN16525_c0_g1	--	--	--	--	--	--	bHLH-MYC and R2R3-MYB transcription factors N-terminal	Transcription factor LHW GN=F12K2 OS=Arabidopsis thaliana (Mouse-ear cress) PE=1 SV=1	1	--	PREDICTED: transcription factor bHLH157 [Prunus mume]
TRINITY_DN25084_c2_g5	--	--	Biological Process: transport (GO:0006810);; Cellular Component: membrane (GO:0016020);;	K15382|0|pmum:103338115|bidirectional sugar transporter N3; K15382 solute carrier family 50 (sugar transporter) (A)	[R]	General function prediction only	Sugar efflux transporter for intercellular exchange;; PQ loop repeat	Bidirectional sugar transporter SWEET12 GN=MQM1.8 OS=Arabidopsis thaliana (Mouse-ear cress) PE=1 SV=1	1	--	PREDICTED: bidirectional sugar transporter N3 [Prunus mume]
TRINITY_DN17938_c0_g1	--	--	--	--	--	--	--	--	3	--	hypothetical protein PRUPE_ppa020396mg [Prunus persica]
TRINITY_DN27623_c0_g1	[J]	Translation, ribosomal structure and biogenesis	Cellular Component: mitochondrion (GO:0005739);; Biological Process: cellular biosynthetic process (GO:0044249);; Biological Process: organic substance biosynthetic process (GO:1901576);;	--	--	--	Elongation factor P, C-terminal;; Elongation factor P (EF-P) KOW-like domain;; Elongation factor P (EF-P) OB domain	--	353	--	PREDICTED: uncharacterized protein LOC103323211 [Prunus mume]
TRINITY_DN12672_c0_g1	[RTKL]	--	Biological Process: activation of MAPKK activity (GO:0000186);; Molecular Function: MAP kinase kinase kinase activity (GO:0004709);; Molecular Function: ATP binding (GO:0005524);;	--	[T]	Signal transduction mechanisms	Protein kinase domain	Mitogen-activated protein kinase kinase kinase YODA GN=YDA OS=Arabidopsis thaliana (Mouse-ear cress) PE=1 SV=1	5	--	PREDICTED: mitogen-activated protein kinase kinase kinase NPK1-like [Prunus mume]
TRINITY_DN24339_c0_g6	--	--	--	K15639|4.80823e-92|pper:PRUPE_ppa025196mg|hypothetical protein; K15639 PHYB activation tagged suppressor 1 [EC:1.14.-.-] (A)	[QI]	--	--	Cytochrome P450 CYP749A22 OS=Panax ginseng (Korean ginseng) PE=2 SV=1	7	--	hypothetical protein PRUPE_ppa025196mg [Prunus persica]
TRINITY_DN24339_c0_g1	--	--	--	K15639|2.11966e-66|pper:PRUPE_ppa025196mg|hypothetical protein; K15639 PHYB activation tagged suppressor 1 [EC:1.14.-.-] (A)	[QI]	--	Cytochrome P450	Cytochrome P450 CYP749A22 OS=Panax ginseng (Korean ginseng) PE=2 SV=1	7	--	hypothetical protein PRUPE_ppa025196mg [Prunus persica]
TRINITY_DN16518_c0_g1	--	--	--	--	--	--	--	--	1	--	hypothetical protein PRUPE_ppa021264mg [Prunus persica]
TRINITY_DN12546_c0_g1	[Q]	Secondary metabolites biosynthesis, transport and catabolism	Molecular Function: monooxygenase activity (GO:0004497);; Molecular Function: iron ion binding (GO:0005506);; Cellular Component: extracellular region (GO:0005576);; Molecular Function: electron carrier activity (GO:0009055);; Biological Process: cellular response to phosphate starvation (GO:0016036);; Molecular Function: oxidoreductase activity, acting on paired donors, with incorporation or red…	--	[Q]	Secondary metabolites biosynthesis, transport and catabolism	Cytochrome P450	Cytochrome P450 76C2 GN=F17K2.10 OS=Arabidopsis thaliana (Mouse-ear cress) PE=2 SV=1	1	--	cytochrome P450 76C2 [Arabidopsis thaliana]
TRINITY_DN12546_c0_g1	[Q]	Secondary metabolites biosynthesis, transport and catabolism	Molecular Function: monooxygenase activity (GO:0004497);; Molecular Function: iron ion binding (GO:0005506);; Cellular Component: extracellular region (GO:0005576);; Molecular Function: electron carrier activity (GO:0009055);; Biological Process: cellular response to phosphate starvation (GO:0016036);; Molecular Function: oxidoreductase activity, acting on paired donors, with incorporation or red…	--	[Q]	Secondary metabolites biosynthesis, transport and catabolism	Cytochrome P450	Cytochrome P450 76C2 GN=F17K2.10 OS=Arabidopsis thaliana (Mouse-ear cress) PE=2 SV=1	1	--	cytochrome P450 76C2 [Arabidopsis thaliana]
TRINITY_DN4324_c0_g1	--	--	Biological Process: exocytosis (GO:0006887);; Cellular Component: cytoplasmic part (GO:0044444);; Biological Process: response to other organism (GO:0051707);;	K07195|3.8241e-125|pper:PRUPE_ppa026759mg|hypothetical protein; K07195 exocyst complex component 7 (A)	[U]	Intracellular trafficking, secretion, and vesicular transport	Exo70 exocyst complex subunit	Exocyst complex component EXO70B1 GN=EXO70B1 OS=Arabidopsis thaliana (Mouse-ear cress) PE=1 SV=1	1	--	hypothetical protein PRUPE_ppa026759mg [Prunus persica]
TRINITY_DN4324_c0_g2	--	--	Biological Process: exocytosis (GO:0006887);; Cellular Component: cytoplasmic part (GO:0044444);; Biological Process: response to other organism (GO:0051707);;	K07195|1.38081e-31|pper:PRUPE_ppa026759mg|hypothetical protein; K07195 exocyst complex component 7 (A)	[U]	Intracellular trafficking, secretion, and vesicular transport	--	--	1	--	hypothetical protein PRUPE_ppa026759mg [Prunus persica]
TRINITY_DN4324_c0_g2	--	--	Biological Process: exocytosis (GO:0006887);; Cellular Component: cytoplasmic part (GO:0044444);;	K07195|2.67682e-53|pper:PRUPE_ppa026759mg|hypothetical protein; K07195 exocyst complex component 7 (A)	[U]	Intracellular trafficking, secretion, and vesicular transport	--	--	1	--	hypothetical protein PRUPE_ppa026759mg [Prunus persica]
TRINITY_DN21559_c0_g1	--	--	--	K08738|7.74386e-11|rcu:RCOM_0618390|Cytochrome c, putative; K08738 cytochrome c (A)	[C]	Energy production and conversion	--	Cytochrome c OS=Ricinus communis (Castor bean) PE=1 SV=1	--	--	Cytochrome c, putative [Ricinus communis]
TRINITY_DN23195_c2_g6	--	--	--	--	--	--	--	B3 domain-containing protein At2g36080 GN=ARF31 OS=Arabidopsis thaliana (Mouse-ear cress) PE=2 SV=1	1	--	hypothetical protein PRUPE_ppa019539mg [Prunus persica]
TRINITY_DN18067_c0_g1	--	--	Molecular Function: copper ion transmembrane transporter activity (GO:0005375);; Biological Process: embryo development ending in seed dormancy (GO:0009793);; Biological Process: copper ion transmembrane transport (GO:0035434);;	--	[A]	RNA processing and modification	--	Putative DEAD-box ATP-dependent RNA helicase 33 GN=RH33 OS=Arabidopsis thaliana (Mouse-ear cress) PE=3 SV=1	1	--	PREDICTED: uncharacterized protein LOC103338705 [Prunus mume]
TRINITY_DN23470_c5_g1	--	--	--	--	--	--	--	--	--	--	PREDICTED: uncharacterized protein LOC103341367 [Prunus mume]
TRINITY_DN23470_c5_g1	--	--	--	--	--	--	--	--	1	--	hypothetical protein PRUPE_ppa018294mg [Prunus persica]
TRINITY_DN25447_c0_g5	[G]	Carbohydrate transport and metabolism	Molecular Function: ribokinase activity (GO:0004747);; Biological Process: D-ribose metabolic process (GO:0006014);; Molecular Function: fructokinase activity (GO:0008865);; Biological Process: phosphorylation (GO:0016310);;	K00847|2.90751e-175|pper:PRUPE_ppa008916mg|hypothetical protein; K00847 fructokinase [EC:2.7.1.4] (A)	[G]	Carbohydrate transport and metabolism	pfkB family carbohydrate kinase	Probable fructokinase-7 OS=Arabidopsis thaliana (Mouse-ear cress) PE=1 SV=1	4	--	hypothetical protein PRUPE_ppa008916mg [Prunus persica]
TRINITY_DN25447_c0_g5	--	--	--	K00847|9.18944e-12|pper:PRUPE_ppa008916mg|hypothetical protein; K00847 fructokinase [EC:2.7.1.4] (A)	--	--	--	--	--	--	hypothetical protein PRUPE_ppa008916mg [Prunus persica]
TRINITY_DN25447_c0_g5	--	--	Molecular Function: kinase activity (GO:0016301);; Molecular Function: phosphotransferase activity, alcohol group as acceptor (GO:0016773);;	K00847|3.73311e-27|pmum:103331939|probable fructokinase-4; K00847 fructokinase [EC:2.7.1.4] (A)	[G]	Carbohydrate transport and metabolism	--	Probable fructokinase-7 OS=Arabidopsis thaliana (Mouse-ear cress) PE=1 SV=1	4	--	PREDICTED: probable fructokinase-4 [Prunus mume]
TRINITY_DN24592_c0_g1	[R]	General function prediction only	Molecular Function: oxidoreductase activity, acting on single donors with incorporation of molecular oxygen, incorporation of two atoms of oxygen (GO:0016702);; Molecular Function: gibberellin 3-beta-dioxygenase activity (GO:0016707);; Biological Process: oxidation-reduction process (GO:0055114);;	--	[QR]	--	2OG-Fe(II) oxygenase superfamily;; non-haem dioxygenase in morphine synthesis N-terminal	Gibberellin 2-beta-dioxygenase 8 GN=GA2OX8 OS=Arabidopsis thaliana (Mouse-ear cress) PE=1 SV=2	1	--	hypothetical protein PRUPE_ppa008125mg [Prunus persica]
TRINITY_DN16781_c0_g1	--	--	--	--	--	--	--	--	1	--	hypothetical protein PRUPE_ppa010429mg [Prunus persica]
TRINITY_DN26982_c0_g2	[G]	Carbohydrate transport and metabolism	Molecular Function: beta-galactosidase activity (GO:0004565);; Biological Process: carbohydrate metabolic process (GO:0005975);; Molecular Function: carbohydrate binding (GO:0030246);;	--	[G]	Carbohydrate transport and metabolism	Glycosyl hydrolases family 35	Beta-galactosidase 14 (Precursor) GN=BGAL14 OS=Arabidopsis thaliana (Mouse-ear cress) PE=2 SV=2	1	--	hypothetical protein PRUPE_ppa001308mg [Prunus persica]
TRINITY_DN14409_c0_g1	--	--	Cellular Component: nucleus (GO:0005634);; Biological Process: cellular response to phosphate starvation (GO:0016036);; Biological Process: dephosphorylation (GO:0016311);; Biological Process: galactolipid biosynthetic process (GO:0019375);; Biological Process: negative regulation of transcription, DNA-templated (GO:0045892);; Molecular Function: phosphocholine phosphatase activity (GO:0052731);;…	K13248|5.71548e-57|ath:AT1G17710|phosphoethanolamine/phosphocholine phosphatase; K13248 pyridoxal phosphate phosphatase PHOSPHO2 [EC:3.1.3.74] (A)	[R]	General function prediction only	Putative Phosphatase	Inorganic pyrophosphatase 2 GN=At1g17710 OS=Arabidopsis thaliana (Mouse-ear cress) PE=2 SV=1	1	--	phosphoethanolamine/phosphocholine phosphatase [Arabidopsis thaliana]
TRINITY_DN14409_c0_g1	--	--	Cellular Component: nucleus (GO:0005634);; Biological Process: cellular response to phosphate starvation (GO:0016036);; Biological Process: dephosphorylation (GO:0016311);; Biological Process: galactolipid biosynthetic process (GO:0019375);; Biological Process: negative regulation of transcription, DNA-templated (GO:0045892);; Molecular Function: phosphocholine phosphatase activity (GO:0052731);;…	K13248|1.32271e-66|ath:AT1G17710|phosphoethanolamine/phosphocholine phosphatase; K13248 pyridoxal phosphate phosphatase PHOSPHO2 [EC:3.1.3.74] (A)	[R]	General function prediction only	Putative Phosphatase	Inorganic pyrophosphatase 2 GN=At1g17710 OS=Arabidopsis thaliana (Mouse-ear cress) PE=2 SV=1	1	--	phosphoethanolamine/phosphocholine phosphatase [Arabidopsis thaliana]
TRINITY_DN14409_c0_g1	--	--	Molecular Function: endopeptidase activity (GO:0004175);; Molecular Function: inorganic diphosphatase activity (GO:0004427);; Cellular Component: nucleus (GO:0005634);; Cellular Component: integral component of plasma membrane (GO:0005887);; Biological Process: cellular response to phosphate starvation (GO:0016036);; Biological Process: dephosphorylation (GO:0016311);; Biological Process: galacto…	K13248|2.77775e-38|crb:CARUB_v10011086mg|hypothetical protein; K13248 pyridoxal phosphate phosphatase PHOSPHO2 [EC:3.1.3.74] (A)	[R]	General function prediction only	Putative Phosphatase	Inorganic pyrophosphatase 2 GN=At1g17710 OS=Arabidopsis thaliana (Mouse-ear cress) PE=2 SV=1	1	--	phosphoethanolamine/phosphocholine phosphatase [Arabidopsis thaliana]
TRINITY_DN14367_c0_g1	--	--	--	--	[BK]	--	--	Uncharacterized protein At1g05835 (Precursor) GN=At1g05835 OS=Arabidopsis thaliana (Mouse-ear cress) PE=2 SV=1	1	--	hypothetical protein PRUPE_ppa026156mg, partial [Prunus persica]
TRINITY_DN16960_c0_g1	[RTKL]	--	Molecular Function: protein serine/threonine kinase activity (GO:0004674);; Biological Process: protein phosphorylation (GO:0006468);; Biological Process: response to oxidative stress (GO:0006979);; Biological Process: response to wounding (GO:0009611);; Biological Process: response to chitin (GO:0010200);; Molecular Function: protein kinase binding (GO:0019901);;	--	[R]	General function prediction only	Protein kinase domain;; Protein tyrosine kinase;; Kinase-like	Serine/threonine-protein kinase OXI1 GN=At3g25250 OS=Arabidopsis thaliana (Mouse-ear cress) PE=1 SV=1	1	--	hypothetical protein PRUPE_ppa006149mg [Prunus persica]
TRINITY_DN22079_c1_g1	--	--	--	--	--	--	--	--	--	--	hypothetical protein CICLE_v10007195mg [Citrus clementina]
TRINITY_DN24094_c3_g1	--	--	--	--	--	--	--	--	--	--	PREDICTED: TMV resistance protein N-like [Prunus mume]
TRINITY_DN14502_c0_g1	--	--	--	--	--	--	--	--	--	--	hypothetical protein PRUPE_ppa017403mg, partial [Prunus persica]
TRINITY_DN11715_c0_g1	--	--	Molecular Function: nucleic acid binding (GO:0003676);; Molecular Function: zinc ion binding (GO:0008270);; Cellular Component: plastid (GO:0009536);; Biological Process: DNA integration (GO:0015074);; Cellular Component: membrane (GO:0016020);;	--	[R]	General function prediction only	Reverse transcriptase (RNA-dependent DNA polymerase)	Endonuclease OS=Nicotiana tabacum (Common tobacco) PE=2 SV=1	188	--	PREDICTED: uncharacterized protein LOC101305369 [Fragaria vesca subsp. vesca]
TRINITY_DN11715_c0_g1	--	--	Molecular Function: nucleic acid binding (GO:0003676);; Molecular Function: zinc ion binding (GO:0008270);; Biological Process: DNA integration (GO:0015074);;	--	[R]	General function prediction only	--	Uncharacterized mitochondrial protein AtMg00820 GN=AtMg00820 OS=Arabidopsis thaliana (Mouse-ear cress) PE=4 SV=1	213	--	PREDICTED: uncharacterized protein LOC103442736 [Malus domestica]
TRINITY_DN16692_c0_g1	--	--	--	--	--	--	RNA recognition motif. (a.k.a. RRM, RBD, or RNP domain);; RNA recognition motif (a.k.a. RRM, RBD, or RNP domain)	--	1	--	PREDICTED: uncharacterized protein LOC103322171 [Prunus mume]
TRINITY_DN27183_c1_g3	[U]	Intracellular trafficking, secretion, and vesicular transport	Biological Process: postreplication repair (GO:0006301);; Biological Process: intracellular protein transport (GO:0006886);; Molecular Function: protein transporter activity (GO:0008565);; Cellular Component: clathrin vesicle coat (GO:0030125);;	K12403|1.57225e-85|pper:PRUPE_ppa013040mg|hypothetical protein; K12403 AP-4 complex subunit sigma-1 (A)	[U]	Intracellular trafficking, secretion, and vesicular transport	Clathrin adaptor complex small chain	AP-4 complex subunit sigma GN=At2g19790 OS=Arabidopsis thaliana (Mouse-ear cress) PE=2 SV=1	1	--	hypothetical protein PRUPE_ppa013040mg [Prunus persica]
TRINITY_DN27997_c0_g3	--	--	--	--	--	--	--	--	--	--	hypothetical protein PRUPE_ppa024438mg, partial [Prunus persica]
TRINITY_DN27997_c0_g3	--	--	Molecular Function: protein kinase activity (GO:0004672);; Biological Process: cellular process (GO:0009987);;	--	--	--	PAN-like domain;; S-locus glycoprotein family	G-type lectin S-receptor-like serine/threonine-protein kinase At4g03230 (Precursor) GN=At4g03230 OS=Arabidopsis thaliana (Mouse-ear cress) PE=3 SV=3	2	--	PREDICTED: G-type lectin S-receptor-like serine/threonine-protein kinase At4g03230 [Prunus mume]
TRINITY_DN19730_c0_g1	--	--	--	--	--	--	--	--	--	--	hypothetical protein PRUPE_ppa026769mg [Prunus persica]
TRINITY_DN16028_c0_g4	--	--	Cellular Component: plasma membrane (GO:0005886);; Molecular Function: transmembrane transporter activity (GO:0022857);; Biological Process: transmembrane transport (GO:0055085);;	K03327|6.00591e-46|pper:PRUPE_ppa024316mg|hypothetical protein; K03327 multidrug resistance protein, MATE family (A)	[R]	General function prediction only	--	--	1	--	hypothetical protein PRUPE_ppa024316mg [Prunus persica]
TRINITY_DN16028_c0_g2	[V]	Defense mechanisms	--	K03327|3.29955e-110|pper:PRUPE_ppa024316mg|hypothetical protein; K03327 multidrug resistance protein, MATE family (A)	[R]	General function prediction only	MatE	MATE efflux family protein 6 GN=F3L12.10 OS=Arabidopsis thaliana (Mouse-ear cress) PE=3 SV=2	1	--	hypothetical protein PRUPE_ppa024316mg [Prunus persica]
TRINITY_DN27626_c1_g2	--	--	--	--	--	--	--	--	3	--	PREDICTED: protein FAR1-RELATED SEQUENCE 5-like [Prunus mume]
TRINITY_DN19192_c0_g1	--	--	--	--	--	--	--	--	1	--	hypothetical protein PRUPE_ppa020215mg [Prunus persica]
TRINITY_DN40957_c0_g1	--	--	Molecular Function: protein binding (GO:0005515);; Cellular Component: nucleus (GO:0005634);; Biological Process: response to water deprivation (GO:0009414);; Biological Process: response to wounding (GO:0009611);; Biological Process: response to fungus (GO:0009620);; Biological Process: ethylene biosynthetic process (GO:0009693);; Biological Process: jasmonic acid biosynthetic process (GO:000969…	K13464|2.71549e-72|ath:AT1G17380|JAZ5; protein TIFY 11A; K13464 jasmonate ZIM domain-containing protein (A)	--	--	tify domain	Protein TIFY 11A OS=Arabidopsis thaliana (Mouse-ear cress) PE=1 SV=1	1	--	protein TIFY 11A [Arabidopsis thaliana]
TRINITY_DN40957_c0_g1	--	--	Molecular Function: protein binding (GO:0005515);; Cellular Component: nucleus (GO:0005634);; Biological Process: response to water deprivation (GO:0009414);; Biological Process: response to wounding (GO:0009611);; Biological Process: response to fungus (GO:0009620);; Biological Process: ethylene biosynthetic process (GO:0009693);; Biological Process: jasmonic acid biosynthetic process (GO:000969…	K13464|4.00217e-67|ath:AT1G17380|JAZ5; protein TIFY 11A; K13464 jasmonate ZIM domain-containing protein (A)	--	--	Divergent CCT motif	Protein TIFY 11A OS=Arabidopsis thaliana (Mouse-ear cress) PE=1 SV=1	1	--	protein TIFY 11A [Arabidopsis thaliana]
TRINITY_DN9816_c0_g1	--	--	--	--	--	--	--	--	--	--	PREDICTED: uncharacterized protein LOC103330282 [Prunus mume]
TRINITY_DN15251_c0_g1	--	--	--	--	--	--	--	--	--	--	hypothetical protein PRUPE_ppb022996mg [Prunus persica]
TRINITY_DN23661_c3_g2	--	--	--	--	[D]	Cell cycle control, cell division, chromosome partitioning	--	--	258	--	PREDICTED: uncharacterized protein LOC103451453 [Malus domestica]
TRINITY_DN23813_c2_g1	--	--	--	--	--	--	--	--	1	--	PREDICTED: uncharacterized protein LOC103330108 [Prunus mume]
TRINITY_DN29169_c0_g1	--	--	Cellular Component: extracellular region (GO:0005576);; Cellular Component: vacuolar membrane (GO:0005774);; Cellular Component: plasma membrane (GO:0005886);; Cellular Component: plasmodesma (GO:0009506);; Cellular Component: chloroplast envelope (GO:0009941);;	--	[R]	General function prediction only	Domain of unknown function DUF221	CSC1-like protein ERD4 GN=ERD4 OS=Arabidopsis thaliana (Mouse-ear cress) PE=2 SV=1	1	--	Unknown protein [Arabidopsis thaliana]
TRINITY_DN29169_c0_g1	--	--	Cellular Component: extracellular region (GO:0005576);; Cellular Component: vacuolar membrane (GO:0005774);; Cellular Component: plasma membrane (GO:0005886);; Cellular Component: plasmodesma (GO:0009506);; Cellular Component: chloroplast envelope (GO:0009941);;	--	[R]	General function prediction only	Domain of unknown function DUF221	CSC1-like protein ERD4 GN=ERD4 OS=Arabidopsis thaliana (Mouse-ear cress) PE=2 SV=1	1	--	Early-responsive to dehydration stress protein (ERD4) [Arabidopsis thaliana]
TRINITY_DN29169_c0_g1	--	--	Cellular Component: extracellular region (GO:0005576);; Cellular Component: vacuolar membrane (GO:0005774);; Cellular Component: plasma membrane (GO:0005886);; Cellular Component: plasmodesma (GO:0009506);; Cellular Component: chloroplast envelope (GO:0009941);;	--	[R]	General function prediction only	Domain of unknown function (DUF4463)	CSC1-like protein ERD4 GN=ERD4 OS=Arabidopsis thaliana (Mouse-ear cress) PE=2 SV=1	1	--	ERD4 protein [Arabidopsis thaliana]
TRINITY_DN29169_c0_g1	--	--	Cellular Component: extracellular region (GO:0005576);; Cellular Component: vacuolar membrane (GO:0005774);; Cellular Component: plasma membrane (GO:0005886);; Cellular Component: plasmodesma (GO:0009506);; Cellular Component: chloroplast envelope (GO:0009941);;	--	[R]	General function prediction only	Late exocytosis, associated with Golgi transport	CSC1-like protein ERD4 GN=ERD4 OS=Arabidopsis thaliana (Mouse-ear cress) PE=2 SV=1	1	--	Unknown protein [Arabidopsis thaliana]
TRINITY_DN23872_c0_g2	--	--	Biological Process: transition metal ion transport (GO:0000041);; Biological Process: response to molecule of bacterial origin (GO:0002237);; Molecular Function: protein serine/threonine kinase activity (GO:0004674);; Molecular Function: ATP binding (GO:0005524);; Biological Process: protein phosphorylation (GO:0006468);; Biological Process: transmembrane receptor protein tyrosine kinase signalin…	--	--	--	Leucine Rich repeats (2 copies);; Leucine rich repeat	Receptor-like protein kinase 2 (Precursor) GN=RCH2 OS=Arabidopsis thaliana (Mouse-ear cress) PE=1 SV=1	1	--	PREDICTED: LOW QUALITY PROTEIN: receptor-like protein kinase 2, partial [Prunus mume]
TRINITY_DN23872_c0_g1	--	--	Molecular Function: protein serine/threonine kinase activity (GO:0004674);; Molecular Function: transmembrane receptor protein tyrosine kinase activity (GO:0004714);; Molecular Function: ATP binding (GO:0005524);; Biological Process: protein phosphorylation (GO:0006468);; Cellular Component: integral component of membrane (GO:0016021);; Molecular Function: 2-alkenal reductase [NAD(P)] activity (G…	--	--	--	Leucine Rich Repeat;; Leucine Rich repeats (2 copies);; Leucine rich repeat;; Leucine rich repeat	Receptor-like protein kinase 2 (Precursor) GN=RCH2 OS=Arabidopsis thaliana (Mouse-ear cress) PE=1 SV=1	1	--	PREDICTED: LOW QUALITY PROTEIN: receptor-like protein kinase 2, partial [Prunus mume]
TRINITY_DN15906_c0_g2	--	--	Biological Process: organ growth (GO:0035265);; Biological Process: regulation of cell proliferation (GO:0042127);; Biological Process: regulation of cell cycle (GO:0051726);;	K15448|3.65681e-70|pper:PRUPE_ppa013436mg|hypothetical protein; K15448 multifunctional methyltransferase subunit TRM112 (A)	[S]	Function unknown	Trm112p-like protein	Multifunctional methyltransferase subunit TRM112-like protein At1g22270 GN=At1g22270 OS=Arabidopsis thaliana (Mouse-ear cress) PE=2 SV=1	1	--	hypothetical protein PRUPE_ppa013436mg [Prunus persica]
TRINITY_DN15904_c1_g1	--	--	--	--	--	--	Plant self-incompatibility protein S1	--	1	--	hypothetical protein PRUPE_ppa025982mg [Prunus persica]
TRINITY_DN14931_c0_g1	[J]	Translation, ribosomal structure and biogenesis	Biological Process: RNA methylation (GO:0001510);; Molecular Function: structural constituent of ribosome (GO:0003735);; Cellular Component: cell wall (GO:0005618);; Cellular Component: nucleolus (GO:0005730);; Cellular Component: vacuolar membrane (GO:0005774);; Cellular Component: Golgi apparatus (GO:0005794);; Cellular Component: plasma membrane (GO:0005886);; Biological Process: translation (…	K02937|5.64553e-152|aly:ARALYDRAFT_478749|hypothetical protein; K02937 large subunit ribosomal protein L7e (A)	[J]	Translation, ribosomal structure and biogenesis	Ribosomal L30 N-terminal domain;; Ribosomal protein L30p/L7e	60S ribosomal protein L7-4 GN=RPL7D OS=Arabidopsis thaliana (Mouse-ear cress) PE=2 SV=1	1	--	hypothetical protein ARALYDRAFT_478749 [Arabidopsis lyrata subsp. lyrata]
TRINITY_DN17013_c0_g1	[R]	General function prediction only	Molecular Function: nucleotide binding (GO:0000166);; Cellular Component: nucleus (GO:0005634);; Cellular Component: cytosol (GO:0005829);; Cellular Component: plasma membrane (GO:0005886);; Biological Process: response to oxidative stress (GO:0006979);; Molecular Function: zinc ion binding (GO:0008270);; Biological Process: toxin catabolic process (GO:0009407);; Biological Process: response to c…	K08070|7.21462e-63|ath:AT5G16970|AER; 2-alkenal reductase; K08070 2-alkenal reductase [EC:1.3.1.74] (A)	[R]	General function prediction only	--	NADP-dependent alkenal double bond reductase P1 GN=P1 OS=Arabidopsis thaliana (Mouse-ear cress) PE=1 SV=1	1	--	quinone oxidoreductase-like protein [Arabidopsis thaliana]
TRINITY_DN26496_c2_g6	[O]	Posttranslational modification, protein turnover, chaperones	Molecular Function: ATP binding (GO:0005524);; Biological Process: ATP catabolic process (GO:0006200);; Cellular Component: chloroplast stroma (GO:0009570);; Biological Process: response to absence of light (GO:0009646);; Cellular Component: chloroplast envelope (GO:0009941);; Molecular Function: ATPase activity (GO:0016887);; Biological Process: protein metabolic process (GO:0019538);; Biologica…	--	[O]	Posttranslational modification, protein turnover, chaperones	ATPase family associated with various cellular activities (AAA);; AAA ATPase domain;; Archaeal ATPase	Chaperone protein ClpD, chloroplastic (Precursor) GN=K3K7.27 OS=Arabidopsis thaliana (Mouse-ear cress) PE=1 SV=1	1	--	AT5g51070/K3K7_27 [Arabidopsis thaliana]
TRINITY_DN26496_c2_g6	[O]	Posttranslational modification, protein turnover, chaperones	Molecular Function: ATP binding (GO:0005524);; Biological Process: ATP catabolic process (GO:0006200);; Cellular Component: chloroplast stroma (GO:0009570);; Biological Process: response to absence of light (GO:0009646);; Cellular Component: chloroplast envelope (GO:0009941);; Molecular Function: ATPase activity (GO:0016887);; Biological Process: protein metabolic process (GO:0019538);; Biologica…	--	[O]	Posttranslational modification, protein turnover, chaperones	AAA domain (Cdc48 subfamily);; C-terminal, D2-small domain, of ClpB protein;; AAA domain (dynein-related subfamily);; ATPase family associated with various cellular activities (AAA);; Sigma-54 interaction domain	Chaperone protein ClpD, chloroplastic (Precursor) GN=K3K7.27 OS=Arabidopsis thaliana (Mouse-ear cress) PE=1 SV=1	1	--	chaperone protein ClpD [Arabidopsis thaliana]
TRINITY_DN26954_c4_g1	--	--	Molecular Function: SNAP receptor activity (GO:0005484);; Biological Process: intracellular protein transport (GO:0006886);; Biological Process: membrane fusion (GO:0006944);; Cellular Component: membrane (GO:0016020);; Biological Process: vesicle-mediated transport (GO:0016192);;	K08490|0|pper:PRUPE_ppa008229mg|hypothetical protein; K08490 syntaxin 5 (A)	[U]	Intracellular trafficking, secretion, and vesicular transport	SNARE domain;; Syntaxin	Syntaxin-32 GN=SYP32 OS=Arabidopsis thaliana (Mouse-ear cress) PE=2 SV=1	3	--	hypothetical protein PRUPE_ppa008229mg [Prunus persica]
TRINITY_DN16404_c0_g1	[E]	Amino acid transport and metabolism	Molecular Function: L-aspartate:2-oxoglutarate aminotransferase activity (GO:0004069);; Biological Process: lysine biosynthetic process via diaminopimelate (GO:0009089);; Molecular Function: L,L-diaminopimelate aminotransferase activity (GO:0010285);; Molecular Function: pyridoxal phosphate binding (GO:0030170);; Molecular Function: L-phenylalanine:2-oxoglutarate aminotransferase activity (GO:008…	K10206|3.04211e-141|pper:PRUPE_ppa005880mg|hypothetical protein; K10206 LL-diaminopimelate aminotransferase [EC:2.6.1.83] (A)	[E]	Amino acid transport and metabolism	Aminotransferase class I and II	Aminotransferase ALD1 GN=ALD1 OS=Arabidopsis thaliana (Mouse-ear cress) PE=1 SV=2	1	--	hypothetical protein PRUPE_ppa005880mg [Prunus persica]
TRINITY_DN27147_c0_g2	--	--	Cellular Component: nucleolus (GO:0005730);; Biological Process: fatty acid catabolic process (GO:0009062);; Biological Process: response to salt stress (GO:0009651);; Biological Process: response to abscisic acid (GO:0009737);;	K14324|6.5261e-92|pmum:103331936|histone deacetylase complex subunit SAP18; K14324 histone deacetylase complex subunit SAP18 (A)	[K]	Transcription	Sin3 associated polypeptide p18 (SAP18)	Histone deacetylase complex subunit SAP18 GN=At2g45640 OS=Arabidopsis thaliana (Mouse-ear cress) PE=1 SV=1	1	--	PREDICTED: histone deacetylase complex subunit SAP18 [Prunus mume]
TRINITY_DN15223_c0_g1	--	--	Biological Process: carbohydrate metabolic process (GO:0005975);; Molecular Function: glucan endo-1,3-beta-D-glucosidase activity (GO:0042973);;	--	--	--	Glycosyl hydrolases family 17	Glucan endo-1,3-beta-glucosidase 11 (Precursor) GN=At1g32860 OS=Arabidopsis thaliana (Mouse-ear cress) PE=1 SV=1	1	--	PREDICTED: glucan endo-1,3-beta-glucosidase 14 isoform X2 [Prunus mume]
TRINITY_DN23144_c0_g1	[G]	Carbohydrate transport and metabolism	Molecular Function: sucrose alpha-glucosidase activity (GO:0004575);; Biological Process: carbohydrate metabolic process (GO:0005975);;	K01193|2.48717e-62|pper:PRUPE_ppa019728mg|hypothetical protein; K01193 beta-fructofuranosidase [EC:3.2.1.26] (A)	[G]	Carbohydrate transport and metabolism	Glycosyl hydrolases family 32 N-terminal domain	Beta-fructofuranosidase, insoluble isoenzyme 2 (Precursor) GN=INV2 OS=Daucus carota (Wild carrot) PE=3 SV=1	1	--	hypothetical protein PRUPE_ppa019728mg [Prunus persica]
TRINITY_DN23144_c0_g1	--	--	Molecular Function: sucrose alpha-glucosidase activity (GO:0004575);; Biological Process: carbohydrate metabolic process (GO:0005975);;	K01193|1.42871e-67|pmum:103341883|beta-fructofuranosidase, insoluble isoenzyme 1-like; K01193 beta-fructofuranosidase [EC:3.2.1.26] (A)	[G]	Carbohydrate transport and metabolism	Glycosyl hydrolases family 32 N-terminal domain	Beta-fructofuranosidase, insoluble isoenzyme 3 (Precursor) GN=INV3 OS=Daucus carota (Wild carrot) PE=3 SV=1	1	--	PREDICTED: beta-fructofuranosidase, insoluble isoenzyme 1-like [Prunus mume]
TRINITY_DN24932_c1_g2	--	--	Cellular Component: nucleus (GO:0005634);; Biological Process: response to ethylene (GO:0009723);; Cellular Component: SCF ubiquitin ligase complex (GO:0019005);;	K14515|0|pper:PRUPE_ppa003009mg|hypothetical protein; K14515 EIN3-binding F-box protein (A)	[R]	General function prediction only	Leucine Rich repeat;; Leucine Rich repeats (2 copies);; F-box-like;; F-box domain	EIN3-binding F-box protein 1 GN=F13B15.15 OS=Arabidopsis thaliana (Mouse-ear cress) PE=1 SV=1	1	--	hypothetical protein PRUPE_ppa003009mg [Prunus persica]
TRINITY_DN24606_c0_g1	--	--	--	--	[R]	General function prediction only	--	--	1	--	PREDICTED: uncharacterized protein LOC103328575 isoform X1 [Prunus mume]
TRINITY_DN23365_c3_g5	--	--	Molecular Function: DNA binding (GO:0003677);; Molecular Function: sequence-specific DNA binding transcription factor activity (GO:0003700);; Cellular Component: nucleus (GO:0005634);; Biological Process: ethylene-activated signaling pathway (GO:0009873);; Biological Process: response to nitrate (GO:0010167);; Biological Process: response to chitin (GO:0010200);; Biological Process: nitrate trans…	K09287|9.94178e-54|ath:AT1G25560|TEM1; AP2/ERF and B3 domain-containing transcription repressor TEM1; K09287 RAV-like factor (A)	--	--	--	AP2/ERF and B3 domain-containing transcription repressor TEM1 GN=TEM1 OS=Arabidopsis thaliana (Mouse-ear cress) PE=1 SV=1	7	--	AP2/ERF and B3 domain-containing transcription repressor TEM1 [Arabidopsis thaliana]
TRINITY_DN16267_c0_g1	--	--	Molecular Function: signal recognition particle binding (GO:0005047);; Cellular Component: signal recognition particle, endoplasmic reticulum targeting (GO:0005786);; Biological Process: SRP-dependent cotranslational protein targeting to membrane (GO:0006614);; Molecular Function: 7S RNA binding (GO:0008312);; Biological Process: negative regulation of translational elongation (GO:0045900);;	K03109|1.49934e-69|pper:PRUPE_ppa013775mg|hypothetical protein; K03109 signal recognition particle subunit SRP9 (A)	[U]	Intracellular trafficking, secretion, and vesicular transport	Signal recognition particle 9 kDa protein (SRP9)	Signal recognition particle 9 kDa protein GN=SRP9 OS=Arabidopsis thaliana (Mouse-ear cress) PE=3 SV=1	1	--	hypothetical protein PRUPE_ppa013775mg [Prunus persica]
TRINITY_DN25965_c1_g1	--	--	Cellular Component: plastid (GO:0009536);;	K03016|4.00877e-110|pper:PRUPE_ppa017455mg|hypothetical protein; K03016 DNA-directed RNA polymerases I, II, and III subunit RPABC3 (A)	[K]	Transcription	RNA polymerase Rpb8	DNA-directed RNA polymerases II and V subunit 8A GN=F20D21.7 OS=Arabidopsis thaliana (Mouse-ear cress) PE=1 SV=1	1	--	hypothetical protein PRUPE_ppa017455mg, partial [Prunus persica]
TRINITY_DN14453_c0_g1	--	--	Molecular Function: ATP binding (GO:0005524);; Cellular Component: mitochondrion (GO:0005739);; Cellular Component: cytosol (GO:0005829);; Cellular Component: plasma membrane (GO:0005886);; Cellular Component: plasmodesma (GO:0009506);; Cellular Component: chloroplast stroma (GO:0009570);; Biological Process: response to abscisic acid (GO:0009737);; Biological Process: brassinosteroid mediated si…	K06630|4.85708e-26|ath:AT1G22300|GRF10; 14-3-3-like protein GF14 epsilon; K06630 14-3-3 protein epsilon (A)	[O]	Posttranslational modification, protein turnover, chaperones	14-3-3 protein	14-3-3-like protein GF14 epsilon GN=GRF10 OS=Arabidopsis thaliana (Mouse-ear cress) PE=1 SV=1	1	--	hypothetical protein [Arabidopsis thaliana]
TRINITY_DN14453_c0_g1	[T]	Signal transduction mechanisms	Molecular Function: ATP binding (GO:0005524);; Cellular Component: mitochondrion (GO:0005739);; Cellular Component: cytosol (GO:0005829);; Cellular Component: plasma membrane (GO:0005886);; Cellular Component: plasmodesma (GO:0009506);; Cellular Component: chloroplast stroma (GO:0009570);; Biological Process: response to abscisic acid (GO:0009737);; Biological Process: brassinosteroid mediated si…	K06630|6.69342e-85|ath:AT1G22300|GRF10; 14-3-3-like protein GF14 epsilon; K06630 14-3-3 protein epsilon (A)	[O]	Posttranslational modification, protein turnover, chaperones	14-3-3 protein	14-3-3-like protein GF14 epsilon GN=GRF10 OS=Arabidopsis thaliana (Mouse-ear cress) PE=1 SV=1	1	--	14-3-3-like protein GF14 epsilon [Arabidopsis thaliana]
TRINITY_DN26125_c4_g1	[Q]	Secondary metabolites biosynthesis, transport and catabolism	--	--	[Q]	Secondary metabolites biosynthesis, transport and catabolism	Cytochrome P450	Flavonoid 3&apos;,5&apos;-hydroxylase 1 GN=CYP75A1 OS=Petunia hybrida (Petunia) PE=2 SV=1	1	--	PREDICTED: flavonoid 3&apos;,5&apos;-hydroxylase 1-like [Prunus mume]
TRINITY_DN46189_c0_g1	--	--	Cellular Component: extracellular region (GO:0005576);; Cellular Component: nucleus (GO:0005634);; Cellular Component: endosome (GO:0005768);; Cellular Component: vacuolar membrane (GO:0005774);; Cellular Component: Golgi apparatus (GO:0005794);; Cellular Component: trans-Golgi network (GO:0005802);; Cellular Component: plasma membrane (GO:0005886);; Cellular Component: plant-type cell wall (GO:0…	--	--	--	Pectinesterase;; Plant invertase/pectin methylesterase inhibitor	Pectinesterase 1 (Precursor) GN=T18A20.7 OS=Arabidopsis thaliana (Mouse-ear cress) PE=2 SV=1	3	--	pectin methylesterase 1 [Arabidopsis thaliana]
TRINITY_DN46189_c0_g1	--	--	Cellular Component: extracellular region (GO:0005576);; Cellular Component: nucleus (GO:0005634);; Cellular Component: endosome (GO:0005768);; Cellular Component: vacuolar membrane (GO:0005774);; Cellular Component: Golgi apparatus (GO:0005794);; Cellular Component: trans-Golgi network (GO:0005802);; Cellular Component: plasma membrane (GO:0005886);; Cellular Component: plant-type cell wall (GO:0…	--	--	--	Plant invertase/pectin methylesterase inhibitor	Pectinesterase 1 (Precursor) GN=T18A20.7 OS=Arabidopsis thaliana (Mouse-ear cress) PE=2 SV=1	3	--	pectin methylesterase 1 [Arabidopsis thaliana]
TRINITY_DN17254_c0_g1	--	--	--	--	[R]	General function prediction only	PPR repeat family;; PPR repeat;; PPR repeat;; Pentatricopeptide repeat domain	Putative pentatricopeptide repeat-containing protein At3g47840 GN=PCMP-E43 OS=Arabidopsis thaliana (Mouse-ear cress) PE=3 SV=1	5	--	hypothetical protein PRUPE_ppa015725mg [Prunus persica]
TRINITY_DN27584_c1_g2	[E]	Amino acid transport and metabolism	Molecular Function: lactoylglutathione lyase activity (GO:0004462);; Biological Process: carbohydrate metabolic process (GO:0005975);; Cellular Component: chloroplast stroma (GO:0009570);; Cellular Component: stromule (GO:0010319);; Biological Process: methylglyoxal catabolic process to D-lactate (GO:0019243);; Cellular Component: thylakoid lumen (GO:0031977);; Molecular Function: metal ion bindi…	K01759|0|pmum:103340876|probable lactoylglutathione lyase, chloroplast; K01759 lactoylglutathione lyase [EC:4.4.1.5] (A)	[G]	Carbohydrate transport and metabolism	Glyoxalase/Bleomycin resistance protein/Dioxygenase superfamily;; Glyoxalase-like domain;; Glyoxalase/Bleomycin resistance protein/Dioxygenase superfamily	Probable lactoylglutathione lyase, chloroplast (Precursor) GN=At1g67280 OS=Arabidopsis thaliana (Mouse-ear cress) PE=1 SV=1	1	--	PREDICTED: probable lactoylglutathione lyase, chloroplast [Prunus mume]
TRINITY_DN22259_c2_g3	[LKJ]	--	Molecular Function: translation initiation factor activity (GO:0003743);; Molecular Function: protein binding (GO:0005515);; Molecular Function: ATP binding (GO:0005524);; Cellular Component: cell wall (GO:0005618);; Cellular Component: nucleolus (GO:0005730);; Cellular Component: Golgi apparatus (GO:0005794);; Cellular Component: cytosol (GO:0005829);; Biological Process: gluconeogenesis (GO:000…	K03257|3.44869e-67|crb:CARUB_v10013828mg|hypothetical protein; K03257 translation initiation factor 4A (A)	[J]	Translation, ribosomal structure and biogenesis	Helicase conserved C-terminal domain	Eukaryotic initiation factor 4A-1 GN=MDC16.4 OS=Arabidopsis thaliana (Mouse-ear cress) PE=1 SV=1	1	--	Eukaryotic initiation factor 4A-1 [Morus notabilis]
TRINITY_DN18687_c0_g1	--	--	--	--	[E]	Amino acid transport and metabolism	Major Facilitator Superfamily;; POT family	Protein NRT1/ PTR FAMILY 5.10 GN=NPF5.10 OS=Arabidopsis thaliana (Mouse-ear cress) PE=2 SV=1	3	--	hypothetical protein PRUPE_ppa026027mg, partial [Prunus persica]
TRINITY_DN25126_c1_g2	[A]	RNA processing and modification	--	K12603|6.01749e-166|pmum:103319668|carbon catabolite repressor protein 4 homolog 1-like; K12603 CCR4-NOT transcription complex subunit 6 [EC:3.1.13.4] (A)	[K]	Transcription	Endonuclease/Exonuclease/phosphatase family	Carbon catabolite repressor protein 4 homolog 1 GN=CCR4-1 OS=Arabidopsis thaliana (Mouse-ear cress) PE=2 SV=1	1	--	PREDICTED: carbon catabolite repressor protein 4 homolog 1-like [Prunus mume]
TRINITY_DN23674_c0_g1	[O]	Posttranslational modification, protein turnover, chaperones	Molecular Function: ATP binding (GO:0005524);; Cellular Component: cell wall (GO:0005618);; Cellular Component: nuclear envelope (GO:0005635);; Cellular Component: nucleolus (GO:0005730);; Cellular Component: spindle (GO:0005819);; Cellular Component: plasma membrane (GO:0005886);; Cellular Component: phragmoplast (GO:0009524);; Biological Process: pollen germination (GO:0009846);; Biological Pro…	K13525|1.21859e-45|zma:100278319|uncharacterized LOC100278319; K13525 transitional endoplasmic reticulum ATPase (A)	[O]	Posttranslational modification, protein turnover, chaperones	Vps4 C terminal oligomerisation domain	Cell division control protein 48 homolog A GN=F8A24.11 OS=Arabidopsis thaliana (Mouse-ear cress) PE=1 SV=1	1	--	uncharacterized protein LOC100278319 [Zea mays]
TRINITY_DN15489_c0_g1	[J]	Translation, ribosomal structure and biogenesis	Biological Process: RNA methylation (GO:0001510);; Biological Process: pseudouridine synthesis (GO:0001522);; Cellular Component: nucleolus (GO:0005730);; Biological Process: rRNA processing (GO:0006364);; Cellular Component: plastid (GO:0009536);; Biological Process: polar nucleus fusion (GO:0010197);; Cellular Component: Cajal body (GO:0015030);; Molecular Function: snoRNA binding (GO:0030515);…	K11130|1.19886e-23|mus:103992599|H/ACA ribonucleoprotein complex subunit 3-like protein; K11130 H/ACA ribonucleoprotein complex subunit 3 (A)	[A]	RNA processing and modification	Nucleolar RNA-binding protein, Nop10p family	H/ACA ribonucleoprotein complex subunit 3-like protein GN=At2g20490 OS=Arabidopsis thaliana (Mouse-ear cress) PE=2 SV=2	1	--	H/ACA ribonucleoprotein complex subunit 3 [Rhizopus delemar RA 99-880]
TRINITY_DN18062_c0_g1	[O]	Posttranslational modification, protein turnover, chaperones	--	K04797|5.81441e-30|gsl:Gasu_05220|prefoldin alpha subunit; K04797 prefoldin alpha subunit (A)	[O]	Posttranslational modification, protein turnover, chaperones	Prefoldin subunit	Probable prefoldin subunit 5 GN=At5g23290 OS=Arabidopsis thaliana (Mouse-ear cress) PE=2 SV=1	1	--	hypothetical protein PFL1_02411 [Pseudozyma flocculosa PF-1]
TRINITY_DN16363_c0_g1	--	--	--	--	[T]	Signal transduction mechanisms	NB-ARC domain	Probable disease resistance protein At4g27220 GN=At4g27220 OS=Arabidopsis thaliana (Mouse-ear cress) PE=2 SV=1	58	--	hypothetical protein PRUPE_ppa024764mg, partial [Prunus persica]
TRINITY_DN16363_c0_g1	--	--	--	--	--	--	--	--	17	--	hypothetical protein PRUPE_ppa024764mg, partial [Prunus persica]
TRINITY_DN19361_c0_g1	--	--	--	--	--	--	5' nucleotidase, deoxy (Pyrimidine), cytosolic type C protein (NT5C)	--	1	--	PREDICTED: uncharacterized protein LOC103340500 [Prunus mume]
TRINITY_DN26344_c0_g1	--	--	Molecular Function: nucleic acid binding (GO:0003676);; Molecular Function: zinc ion binding (GO:0008270);; Biological Process: DNA integration (GO:0015074);; Molecular Function: oxidoreductase activity (GO:0016491);; Biological Process: oxidation-reduction process (GO:0055114);;	--	[R]	General function prediction only	Reverse transcriptase (RNA-dependent DNA polymerase)	Uncharacterized mitochondrial protein AtMg00820 GN=AtMg00820 OS=Arabidopsis thaliana (Mouse-ear cress) PE=4 SV=1	5	--	hypothetical protein VITISV_035665 [Vitis vinifera]
TRINITY_DN18116_c0_g1	--	--	--	--	--	--	PB1 domain	--	9	--	hypothetical protein PRUPE_ppa005876mg [Prunus persica]
TRINITY_DN27790_c2_g1	--	--	--	--	--	--	--	--	13	--	PREDICTED: uncharacterized protein LOC103337629 [Prunus mume]
TRINITY_DN13691_c0_g1	--	--	--	--	--	--	--	--	--	--	hypothetical protein PRUPE_ppa021986mg, partial [Prunus persica]
TRINITY_DN25724_c0_g5	--	--	Biological Process: amino acid transmembrane transport (GO:0003333);; Molecular Function: amino acid transmembrane transporter activity (GO:0015171);; Cellular Component: integral component of membrane (GO:0016021);;	--	[E]	Amino acid transport and metabolism	--	Amino-acid permease BAT1 homolog GN=OsJ_02547 OS=Oryza sativa subsp. japonica (Rice) PE=2 SV=1	8	--	hypothetical protein PRUPE_ppa004166mg [Prunus persica]
TRINITY_DN25724_c0_g5	[E]	Amino acid transport and metabolism	Biological Process: amino acid transmembrane transport (GO:0003333);; Molecular Function: amino acid transmembrane transporter activity (GO:0015171);; Cellular Component: integral component of membrane (GO:0016021);;	--	[E]	Amino acid transport and metabolism	Amino acid permease;; Amino acid permease	Amino-acid permease BAT1 GN=F10A8.5 OS=Arabidopsis thaliana (Mouse-ear cress) PE=2 SV=2	8	--	PREDICTED: amino-acid permease BAT1 homolog [Prunus mume]
TRINITY_DN26534_c0_g1	--	--	--	--	[T]	Signal transduction mechanisms	NB-ARC domain	Putative disease resistance RPP13-like protein 1 GN=RPPL1 OS=Arabidopsis thaliana (Mouse-ear cress) PE=3 SV=1	58	--	hypothetical protein PRUPE_ppa020719mg, partial [Prunus persica]
TRINITY_DN26094_c0_g9	--	--	Cellular Component: intracellular (GO:0005622);; Molecular Function: zinc ion binding (GO:0008270);;	--	[K]	Transcription	CCT motif;; B-box zinc finger	Zinc finger protein CONSTANS-LIKE 4 GN=COL4 OS=Arabidopsis thaliana (Mouse-ear cress) PE=2 SV=2	1	--	hypothetical protein PRUPE_ppa008143mg [Prunus persica]
TRINITY_DN23854_c3_g2	--	--	--	--	--	--	--	--	10	--	hypothetical protein PRUPE_ppa004864mg [Prunus persica]
TRINITY_DN23143_c0_g2	[J]	Translation, ribosomal structure and biogenesis	Molecular Function: translation elongation factor activity (GO:0003746);; Cellular Component: cytosol (GO:0005829);; Cellular Component: eukaryotic translation elongation factor 1 complex (GO:0005853);; Cellular Component: plasma membrane (GO:0005886);; Biological Process: translational elongation (GO:0006414);; Biological Process: lignin metabolic process (GO:0009808);; Biological Process: respo…	K03232|3.83947e-127|ath:AT1G30230|elongation factor 1B beta; K03232 elongation factor 1-beta (A)	[K]	Transcription	EF-1 guanine nucleotide exchange domain	Elongation factor 1-delta 1 GN=At1g30230 OS=Arabidopsis thaliana (Mouse-ear cress) PE=1 SV=2	1	--	elongation factor 1B beta [Arabidopsis thaliana]
TRINITY_DN26554_c3_g3	--	--	--	--	--	--	--	--	--	--	hypothetical protein L484_001088 [Morus notabilis]
TRINITY_DN26554_c3_g3	--	--	--	K02705|1.86335e-17|vvi:100254438|NADH-ubiquinone oxidoreductase chain 1 (A)	--	--	--	--	--	--	--
TRINITY_DN27379_c1_g9	--	--	--	--	--	--	--	Protein MIZU-KUSSEI 1 GN=MIZ1 OS=Arabidopsis thaliana (Mouse-ear cress) PE=1 SV=1	--	--	PREDICTED: protein MIZU-KUSSEI 1-like [Malus domestica]
TRINITY_DN27379_c1_g9	--	--	Cellular Component: plasmodesma (GO:0009506);;	--	--	--	Protein of unknown function, DUF617	Protein MIZU-KUSSEI 1 GN=MIZ1 OS=Arabidopsis thaliana (Mouse-ear cress) PE=1 SV=1	1	--	hypothetical protein PRUPE_ppa017045mg [Prunus persica]
TRINITY_DN18010_c0_g2	--	--	--	K18577|1.66475e-11|mdm:103414113|uncharacterized LOC103414113; K18577 mannosylglycoprotein endo-beta-mannosidase [EC:3.2.1.152] (A)	--	--	--	--	--	--	PREDICTED: uncharacterized protein LOC103414113 [Malus domestica]
TRINITY_DN18440_c0_g2	--	--	Biological Process: very long-chain fatty acid metabolic process (GO:0000038);; Cellular Component: nucleus (GO:0005634);; Biological Process: fatty acid biosynthetic process (GO:0006633);; Biological Process: response to cold (GO:0009409);; Biological Process: response to light stimulus (GO:0009416);; Molecular Function: fatty acid elongase activity (GO:0009922);; Cellular Component: membrane (G…	K15397|2.4829e-94|aly:ARALYDRAFT_333105|hypothetical protein; K15397 3-ketoacyl-CoA synthase [EC:2.3.1.199] (A)	--	--	FAE1/Type III polyketide synthase-like protein	3-ketoacyl-CoA synthase 19 GN=KCS19 OS=Arabidopsis thaliana (Mouse-ear cress) PE=2 SV=1	--	--	AT5G43760-like protein, partial [Capsella rubella]
TRINITY_DN22294_c3_g8	[E]	Amino acid transport and metabolism	Biological Process: maltose metabolic process (GO:0000023);; Biological Process: gluconeogenesis (GO:0006094);; Biological Process: glycolytic process (GO:0006096);; Biological Process: cellular amino acid biosynthetic process (GO:0008652);; Cellular Component: chloroplast stroma (GO:0009570);; Biological Process: response to salt stress (GO:0009651);; Molecular Function: hydro-lyase activity (GO…	K01703|1.62395e-52|ath:AT4G13430|IIL1; 3-isopropylmalate dehydratase; K01703 3-isopropylmalate/(R)-2-methylmalate dehydratase large subunit [EC:4.2.1.33 4.2.1.35] (A)	[E]	Amino acid transport and metabolism	Aconitase family (aconitate hydratase)	3-isopropylmalate dehydratase large subunit (Precursor) GN=IIL1 OS=Arabidopsis thaliana (Mouse-ear cress) PE=1 SV=1	1	--	putative protein [Arabidopsis thaliana]
TRINITY_DN22294_c3_g8	[E]	Amino acid transport and metabolism	Biological Process: maltose metabolic process (GO:0000023);; Biological Process: gluconeogenesis (GO:0006094);; Biological Process: glycolytic process (GO:0006096);; Biological Process: cellular amino acid biosynthetic process (GO:0008652);; Cellular Component: chloroplast stroma (GO:0009570);; Biological Process: response to salt stress (GO:0009651);; Molecular Function: hydro-lyase activity (GO…	K01703|4.05588e-52|aly:ARALYDRAFT_682975|hypothetical protein; K01703 3-isopropylmalate/(R)-2-methylmalate dehydratase large subunit [EC:4.2.1.33 4.2.1.35] (A)	[E]	Amino acid transport and metabolism	Aconitase family (aconitate hydratase)	3-isopropylmalate dehydratase large subunit (Precursor) GN=IIL1 OS=Arabidopsis thaliana (Mouse-ear cress) PE=1 SV=1	1	--	PREDICTED: 3-isopropylmalate dehydratase large subunit [Camelina sativa]
TRINITY_DN22294_c3_g8	[E]	Amino acid transport and metabolism	Biological Process: maltose metabolic process (GO:0000023);; Biological Process: gluconeogenesis (GO:0006094);; Biological Process: glycolytic process (GO:0006096);; Biological Process: cellular amino acid biosynthetic process (GO:0008652);; Cellular Component: chloroplast stroma (GO:0009570);; Biological Process: response to salt stress (GO:0009651);; Molecular Function: hydro-lyase activity (GO…	K01703|2.43976e-63|ath:AT4G13430|IIL1; 3-isopropylmalate dehydratase; K01703 3-isopropylmalate/(R)-2-methylmalate dehydratase large subunit [EC:4.2.1.33 4.2.1.35] (A)	[E]	Amino acid transport and metabolism	Aconitase family (aconitate hydratase)	3-isopropylmalate dehydratase large subunit (Precursor) GN=IIL1 OS=Arabidopsis thaliana (Mouse-ear cress) PE=1 SV=1	1	--	3-isopropylmalate dehydratase [Arabidopsis thaliana]
TRINITY_DN24214_c1_g2	--	--	--	--	--	--	--	--	--	--	hypothetical protein PRUPE_ppa015476mg [Prunus persica]
TRINITY_DN18026_c0_g1	--	--	Cellular Component: chloroplast inner membrane (GO:0009706);;	--	--	--	Protein of unknown function (DUF4079)	--	1	--	PREDICTED: uncharacterized protein LOC103332164 [Prunus mume]
TRINITY_DN2420_c0_g1	--	--	Molecular Function: oxidoreductase activity, acting on paired donors, with incorporation or reduction of molecular oxygen, 2-oxoglutarate as one donor, and incorporation of one atom each of oxygen into both donors (GO:0016706);;	K06892|6.72978e-74|pmum:103324120|1-aminocyclopropane-1-carboxylate oxidase homolog 1-like; K06892 feruloyl-CoA ortho-hydroxylase [EC:1.14.11.-] (A)	[QR]	--	non-haem dioxygenase in morphine synthesis N-terminal	1-aminocyclopropane-1-carboxylate oxidase homolog GN=ACO3 OS=Solanum lycopersicum (Tomato) PE=1 SV=1	1	--	PREDICTED: 1-aminocyclopropane-1-carboxylate oxidase homolog 1-like [Prunus mume]
TRINITY_DN2210_c0_g1	--	--	Cellular Component: ubiquitin ligase complex (GO:0000151);; Molecular Function: ubiquitin-protein transferase activity (GO:0004842);; Biological Process: protein ubiquitination (GO:0016567);;	--	--	--	WD domain, G-beta repeat	Putative E3 ubiquitin-protein ligase LIN-1 {ECO:0000250|UniProtKB:D1FP53} OS=Lotus japonicus (Lotus corniculatus var. japonicus) PE=2 SV=2	1	--	hypothetical protein PRUPE_ppa000216mg [Prunus persica]
TRINITY_DN2210_c0_g1	[R]	General function prediction only	Cellular Component: ubiquitin ligase complex (GO:0000151);; Molecular Function: ubiquitin-protein transferase activity (GO:0004842);; Biological Process: protein ubiquitination (GO:0016567);;	--	--	--	WD domain, G-beta repeat	Putative E3 ubiquitin-protein ligase LIN-1 {ECO:0000250|UniProtKB:D1FP53} OS=Lotus japonicus (Lotus corniculatus var. japonicus) PE=2 SV=2	1	--	hypothetical protein PRUPE_ppa000216mg [Prunus persica]
TRINITY_DN14197_c1_g1	--	--	--	--	--	--	Protein tyrosine kinase	Probable LRR receptor-like serine/threonine-protein kinase At4g08850 (Precursor) GN=At4g08850 OS=Arabidopsis thaliana (Mouse-ear cress) PE=2 SV=3	886	--	PREDICTED: LOW QUALITY PROTEIN: probable LRR receptor-like serine/threonine-protein kinase At4g08850 [Prunus mume]
TRINITY_DN26749_c2_g2	[RTKL]	--	--	--	--	--	Protein kinase domain;; Protein tyrosine kinase	Probable LRR receptor-like serine/threonine-protein kinase At4g08850 (Precursor) GN=At4g08850 OS=Arabidopsis thaliana (Mouse-ear cress) PE=2 SV=3	9	--	hypothetical protein PRUPE_ppa017509mg, partial [Prunus persica]
TRINITY_DN25944_c1_g1	--	--	--	K05391|2.89877e-60|pper:PRUPE_ppb013914mg|hypothetical protein; K05391 cyclic nucleotide gated channel, other eukaryote (A)	[PT]	--	--	Cyclic nucleotide-gated ion channel 1 GN=CNGC1 OS=Arabidopsis thaliana (Mouse-ear cress) PE=1 SV=1	1	--	hypothetical protein PRUPE_ppb013914mg, partial [Prunus persica]
TRINITY_DN18249_c0_g1	--	--	--	--	--	--	Shugoshin C terminus	--	1	--	PREDICTED: shugoshin-1 [Prunus mume]
TRINITY_DN18479_c0_g1	[R]	General function prediction only	Molecular Function: GTP binding (GO:0005525);; Cellular Component: intracellular (GO:0005622);; Biological Process: small GTPase mediated signal transduction (GO:0007264);; Cellular Component: membrane (GO:0016020);; Biological Process: cell division (GO:0051301);;	K04392|7.59668e-59|cam:101498092|rac-like GTP-binding protein RAC13-like; K04392 Ras-related C3 botulinum toxin substrate 1 (A)	[R]	General function prediction only	Ras family;; Miro-like protein	Rac-like GTP-binding protein RAC9 (Precursor) GN=RAC9 OS=Gossypium hirsutum (Upland cotton) PE=2 SV=1	1	--	Rac1 [Pfiesteria piscicida]
TRINITY_DN25408_c0_g1	--	--	Molecular Function: transferase activity, transferring phosphorus-containing groups (GO:0016772);;	--	--	--	--	Probable LRR receptor-like serine/threonine-protein kinase At4g08850 (Precursor) GN=At4g08850 OS=Arabidopsis thaliana (Mouse-ear cress) PE=2 SV=3	886	--	hypothetical protein PRUPE_ppa020157mg, partial [Prunus persica]
TRINITY_DN25138_c1_g2	[M]	Cell wall/membrane/envelope biogenesis	Molecular Function: polygalacturonase activity (GO:0004650);; Cellular Component: extracellular region (GO:0005576);; Biological Process: carbohydrate metabolic process (GO:0005975);;	--	--	--	Glycosyl hydrolases family 28;; Pectate lyase superfamily protein	Probable polygalacturonase OS=Vitis vinifera (Grape) PE=1 SV=1	1	--	hypothetical protein PRUPE_ppa004996mg [Prunus persica]
TRINITY_DN25138_c1_g2	[M]	Cell wall/membrane/envelope biogenesis	Molecular Function: polygalacturonase activity (GO:0004650);; Cellular Component: extracellular region (GO:0005576);; Cellular Component: cell wall (GO:0005618);; Biological Process: carbohydrate metabolic process (GO:0005975);;	--	--	--	Glycosyl hydrolases family 28	Probable polygalacturonase OS=Vitis vinifera (Grape) PE=1 SV=1	1	--	hypothetical protein PRUPE_ppa004996mg [Prunus persica]
TRINITY_DN26858_c7_g1	--	--	--	--	[O]	Posttranslational modification, protein turnover, chaperones	Ring finger domain;; RING-H2 zinc finger;; Zinc finger, C3HC4 type (RING finger);; Zinc finger, C3HC4 type (RING finger);; Zinc finger, C3HC4 type (RING finger)	RING-H2 finger protein ATL1 GN=ATL1 OS=Arabidopsis thaliana (Mouse-ear cress) PE=2 SV=1	15	--	PREDICTED: RING-H2 finger protein ATL52-like [Prunus mume]
TRINITY_DN24217_c1_g1	[O]	Posttranslational modification, protein turnover, chaperones	Molecular Function: serine-type endopeptidase activity (GO:0004252);; Cellular Component: vacuole (GO:0005773);; Cellular Component: plasma membrane (GO:0005886);; Biological Process: proteolysis (GO:0006508);; Molecular Function: tripeptidyl-peptidase activity (GO:0008240);; Cellular Component: chloroplast (GO:0009507);; Cellular Component: cytosolic ribosome (GO:0022626);;	K01280|0|pper:PRUPE_ppa000308mg|hypothetical protein; K01280 tripeptidyl-peptidase II [EC:3.4.14.10] (A)	[O]	Posttranslational modification, protein turnover, chaperones	Tripeptidyl peptidase II;; Subtilase family	Tripeptidyl-peptidase 2 GN=TPP2 OS=Arabidopsis thaliana (Mouse-ear cress) PE=1 SV=1	74	--	hypothetical protein PRUPE_ppa000308mg [Prunus persica]
TRINITY_DN17341_c0_g1	--	--	--	--	[K]	Transcription	--	--	1	--	PREDICTED: uncharacterized protein LOC103340804 [Prunus mume]
TRINITY_DN23991_c0_g1	[P]	Inorganic ion transport and metabolism	Cellular Component: plasma membrane (GO:0005886);; Molecular Function: nitrate transmembrane transporter activity (GO:0015112);; Biological Process: nitrate transport (GO:0015706);; Cellular Component: integral component of membrane (GO:0016021);; Biological Process: transmembrane transport (GO:0055085);;	K02575|0|pper:PRUPE_ppa004530mg|hypothetical protein; K02575 MFS transporter, NNP family, nitrate/nitrite transporter (A)	--	--	Major Facilitator Superfamily	High affinity nitrate transporter 2.5 GN=NRT2.5 OS=Arabidopsis thaliana (Mouse-ear cress) PE=2 SV=1	2	--	hypothetical protein PRUPE_ppa004530mg [Prunus persica]
TRINITY_DN13848_c0_g2	--	--	--	--	[S]	Function unknown	Eukaryotic protein of unknown function (DUF953)	Thioredoxin-like protein Clot GN=At5g42850 OS=Arabidopsis thaliana (Mouse-ear cress) PE=2 SV=1	1	--	hypothetical protein Csa_3G701560 [Cucumis sativus]
TRINITY_DN25375_c1_g7	--	--	Molecular Function: signal transducer activity (GO:0004871);; Biological Process: signal transduction (GO:0007165);; Biological Process: response to light stimulus (GO:0009416);; Cellular Component: membrane (GO:0016020);;	--	--	--	NPH3 family;; BTB/POZ domain	BTB/POZ domain-containing protein At5g03250 GN=At5g03250 OS=Arabidopsis thaliana (Mouse-ear cress) PE=2 SV=1	1	--	PREDICTED: BTB/POZ domain-containing protein At5g03250 [Prunus mume]
TRINITY_DN26304_c1_g7	--	--	Molecular Function: ATP binding (GO:0005524);; Cellular Component: mitochondrion (GO:0005739);; Cellular Component: vacuolar membrane (GO:0005774);; Cellular Component: cytosol (GO:0005829);; Cellular Component: plasma membrane (GO:0005886);; Biological Process: ATP catabolic process (GO:0006200);; Biological Process: protein targeting to membrane (GO:0006612);; Biological Process: drug transmemb…	--	[Q]	Secondary metabolites biosynthesis, transport and catabolism	ABC-2 type transporter	ABC transporter G family member 36 GN=F23H11.19 OS=Arabidopsis thaliana (Mouse-ear cress) PE=1 SV=1	1	--	ABC transporter G family member 36 [Arabidopsis thaliana]
TRINITY_DN26304_c1_g7	[V]	Defense mechanisms	Molecular Function: ATP binding (GO:0005524);; Cellular Component: mitochondrion (GO:0005739);; Cellular Component: vacuolar membrane (GO:0005774);; Cellular Component: cytosol (GO:0005829);; Cellular Component: plasma membrane (GO:0005886);; Biological Process: ATP catabolic process (GO:0006200);; Biological Process: protein targeting to membrane (GO:0006612);; Biological Process: drug transmemb…	--	[Q]	Secondary metabolites biosynthesis, transport and catabolism	--	ABC transporter G family member 36 GN=F23H11.19 OS=Arabidopsis thaliana (Mouse-ear cress) PE=1 SV=1	1	--	ABC transporter G family member 36 [Arabidopsis thaliana]
TRINITY_DN26304_c1_g3	[V]	Defense mechanisms	Molecular Function: ATP binding (GO:0005524);; Cellular Component: mitochondrion (GO:0005739);; Cellular Component: vacuolar membrane (GO:0005774);; Cellular Component: cytosol (GO:0005829);; Cellular Component: plasma membrane (GO:0005886);; Biological Process: ATP catabolic process (GO:0006200);; Biological Process: protein targeting to membrane (GO:0006612);; Biological Process: drug transmemb…	--	[Q]	Secondary metabolites biosynthesis, transport and catabolism	Plant PDR ABC transporter associated;; ABC-2 type transporter;; ABC transporter	ABC transporter G family member 36 GN=F23H11.19 OS=Arabidopsis thaliana (Mouse-ear cress) PE=1 SV=1	1	--	ABC transporter G family member 36 [Arabidopsis thaliana]
TRINITY_DN26268_c1_g2	[O]	Posttranslational modification, protein turnover, chaperones	--	K10666|4.47415e-129|pmum:103326217|E3 ubiquitin-protein ligase RMA1H1-like; K10666 E3 ubiquitin-protein ligase RNF5 [EC:6.3.2.19] (A)	[O]	Posttranslational modification, protein turnover, chaperones	Ring finger domain;; Zinc finger, C3HC4 type (RING finger);; Zinc finger, C3HC4 type (RING finger);; Zinc finger, C3HC4 type (RING finger);; zinc-RING finger domain	E3 ubiquitin-protein ligase RMA1H1 GN=RMA1H1 OS=Capsicum annuum (Bell pepper) PE=1 SV=1	1	--	PREDICTED: E3 ubiquitin-protein ligase RMA1H1-like [Prunus mume]
TRINITY_DN25675_c1_g1	--	--	--	--	--	--	--	--	1	--	PREDICTED: CAP-Gly domain-containing linker protein 1 [Prunus mume]
TRINITY_DN17803_c0_g1	[J]	Translation, ribosomal structure and biogenesis	Molecular Function: structural constituent of ribosome (GO:0003735);; Biological Process: translation (GO:0006412);; Cellular Component: large ribosomal subunit (GO:0015934);;	K02880|2.95277e-110|pper:PRUPE_ppa012090mg|hypothetical protein; K02880 large subunit ribosomal protein L17e (A)	[J]	Translation, ribosomal structure and biogenesis	Ribosomal protein L22p/L17e	60S ribosomal protein L17-2 GN=RPL17B OS=Arabidopsis thaliana (Mouse-ear cress) PE=2 SV=2	1	--	hypothetical protein PRUPE_ppa012090mg [Prunus persica]
TRINITY_DN15492_c0_g2	[J]	Translation, ribosomal structure and biogenesis	--	K01872|1.15907e-09|gsl:Gasu_03470|alanyl-tRNA synthetase (EC:6.1.1.7); K01872 alanyl-tRNA synthetase [EC:6.1.1.7] (A)	[J]	Translation, ribosomal structure and biogenesis	DHHA1 domain	--	1	--	alanyl-tRNA synthetase [Mortierella verticillata NRRL 6337]
TRINITY_DN18863_c0_g1	--	--	Molecular Function: catalytic activity (GO:0003824);;	--	[T]	Signal transduction mechanisms	NB-ARC domain;; Leucine Rich repeats (2 copies);; Leucine rich repeat;; AAA ATPase domain;; Leucine Rich Repeat	Putative disease resistance protein RGA3 GN=RGA3 OS=Solanum bulbocastanum (Wild potato) PE=2 SV=2	1	--	hypothetical protein PRUPE_ppa022038mg [Prunus persica]
TRINITY_DN13468_c0_g2	[C]	Energy production and conversion	Molecular Function: binding (GO:0005488);; Biological Process: carbohydrate metabolic process (GO:0005975);; Molecular Function: oxidoreductase activity, acting on the CH-OH group of donors, NAD or NADP as acceptor (GO:0016616);; Biological Process: cellular metabolic process (GO:0044237);;	K00016|1.17621e-113|sly:101263923|ldh; L-lactate dehydrogenase B-like; K00016 L-lactate dehydrogenase [EC:1.1.1.27] (A)	[C]	Energy production and conversion	lactate/malate dehydrogenase, NAD binding domain;; lactate/malate dehydrogenase, alpha/beta C-terminal domain	L-lactate dehydrogenase B (Fragment) OS=Hordeum vulgare (Barley) PE=1 SV=1	1	--	L-lactate dehydrogenase B-like [Solanum lycopersicum]
TRINITY_DN20719_c0_g2	[J]	Translation, ribosomal structure and biogenesis	Molecular Function: nucleotide binding (GO:0000166);; Molecular Function: aminoacyl-tRNA ligase activity (GO:0004812);; Biological Process: tRNA aminoacylation for protein translation (GO:0006418);; Cellular Component: intracellular membrane-bounded organelle (GO:0043231);; Cellular Component: cytoplasmic part (GO:0044444);;	K01880|1.52714e-60|cam:101510708|glycine--tRNA ligase 1, mitochondrial-like; K01880 glycyl-tRNA synthetase [EC:6.1.1.14] (A)	[J]	Translation, ribosomal structure and biogenesis	tRNA synthetase class II core domain (G, H, P, S and T)	Glycine--tRNA ligase 1, mitochondrial (Precursor) GN=GLYRS-1 OS=Arabidopsis thaliana (Mouse-ear cress) PE=2 SV=1	1	--	glycyl-tRNA synthetase/glycine-tRNA ligase [Medicago truncatula]
TRINITY_DN18524_c0_g1	[J]	Translation, ribosomal structure and biogenesis	Molecular Function: structural constituent of ribosome (GO:0003735);; Cellular Component: cell wall (GO:0005618);; Cellular Component: nucleolus (GO:0005730);; Cellular Component: vacuole (GO:0005773);; Biological Process: translation (GO:0006412);; Cellular Component: membrane (GO:0016020);; Cellular Component: cytosolic small ribosomal subunit (GO:0022627);;	K02966|3.00166e-100|pmum:103330092|40S ribosomal protein S19-3; K02966 small subunit ribosomal protein S19e (A)	[J]	Translation, ribosomal structure and biogenesis	Ribosomal protein S19e	40S ribosomal protein S19-1 GN=RPS19A OS=Arabidopsis thaliana (Mouse-ear cress) PE=2 SV=1	1	--	hypothetical protein PRUPE_ppa011540mg [Prunus persica]
TRINITY_DN17597_c0_g1	--	--	Biological Process: RNA splicing, via endonucleolytic cleavage and ligation (GO:0000394);; Molecular Function: microtubule motor activity (GO:0003777);; Cellular Component: microtubule (GO:0005874);; Biological Process: microtubule-based process (GO:0007017);; Biological Process: methionine biosynthetic process (GO:0009086);; Cellular Component: dynein complex (GO:0030286);; Cellular Component: a…	K10418|5.75548e-56|mis:MICPUN_113471|ODA-LC8; flagellar outer dynein arm light chain 8; K10418 dynein light chain LC8-type (A)	[Z]	Cytoskeleton	Dynein light chain type 1	Dynein 8 kDa light chain, flagellar outer arm OS=Chlamydomonas reinhardtii (Chlamydomonas smithii) PE=1 SV=1	1	--	hypothetical protein EMIHUDRAFT_367415 [Emiliania huxleyi CCMP1516]
TRINITY_DN14494_c0_g1	[J]	Translation, ribosomal structure and biogenesis	Biological Process: RNA methylation (GO:0001510);; Molecular Function: structural constituent of ribosome (GO:0003735);; Cellular Component: nucleus (GO:0005634);; Biological Process: translation (GO:0006412);; Biological Process: photorespiration (GO:0009853);; Cellular Component: cytosolic small ribosomal subunit (GO:0022627);;	K02951|3.92881e-82|ath:AT2G32060|40S ribosomal protein S12-2; K02951 small subunit ribosomal protein S12e (A)	[J]	Translation, ribosomal structure and biogenesis	Ribosomal protein L7Ae/L30e/S12e/Gadd45 family	40S ribosomal protein S12-2 GN=RPS12C OS=Arabidopsis thaliana (Mouse-ear cress) PE=1 SV=1	1	--	40S ribosomal protein S12-2 [Arabidopsis thaliana]
TRINITY_DN14080_c0_g1	[I]	Lipid transport and metabolism	Molecular Function: transferase activity, transferring acyl groups (GO:0016746);;	K13523|0|pper:PRUPE_ppa022232mg|hypothetical protein; K13523 lysophosphatidic acid acyltransferase / lysophosphatidylinositol acyltransferase [EC:2.3.1.51 2.3.1.-] (A)	[I]	Lipid transport and metabolism	--	1-acyl-sn-glycerol-3-phosphate acyltransferase 2 GN=F15B8.160 OS=Arabidopsis thaliana (Mouse-ear cress) PE=1 SV=2	1	--	hypothetical protein PRUPE_ppa022232mg [Prunus persica]
TRINITY_DN23749_c1_g2	--	--	--	--	--	--	Eukaryotic translation initiation factor 3 subunit G	--	--	--	PREDICTED: uncharacterized protein LOC103323494 [Prunus mume]
TRINITY_DN25459_c0_g1	--	--	--	--	--	--	ENV polyprotein (coat polyprotein)	--	1	--	--
TRINITY_DN13443_c0_g1	--	--	--	--	--	--	LysM domain	--	4	--	PREDICTED: uncharacterized protein LOC103339705 [Prunus mume]
TRINITY_DN7096_c0_g1	--	--	Biological Process: signal transduction (GO:0007165);;	--	--	--	--	--	--	--	hypothetical protein PRUPE_ppa025310mg [Prunus persica]
TRINITY_DN46277_c0_g1	--	--	Molecular Function: DNA binding (GO:0003677);; Molecular Function: peroxidase activity (GO:0004601);; Biological Process: DNA recombination (GO:0006310);; Biological Process: response to oxidative stress (GO:0006979);; Molecular Function: zinc ion binding (GO:0008270);; Biological Process: DNA integration (GO:0015074);; Molecular Function: heme binding (GO:0020037);; Biological Process: oxidation…	--	[R]	General function prediction only	Reverse transcriptase (RNA-dependent DNA polymerase)	Uncharacterized mitochondrial protein AtMg00820 GN=AtMg00820 OS=Arabidopsis thaliana (Mouse-ear cress) PE=4 SV=1	1	--	PREDICTED: LOW QUALITY PROTEIN: scarecrow-like protein 9 [Eucalyptus grandis]
TRINITY_DN46277_c0_g1	--	--	Molecular Function: binding (GO:0005488);; Biological Process: cellular process (GO:0009987);; Biological Process: ammonium transport (GO:0015696);; Cellular Component: membrane (GO:0016020);;	--	[R]	General function prediction only	Reverse transcriptase (RNA-dependent DNA polymerase)	Endonuclease OS=Nicotiana tabacum (Common tobacco) PE=2 SV=1	1	--	PREDICTED: LOW QUALITY PROTEIN: scarecrow-like protein 9 [Eucalyptus grandis]
TRINITY_DN19492_c0_g3	[OC]	--	Molecular Function: catalytic activity (GO:0003824);; Cellular Component: mitochondrion (GO:0005739);; Cellular Component: vacuolar membrane (GO:0005774);; Cellular Component: endoplasmic reticulum (GO:0005783);; Biological Process: response to oxidative stress (GO:0006979);; Cellular Component: chloroplast (GO:0009507);; Biological Process: cellular macromolecule biosynthetic process (GO:0034645…	K09580|1.01002e-78|ppp:PHYPADRAFT_154382|hypothetical protein; K09580 protein disulfide-isomerase A1 [EC:5.3.4.1] (A)	[O]	Posttranslational modification, protein turnover, chaperones	Thioredoxin-like domain;; Thioredoxin;; Thioredoxin-like;; Thioredoxin-like domain;; ERp29, N-terminal domain;; Thioredoxin-like;; Calsequestrin;; AhpC/TSA family;; Thioredoxin	Protein disulfide isomerase-like 1-4 (Precursor) GN=MUP24.6 OS=Arabidopsis thaliana (Mouse-ear cress) PE=1 SV=1	1	--	protein disulfide-isomerase domain [Phytophthora parasitica INRA-310]
TRINITY_DN26561_c2_g2	--	--	Molecular Function: nucleic acid binding (GO:0003676);; Molecular Function: hydrolase activity, hydrolyzing O-glycosyl compounds (GO:0004553);; Biological Process: DNA integration (GO:0015074);; Molecular Function: transferase activity, transferring phosphorus-containing groups (GO:0016772);; Molecular Function: metal ion binding (GO:0046872);;	--	[R]	General function prediction only	Integrase core domain	Endonuclease OS=Nicotiana tabacum (Common tobacco) PE=2 SV=1	188	--	PREDICTED: uncharacterized protein LOC104606229 [Nelumbo nucifera]
TRINITY_DN12998_c0_g1	--	--	--	--	--	--	--	--	--	--	hypothetical protein PRUPE_ppa015607mg, partial [Prunus persica]
TRINITY_DN25778_c0_g1	--	--	Biological Process: response to stimulus (GO:0050896);;	--	--	--	--	--	1	--	PREDICTED: collagen alpha-1(III) chain [Prunus mume]
TRINITY_DN25482_c1_g1	--	--	--	--	--	--	--	--	1	--	hypothetical protein PRUPE_ppb024689mg [Prunus persica]
TRINITY_DN21883_c0_g1	--	--	Molecular Function: phospholipase C activity (GO:0004629);; Biological Process: lipid metabolic process (GO:0006629);; Biological Process: intracellular signal transduction (GO:0035556);;	--	[T]	Signal transduction mechanisms	Phosphatidylinositol-specific phospholipase C, X domain	--	1	--	hypothetical protein PRUPE_ppa014743mg [Prunus persica]
TRINITY_DN41069_c0_g1	--	--	Molecular Function: phospholipase C activity (GO:0004629);; Cellular Component: extracellular region (GO:0005576);; Biological Process: lipid metabolic process (GO:0006629);; Biological Process: intracellular signal transduction (GO:0035556);;	--	[T]	Signal transduction mechanisms	--	--	1	--	hypothetical protein PRUPE_ppa014743mg [Prunus persica]
TRINITY_DN15741_c0_g1	--	--	--	--	--	--	--	--	--	--	hypothetical protein PRUPE_ppa025558mg [Prunus persica]
TRINITY_DN18817_c0_g3	--	--	Biological Process: MAPK cascade (GO:0000165);; Molecular Function: MAP kinase activity (GO:0004707);; Molecular Function: ATP binding (GO:0005524);; Biological Process: protein phosphorylation (GO:0006468);;	K04371|5.32519e-32|pper:PRUPE_ppa007418mg|hypothetical protein; K04371 mitogen-activated protein kinase 1/3 [EC:2.7.11.24] (A)	[T]	Signal transduction mechanisms	--	Mitogen-activated protein kinase 1 GN=MPK1 OS=Arabidopsis thaliana (Mouse-ear cress) PE=1 SV=2	1	--	hypothetical protein PRUPE_ppa007418mg [Prunus persica]
TRINITY_DN18817_c0_g3	[RTKL]	--	Biological Process: MAPK cascade (GO:0000165);; Molecular Function: MAP kinase activity (GO:0004707);; Molecular Function: protein binding (GO:0005515);; Molecular Function: ATP binding (GO:0005524);; Cellular Component: nucleus (GO:0005634);; Biological Process: protein phosphorylation (GO:0006468);; Biological Process: circadian rhythm (GO:0007623);; Biological Process: response to hydrogen per…	K04371|0|pper:PRUPE_ppa007418mg|hypothetical protein; K04371 mitogen-activated protein kinase 1/3 [EC:2.7.11.24] (A)	[T]	Signal transduction mechanisms	Protein kinase domain;; Protein tyrosine kinase;; Lipopolysaccharide kinase (Kdo/WaaP) family	Mitogen-activated protein kinase 7 GN=MPK7 OS=Arabidopsis thaliana (Mouse-ear cress) PE=1 SV=2	18	--	hypothetical protein PRUPE_ppa007418mg [Prunus persica]
TRINITY_DN26298_c1_g3	--	--	Cellular Component: cytoplasm (GO:0005737);; Biological Process: response to oxidative stress (GO:0006979);; Cellular Component: plasmodesma (GO:0009506);; Biological Process: raffinose catabolic process (GO:0034484);; Molecular Function: galactinol-sucrose galactosyltransferase activity (GO:0047274);; Molecular Function: raffinose alpha-galactosidase activity (GO:0052692);; Biological Process: r…	K06617|1.98288e-110|ath:AT3G57520|SIP2; putative galactinol--sucrose galactosyltransferase 2; K06617 raffinose synthase [EC:2.4.1.82] (A)	--	--	Raffinose synthase or seed imbibition protein Sip1	Probable galactinol--sucrose galactosyltransferase 2 GN=T8H10.120 OS=Arabidopsis thaliana (Mouse-ear cress) PE=2 SV=2	1	--	putative galactinol--sucrose galactosyltransferase 2 [Arabidopsis thaliana]
TRINITY_DN26298_c1_g3	--	--	Cellular Component: cytoplasm (GO:0005737);; Biological Process: response to oxidative stress (GO:0006979);; Cellular Component: plasmodesma (GO:0009506);; Biological Process: raffinose catabolic process (GO:0034484);; Molecular Function: galactinol-sucrose galactosyltransferase activity (GO:0047274);; Molecular Function: raffinose alpha-galactosidase activity (GO:0052692);; Biological Process: r…	K06617|3.20319e-25|aly:ARALYDRAFT_907221|ATSIP2; K06617 raffinose synthase [EC:2.4.1.82] (A)	--	--	Raffinose synthase or seed imbibition protein Sip1	Probable galactinol--sucrose galactosyltransferase 2 GN=T8H10.120 OS=Arabidopsis thaliana (Mouse-ear cress) PE=2 SV=2	1	--	putative galactinol--sucrose galactosyltransferase 2 [Arabidopsis thaliana]
TRINITY_DN26298_c1_g3	--	--	Cellular Component: cytoplasm (GO:0005737);; Biological Process: response to oxidative stress (GO:0006979);; Cellular Component: plasmodesma (GO:0009506);; Biological Process: raffinose catabolic process (GO:0034484);; Molecular Function: galactinol-sucrose galactosyltransferase activity (GO:0047274);; Molecular Function: raffinose alpha-galactosidase activity (GO:0052692);; Biological Process: r…	K06617|0|ath:AT3G57520|SIP2; putative galactinol--sucrose galactosyltransferase 2; K06617 raffinose synthase [EC:2.4.1.82] (A)	--	--	Raffinose synthase or seed imbibition protein Sip1	Probable galactinol--sucrose galactosyltransferase 2 GN=T8H10.120 OS=Arabidopsis thaliana (Mouse-ear cress) PE=2 SV=2	1	--	putative imbibition protein homolog [Arabidopsis thaliana]
TRINITY_DN26298_c1_g3	--	--	Cellular Component: cytoplasm (GO:0005737);; Biological Process: response to oxidative stress (GO:0006979);; Cellular Component: plasmodesma (GO:0009506);; Biological Process: raffinose catabolic process (GO:0034484);; Molecular Function: galactinol-sucrose galactosyltransferase activity (GO:0047274);; Molecular Function: raffinose alpha-galactosidase activity (GO:0052692);; Biological Process: r…	K06617|0|ath:AT3G57520|SIP2; putative galactinol--sucrose galactosyltransferase 2; K06617 raffinose synthase [EC:2.4.1.82] (A)	--	--	Raffinose synthase or seed imbibition protein Sip1	Probable galactinol--sucrose galactosyltransferase 2 GN=T8H10.120 OS=Arabidopsis thaliana (Mouse-ear cress) PE=2 SV=2	1	--	putative galactinol--sucrose galactosyltransferase 2 [Arabidopsis thaliana]
TRINITY_DN26340_c0_g1	--	--	--	K01051|7.03742e-84|pper:PRUPE_ppa026560mg|hypothetical protein; K01051 pectinesterase [EC:3.1.1.11] (A)	--	--	Pectinesterase	Pectinesterase 58 (Precursor) GN=K21P3.5 OS=Arabidopsis thaliana (Mouse-ear cress) PE=2 SV=1	1	--	hypothetical protein PRUPE_ppa026560mg [Prunus persica]
TRINITY_DN27175_c2_g1	[J]	Translation, ribosomal structure and biogenesis	--	--	[J]	Translation, ribosomal structure and biogenesis	Pumilio-family RNA binding repeat	Putative pumilio homolog 7, chloroplastic (Precursor) GN=APUM7 OS=Arabidopsis thaliana (Mouse-ear cress) PE=3 SV=2	1	--	hypothetical protein PRUPE_ppa025468mg [Prunus persica]
TRINITY_DN47319_c0_g1	--	--	Cellular Component: integral component of membrane (GO:0016021);; Molecular Function: NAD(P)H oxidase activity (GO:0016174);; Biological Process: oxidation-reduction process (GO:0055114);;	--	[PQ]	--	--	Ferric reduction oxidase 5 GN=FRO5 OS=Arabidopsis thaliana (Mouse-ear cress) PE=2 SV=1	23	--	PREDICTED: ferric reduction oxidase 2 isoform X2 [Prunus mume]
TRINITY_DN47319_c0_g1	--	--	Cellular Component: integral component of membrane (GO:0016021);; Molecular Function: oxidoreductase activity (GO:0016491);; Biological Process: oxidation-reduction process (GO:0055114);;	--	[PQ]	--	Ferric reductase NAD binding domain	Ferric reduction oxidase 5 GN=FRO5 OS=Arabidopsis thaliana (Mouse-ear cress) PE=2 SV=1	1	--	PREDICTED: ferric reduction oxidase 2 isoform X1 [Prunus mume]
TRINITY_DN15698_c0_g2	--	--	--	K05864|4.5974e-17|cre:CHLREDRAFT_136386|CYN40; peptidyl-prolyl cis-trans isomerase, cyclophilin-type (EC:5.2.1.8); K05864 peptidyl-prolyl isomerase D [EC:5.2.1.8] (A)	[O]	Posttranslational modification, protein turnover, chaperones	Tetratricopeptide repeat;; TPR repeat;; Tetratricopeptide repeat;; Tetratricopeptide repeat;; Fis1 C-terminal tetratricopeptide repeat;; Tetratricopeptide repeat;; Tetratricopeptide repeat;; Tetratricopeptide repeat;; Tetratricopeptide repeat;; Tetratricopeptide repeat;; Tetratricopeptide repeat	Peptidyl-prolyl cis-trans isomerase FKBP62 GN=MJL12.19 OS=Arabidopsis thaliana (Mouse-ear cress) PE=1 SV=2	1	--	peptidyl-prolyl cis-trans isomerase, cyclophilin-type [Chlamydomonas reinhardtii]
TRINITY_DN28712_c0_g1	--	--	Cellular Component: ubiquitin ligase complex (GO:0000151);; Molecular Function: ubiquitin-protein transferase activity (GO:0004842);; Cellular Component: nucleus (GO:0005634);; Molecular Function: zinc ion binding (GO:0008270);; Biological Process: regulation of seed germination (GO:0010029);; Biological Process: protein ubiquitination (GO:0016567);;	--	[S]	Function unknown	Armadillo/beta-catenin-like repeat	U-box domain-containing protein 19 GN=PUB19 OS=Arabidopsis thaliana (Mouse-ear cress) PE=2 SV=1	1	--	U-box domain-containing protein 19 [Arabidopsis thaliana]
TRINITY_DN28712_c0_g1	--	--	Cellular Component: ubiquitin ligase complex (GO:0000151);; Molecular Function: ubiquitin-protein transferase activity (GO:0004842);; Cellular Component: nucleus (GO:0005634);; Molecular Function: zinc ion binding (GO:0008270);; Biological Process: regulation of seed germination (GO:0010029);; Biological Process: protein ubiquitination (GO:0016567);;	--	[S]	Function unknown	--	U-box domain-containing protein 19 GN=PUB19 OS=Arabidopsis thaliana (Mouse-ear cress) PE=2 SV=1	1	--	U-box domain-containing protein 19 [Arabidopsis thaliana]
TRINITY_DN28712_c0_g1	--	--	Cellular Component: ubiquitin ligase complex (GO:0000151);; Molecular Function: ubiquitin-protein transferase activity (GO:0004842);; Cellular Component: nucleus (GO:0005634);; Molecular Function: zinc ion binding (GO:0008270);; Biological Process: regulation of seed germination (GO:0010029);; Biological Process: protein ubiquitination (GO:0016567);;	--	[S]	Function unknown	--	U-box domain-containing protein 19 GN=PUB19 OS=Arabidopsis thaliana (Mouse-ear cress) PE=2 SV=1	1	--	U-box domain-containing protein 19 [Arabidopsis thaliana]
TRINITY_DN3964_c0_g1	--	--	Molecular Function: cGMP-dependent protein kinase activity (GO:0004692);; Molecular Function: ion channel activity (GO:0005216);; Molecular Function: ATP binding (GO:0005524);; Biological Process: protein phosphorylation (GO:0006468);; Biological Process: ion transport (GO:0006811);; Cellular Component: integral component of membrane (GO:0016021);; Biological Process: transmembrane transport (GO:…	K05391|1.05492e-99|pmum:103328178|putative cyclic nucleotide-gated ion channel 8; K05391 cyclic nucleotide gated channel, other eukaryote (A)	[PT]	--	--	Putative cyclic nucleotide-gated ion channel 8 GN=CNGC8 OS=Arabidopsis thaliana (Mouse-ear cress) PE=3 SV=2	8	--	PREDICTED: putative cyclic nucleotide-gated ion channel 8 [Prunus mume]
TRINITY_DN12477_c0_g2	--	--	--	--	--	--	--	--	--	--	hypothetical protein PRUPE_ppa007839mg [Prunus persica]
TRINITY_DN12477_c0_g1	--	--	Biological Process: developmental process (GO:0032502);; Biological Process: cellular macromolecule metabolic process (GO:0044260);; Biological Process: single-organism process (GO:0044699);;	--	--	--	--	--	1	--	hypothetical protein PRUPE_ppa007839mg [Prunus persica]
TRINITY_DN14970_c0_g3	[G]	Carbohydrate transport and metabolism	Molecular Function: endo-1,4-beta-xylanase activity (GO:0031176);; Biological Process: xylan catabolic process (GO:0045493);;	--	--	--	Glycosyl hydrolase family 10	--	8	--	hypothetical protein PRUPE_ppa021363mg, partial [Prunus persica]
TRINITY_DN14970_c0_g2	--	--	Molecular Function: endo-1,4-beta-xylanase activity (GO:0031176);; Biological Process: xylan catabolic process (GO:0045493);;	--	--	--	Glycosyl hydrolase family 10	--	8	--	PREDICTED: uncharacterized protein LOC103335129 [Prunus mume]
TRINITY_DN23474_c0_g1	--	--	--	--	--	--	--	GPI-anchored protein LORELEI (Precursor) GN=LRE OS=Arabidopsis thaliana (Mouse-ear cress) PE=2 SV=1	1	--	PREDICTED: GPI-anchored protein LORELEI-like [Prunus mume]
TRINITY_DN16913_c0_g1	--	--	--	--	--	--	--	--	1	--	PREDICTED: uncharacterized protein LOC103328806 [Prunus mume]
TRINITY_DN23931_c2_g5	--	--	Molecular Function: binding (GO:0005488);; Biological Process: metabolic process (GO:0008152);;	--	[R]	General function prediction only	--	Endonuclease OS=Nicotiana tabacum (Common tobacco) PE=2 SV=1	11	--	hypothetical protein VITISV_031733 [Vitis vinifera]
TRINITY_DN14532_c0_g1	[RTKL]	--	Molecular Function: protein serine/threonine kinase activity (GO:0004674);; Molecular Function: protein serine/threonine/tyrosine kinase activity (GO:0004712);; Molecular Function: ATP binding (GO:0005524);; Cellular Component: nucleus (GO:0005634);; Cellular Component: cytosol (GO:0005829);; Cellular Component: plasma membrane (GO:0005886);; Biological Process: protein phosphorylation (GO:000646…	--	[T]	Signal transduction mechanisms	Protein tyrosine kinase;; Protein kinase domain;; Ankyrin repeats (3 copies);; Ankyrin repeat;; Ankyrin repeats (many copies);; Ankyrin repeats (many copies);; Ankyrin repeat	Serine/threonine-protein kinase CTR1 GN=CTR1 OS=Arabidopsis thaliana (Mouse-ear cress) PE=1 SV=1	1	--	AT4G18950 [Arabidopsis thaliana]
TRINITY_DN14532_c0_g1	[RTKL]	--	Molecular Function: protein serine/threonine kinase activity (GO:0004674);; Molecular Function: protein serine/threonine/tyrosine kinase activity (GO:0004712);; Molecular Function: ATP binding (GO:0005524);; Cellular Component: nucleus (GO:0005634);; Cellular Component: cytosol (GO:0005829);; Cellular Component: plasma membrane (GO:0005886);; Biological Process: protein phosphorylation (GO:000646…	--	[T]	Signal transduction mechanisms	Protein kinase domain;; Protein tyrosine kinase	Serine/threonine-protein kinase HT1 GN=HT1 OS=Arabidopsis thaliana (Mouse-ear cress) PE=1 SV=1	1	--	protein kinase-like protein [Arabidopsis thaliana]
TRINITY_DN26142_c3_g2	--	--	--	--	--	--	--	--	--	--	hypothetical protein PRUPE_ppb015759mg, partial [Prunus persica]
TRINITY_DN23266_c0_g1	--	--	--	--	--	--	--	--	--	--	PREDICTED: uncharacterized protein LOC103947982 [Pyrus x bretschneideri]
TRINITY_DN26691_c0_g2	--	--	--	--	--	--	--	--	--	--	hypothetical protein PRUPE_ppa026800mg [Prunus persica]
TRINITY_DN19022_c0_g1	--	--	Molecular Function: poly(ADP-ribose) glycohydrolase activity (GO:0004649);; Biological Process: carbohydrate metabolic process (GO:0005975);;	K07759|0|pper:PRUPE_ppa004452mg|hypothetical protein; K07759 poly(ADP-ribose) glycohydrolase [EC:3.2.1.143] (A)	[T]	Signal transduction mechanisms	Poly (ADP-ribose) glycohydrolase (PARG);; Poly (ADP-ribose) glycohydrolase (PARG)	Poly(ADP-ribose) glycohydrolase 1 GN=F20M17.9 OS=Arabidopsis thaliana (Mouse-ear cress) PE=1 SV=2	1	--	hypothetical protein PRUPE_ppa004452mg [Prunus persica]
TRINITY_DN16782_c0_g1	[S]	Function unknown	Cellular Component: cytosol (GO:0005829);;	K09705|1.48041e-136|pper:PRUPE_ppa011916mg|hypothetical protein; K09705 hypothetical protein (A)	--	--	Cupin superfamily (DUF985)	--	1	--	hypothetical protein PRUPE_ppa011916mg [Prunus persica]
TRINITY_DN47671_c0_g1	--	--	Molecular Function: nucleotide binding (GO:0000166);; Cellular Component: chloroplast (GO:0009507);;	--	[R]	General function prediction only	WD domain, G-beta repeat	--	38	--	At1g49450/F13F21_11 [Arabidopsis thaliana]
TRINITY_DN47671_c0_g1	--	--	Molecular Function: nucleotide binding (GO:0000166);; Cellular Component: chloroplast (GO:0009507);;	--	[R]	General function prediction only	WD domain, G-beta repeat	--	38	--	At1g49450/F13F21_11 [Arabidopsis thaliana]
TRINITY_DN16365_c0_g1	--	--	--	--	--	--	--	--	--	--	PREDICTED: uncharacterized protein LOC103323757 [Prunus mume]
TRINITY_DN18239_c0_g1	--	--	--	--	--	--	Mitochondrial-associated sphingomyelin phosphodiesterase	--	89	--	PREDICTED: uncharacterized protein LOC103337116 [Prunus mume]
TRINITY_DN23728_c2_g2	--	--	--	--	--	--	Eukaryotic mitochondrial regulator protein	--	10	--	hypothetical protein PRUPE_ppa007309mg [Prunus persica]
TRINITY_DN13010_c0_g1	--	--	--	--	--	--	--	--	1	--	hypothetical protein PRUPE_ppa012464mg [Prunus persica]
TRINITY_DN28141_c3_g1	--	--	--	--	--	--	Leucine Rich Repeat	TMV resistance protein N GN=N OS=Nicotiana glutinosa (Tobacco) PE=1 SV=1	303	--	hypothetical protein PRUPE_ppa025310mg [Prunus persica]
TRINITY_DN24840_c0_g2	[J]	Translation, ribosomal structure and biogenesis	Molecular Function: RNA 7-methylguanosine cap binding (GO:0000340);; Molecular Function: translation initiation factor activity (GO:0003743);; Cellular Component: nucleus (GO:0005634);; Cellular Component: cytosol (GO:0005829);; Biological Process: translational initiation (GO:0006413);; Biological Process: negative regulation of defense response to virus (GO:0050687);;	K03259|1.64679e-135|pper:PRUPE_ppa011357mg|hypothetical protein; K03259 translation initiation factor 4E (A)	[J]	Translation, ribosomal structure and biogenesis	Eukaryotic initiation factor 4E	Eukaryotic translation initiation factor isoform 4E-2 OS=Triticum aestivum (Wheat) PE=1 SV=1	1	--	hypothetical protein PRUPE_ppa011357mg [Prunus persica]
TRINITY_DN15582_c0_g1	--	--	Molecular Function: nucleic acid binding (GO:0003676);; Molecular Function: RNA-directed DNA polymerase activity (GO:0003964);; Biological Process: DNA integration (GO:0015074);;	K04077|6.53483e-33|mdm:103412236|chaperonin CPN60-2, mitochondrial-like; K04077 chaperonin GroEL (A)	[R]	General function prediction only	Reverse transcriptase (RNA-dependent DNA polymerase)	Endonuclease OS=Nicotiana tabacum (Common tobacco) PE=2 SV=1	113	--	reverse transcriptase [Malus domestica]
TRINITY_DN13510_c0_g1	--	--	--	--	--	--	--	F-box/LRR-repeat protein At4g14096 GN=At4g14096 OS=Arabidopsis thaliana (Mouse-ear cress) PE=2 SV=1	--	--	hypothetical protein PRUPE_ppa026690mg [Prunus persica]
TRINITY_DN17495_c0_g2	--	--	--	--	--	--	Potential DNA-binding domain	--	9	--	hypothetical protein PRUPE_ppa009694mg [Prunus persica]
TRINITY_DN16670_c0_g2	[C]	Energy production and conversion	Molecular Function: nucleotide binding (GO:0000166);; Molecular Function: oxidoreductase activity, acting on a sulfur group of donors, NAD(P) as acceptor (GO:0016668);; Molecular Function: coenzyme binding (GO:0050662);;	K00384|1.26225e-70|mpp:MICPUCDRAFT_70201|TR; thioredoxin-disufide reductase (EC:1.8.1.9); K00384 thioredoxin reductase (NADPH) [EC:1.8.1.9] (A)	[O]	Posttranslational modification, protein turnover, chaperones	Pyridine nucleotide-disulphide oxidoreductase, dimerisation domain;; Pyridine nucleotide-disulphide oxidoreductase	Thioredoxin reductase SEP1 GN=SEP1 OS=Emiliania huxleyi (Pontosphaera huxleyi) PE=1 SV=1	1	--	thioredoxin reductase [Emiliania huxleyi CCMP1516]
TRINITY_DN16670_c0_g2	--	--	--	K00384|2.3127e-07|vcn:VOLCADRAFT_127304|NADPH-dependent thioredoxin reductase 1; K00384 thioredoxin reductase (NADPH) [EC:1.8.1.9] (A)	[O]	Posttranslational modification, protein turnover, chaperones	--	Thioredoxin reductase SEP1 GN=SEP1 OS=Emiliania huxleyi (Pontosphaera huxleyi) PE=1 SV=1	1	--	NADPH-dependent thioredoxin reductase 1 [Volvox carteri f. nagariensis]
TRINITY_DN15104_c0_g1	--	--	--	--	--	--	--	--	1	--	hypothetical protein PRUPE_ppa026636mg [Prunus persica]
TRINITY_DN13021_c0_g2	--	--	--	--	--	--	--	--	--	--	hypothetical protein PRUPE_ppa013795mg [Prunus persica]
TRINITY_DN17443_c0_g1	--	--	--	--	--	--	--	--	17	--	PREDICTED: uncharacterized protein LOC103330096 [Prunus mume]
TRINITY_DN5978_c0_g1	[E]	Amino acid transport and metabolism	Cellular Component: cytosol (GO:0005829);; Cellular Component: plasma membrane (GO:0005886);; Biological Process: cellular amino acid metabolic process (GO:0006520);; Biological Process: ethanolamine metabolic process (GO:0006580);; Biological Process: embryo development ending in seed dormancy (GO:0009793);; Molecular Function: carboxy-lyase activity (GO:0016831);; Molecular Function: pyridoxal …	K01590|1.92716e-64|pmum:103319110|histidine decarboxylase-like; K01590 histidine decarboxylase [EC:4.1.1.22] (A)	[E]	Amino acid transport and metabolism	Pyridoxal-dependent decarboxylase conserved domain	Serine decarboxylase GN=F2J6.7 OS=Arabidopsis thaliana (Mouse-ear cress) PE=1 SV=1	1	--	PREDICTED: histidine decarboxylase-like [Prunus mume]
TRINITY_DN5978_c0_g1	--	--	Cellular Component: cytosol (GO:0005829);; Cellular Component: plasma membrane (GO:0005886);; Biological Process: cellular amino acid metabolic process (GO:0006520);; Biological Process: ethanolamine metabolic process (GO:0006580);; Biological Process: embryo development ending in seed dormancy (GO:0009793);; Molecular Function: carboxy-lyase activity (GO:0016831);; Molecular Function: pyridoxal …	K01590|3.48353e-44|pper:PRUPE_ppa020363mg|hypothetical protein; K01590 histidine decarboxylase [EC:4.1.1.22] (A)	[E]	Amino acid transport and metabolism	Pyridoxal-dependent decarboxylase conserved domain	Serine decarboxylase 1 OS=Oryza sativa subsp. japonica (Rice) PE=3 SV=1	1	--	hypothetical protein PRUPE_ppa020363mg [Prunus persica]
TRINITY_DN7405_c0_g1	--	--	Biological Process: MAPK cascade (GO:0000165);; Molecular Function: sequence-specific DNA binding transcription factor activity (GO:0003700);; Cellular Component: nucleus (GO:0005634);; Biological Process: protein targeting to membrane (GO:0006612);; Molecular Function: zinc ion binding (GO:0008270);; Biological Process: response to bacterium (GO:0009617);; Biological Process: systemic acquired r…	--	[K]	Transcription	--	Zinc finger protein CONSTANS-LIKE 4 GN=COL4 OS=Arabidopsis thaliana (Mouse-ear cress) PE=2 SV=2	1	--	RecName: Full=Zinc finger protein CONSTANS-LIKE 4 [Arabidopsis thaliana]
TRINITY_DN7405_c0_g1	--	--	Biological Process: MAPK cascade (GO:0000165);; Molecular Function: sequence-specific DNA binding transcription factor activity (GO:0003700);; Cellular Component: nucleus (GO:0005634);; Biological Process: protein targeting to membrane (GO:0006612);; Molecular Function: zinc ion binding (GO:0008270);; Biological Process: response to bacterium (GO:0009617);; Biological Process: systemic acquired r…	--	[K]	Transcription	B-box zinc finger	Zinc finger protein CONSTANS-LIKE 4 GN=COL4 OS=Arabidopsis thaliana (Mouse-ear cress) PE=2 SV=2	1	--	BnaA06g27360D [Brassica napus]
TRINITY_DN7405_c0_g1	--	--	Biological Process: MAPK cascade (GO:0000165);; Molecular Function: sequence-specific DNA binding transcription factor activity (GO:0003700);; Cellular Component: nucleus (GO:0005634);; Biological Process: protein targeting to membrane (GO:0006612);; Molecular Function: zinc ion binding (GO:0008270);; Biological Process: response to bacterium (GO:0009617);; Biological Process: systemic acquired r…	--	[K]	Transcription	--	Zinc finger protein CONSTANS-LIKE 4 GN=COL4 OS=Arabidopsis thaliana (Mouse-ear cress) PE=2 SV=2	1	--	AT5g24930/F6A4_140 [Arabidopsis thaliana]
TRINITY_DN27985_c4_g2	--	--	--	--	--	--	--	Probable LRR receptor-like serine/threonine-protein kinase At3g47570 (Precursor) GN=At3g47570 OS=Arabidopsis thaliana (Mouse-ear cress) PE=2 SV=1	886	--	hypothetical protein PRUPE_ppa001142mg [Prunus persica]
TRINITY_DN43065_c0_g1	--	--	Cellular Component: plasma membrane (GO:0005886);;	--	--	--	Domain of unknown function (DUF3511)	--	1	--	uncharacterized protein [Arabidopsis thaliana]
TRINITY_DN43065_c0_g1	--	--	Cellular Component: plasma membrane (GO:0005886);;	--	--	--	--	--	1	--	uncharacterized protein [Arabidopsis thaliana]
TRINITY_DN15737_c0_g1	[R]	General function prediction only	Molecular Function: nucleotide binding (GO:0000166);; Molecular Function: nucleic acid binding (GO:0003676);;	K12833|6.00164e-38|sbi:SORBI_01g003790|SORBIDRAFT_01g003790, Sb01g003790; hypothetical protein; K12833 pre-mRNA branch site protein p14 (A)	[R]	General function prediction only	RNA recognition motif. (a.k.a. RRM, RBD, or RNP domain);; RNA recognition motif (a.k.a. RRM, RBD, or RNP domain);; RNA recognition motif. (a.k.a. RRM, RBD, or RNP domain)	Splicing factor 3B subunit 6-like protein GN=At5g12190 OS=Arabidopsis thaliana (Mouse-ear cress) PE=2 SV=1	1	--	hypothetical protein BATDEDRAFT_92475 [Batrachochytrium dendrobatidis JAM81]
TRINITY_DN18682_c0_g1	--	--	--	--	--	--	--	--	--	--	hypothetical protein PRUPE_ppa001351mg [Prunus persica]
TRINITY_DN18364_c0_g1	[L]	Replication, recombination and repair	--	K03426|7.222e-174|pmum:103341034|nudix hydrolase 19, chloroplastic; K03426 NAD+ diphosphatase [EC:3.6.1.22] (A)	[L]	Replication, recombination and repair	NUDIX domain;; NADH pyrophosphatase zinc ribbon domain;; NADH pyrophosphatase-like rudimentary NUDIX domain	Nudix hydrolase 19, chloroplastic (Precursor) GN=F28I16.220 OS=Arabidopsis thaliana (Mouse-ear cress) PE=1 SV=1	1	--	PREDICTED: nudix hydrolase 19, chloroplastic [Prunus mume]
TRINITY_DN23222_c1_g1	--	--	--	--	--	--	--	--	--	--	PREDICTED: B3 domain-containing transcription repressor VAL2-like isoform X2 [Prunus mume]
TRINITY_DN13016_c0_g2	[T]	Signal transduction mechanisms	Biological Process: response to molecule of bacterial origin (GO:0002237);; Molecular Function: protein serine/threonine phosphatase activity (GO:0004722);; Cellular Component: nucleus (GO:0005634);; Cellular Component: plasma membrane (GO:0005886);; Biological Process: protein dephosphorylation (GO:0006470);; Biological Process: membrane fusion (GO:0006944);; Cellular Component: plasmodesma (GO:…	--	[T]	Signal transduction mechanisms	Protein phosphatase 2C	Probable protein phosphatase 2C 9 GN=At1g22280 OS=Arabidopsis thaliana (Mouse-ear cress) PE=1 SV=1	1	--	phytochrome-associated protein phosphatase type 2C [Arabidopsis thaliana]
TRINITY_DN21148_c1_g2	--	--	--	--	--	--	--	--	--	--	hypothetical protein PRUPE_ppa013653mg [Prunus persica]
TRINITY_DN24508_c2_g2	--	--	Molecular Function: magnesium ion binding (GO:0000287);; Cellular Component: chloroplast stroma (GO:0009570);; Biological Process: gibberellin biosynthetic process (GO:0009686);; Biological Process: gibberellic acid mediated signaling pathway (GO:0009740);; Molecular Function: ent-kaurene synthase activity (GO:0009899);; Biological Process: cell wall biogenesis (GO:0042546);;	K04121|1.74036e-74|mdm:103407925|ent-kaur-16-ene synthase, chloroplastic-like; K04121 ent-kaurene synthase [EC:4.2.3.19] (A)	--	--	--	Ent-kaur-16-ene synthase, chloroplastic (Precursor) OS=Cucurbita maxima (Pumpkin) PE=1 SV=1	1	--	PREDICTED: ent-kaur-16-ene synthase, chloroplastic-like [Malus domestica]
TRINITY_DN16663_c0_g1	--	--	--	--	--	--	--	--	4	RNA processing and modification	hypothetical protein [Oryza sativa Japonica Group]
TRINITY_DN16763_c0_g1	--	--	--	--	--	--	--	--	1	--	hypothetical protein PRUPE_ppa023123mg [Prunus persica]
TRINITY_DN25245_c1_g4	--	--	Cellular Component: integral component of membrane (GO:0016021);;	--	[GE]	--	Triose-phosphate Transporter family;; UAA transporter family	Probable sugar phosphate/phosphate translocator At4g32390 GN=At4g32390 OS=Arabidopsis thaliana (Mouse-ear cress) PE=3 SV=1	4	--	hypothetical protein PRUPE_ppa008106mg [Prunus persica]
TRINITY_DN13488_c0_g1	--	--	--	--	--	--	Protein-arginine deiminase (PAD) middle domain	--	1	--	--
TRINITY_DN13488_c0_g1	--	--	--	--	--	--	Protein-arginine deiminase (PAD)	--	1	--	putative protein-arginine deiminase [Cordyceps militaris CM01]
TRINITY_DN5542_c0_g1	--	--	--	--	--	--	--	--	1	--	--
TRINITY_DN25591_c0_g1	--	--	Molecular Function: structural constituent of ribosome (GO:0003735);; Cellular Component: nucleus (GO:0005634);; Biological Process: translational elongation (GO:0006414);; Cellular Component: cytosolic ribosome (GO:0022626);;	K02942|7.19553e-45|pmum:103323571|60S acidic ribosomal protein P3-2; K02942 large subunit ribosomal protein LP1 (A)	--	--	60s Acidic ribosomal protein	60S acidic ribosomal protein P3-2 GN=RPP3B OS=Arabidopsis thaliana (Mouse-ear cress) PE=2 SV=1	1	--	PREDICTED: 60S acidic ribosomal protein P3-2 [Prunus mume]
TRINITY_DN19830_c0_g1	--	--	Molecular Function: RNA binding (GO:0003723);; Molecular Function: ribonuclease T2 activity (GO:0033897);;	K01166|1.23701e-113|pper:PRUPE_ppa011133mg|hypothetical protein; K01166 ribonuclease T2 [EC:3.1.27.1] (A)	[A]	RNA processing and modification	Ribonuclease T2 family	Extracellular ribonuclease LE (Precursor) OS=Solanum lycopersicum (Tomato) PE=1 SV=2	1	RNA processing and modification	hypothetical protein PRUPE_ppa011133mg [Prunus persica]
TRINITY_DN14199_c0_g1	--	--	--	--	--	--	--	--	--	--	hypothetical protein PRUPE_ppa013902mg [Prunus persica]
TRINITY_DN20273_c0_g1	--	--	--	--	--	--	Leucine Rich repeats (2 copies);; Leucine rich repeat;; Leucine Rich Repeat;; NB-ARC domain;; Leucine rich repeat	Disease resistance RPP13-like protein 4 GN=RPP13L4 OS=Arabidopsis thaliana (Mouse-ear cress) PE=2 SV=2	6	--	hypothetical protein PRUPE_ppa016037mg [Prunus persica]
TRINITY_DN18511_c0_g1	[E]	Amino acid transport and metabolism	Molecular Function: spermidine synthase activity (GO:0004766);; Biological Process: metabolic process (GO:0008152);;	--	[E]	Amino acid transport and metabolism	Spermine/spermidine synthase	Thermospermine synthase ACAULIS5 GN=T20D1.50 OS=Arabidopsis thaliana (Mouse-ear cress) PE=1 SV=1	1	--	hypothetical protein PRUPE_ppa007950mg [Prunus persica]
TRINITY_DN24164_c0_g6	[J]	Translation, ribosomal structure and biogenesis	Molecular Function: RNA binding (GO:0003723);; Molecular Function: structural constituent of ribosome (GO:0003735);; Cellular Component: cell wall (GO:0005618);; Cellular Component: vacuolar membrane (GO:0005774);; Cellular Component: plasma membrane (GO:0005886);; Biological Process: translation (GO:0006412);; Cellular Component: plasmodesma (GO:0009506);; Cellular Component: chloroplast (GO:000…	K02989|1.68829e-146|ath:AT3G11940|RPS5A; 40S ribosomal protein S5A; K02989 small subunit ribosomal protein S5e (A)	[J]	Translation, ribosomal structure and biogenesis	Ribosomal protein S7p/S5e	40S ribosomal protein S5-2 GN=RPS5B OS=Arabidopsis thaliana (Mouse-ear cress) PE=1 SV=2	1	--	40S ribosomal protein S5A [Arabidopsis thaliana]
TRINITY_DN13842_c0_g1	[O]	Posttranslational modification, protein turnover, chaperones	Molecular Function: electron carrier activity (GO:0009055);; Molecular Function: protein disulfide oxidoreductase activity (GO:0015035);; Biological Process: cell redox homeostasis (GO:0045454);;	K03676|5.39426e-68|pper:PRUPE_ppa013797mg|hypothetical protein; K03676 glutaredoxin 3 (A)	[O]	Posttranslational modification, protein turnover, chaperones	Glutaredoxin	Glutaredoxin-C11 GN=T20O10.50 OS=Arabidopsis thaliana (Mouse-ear cress) PE=3 SV=1	1	--	hypothetical protein PRUPE_ppa013797mg [Prunus persica]
TRINITY_DN27244_c0_g1	--	--	Molecular Function: receptor activity (GO:0004872);; Cellular Component: endoplasmic reticulum lumen (GO:0005788);; Molecular Function: 2-alkenal reductase [NAD(P)] activity (GO:0032440);; Biological Process: oxidation-reduction process (GO:0055114);;	--	--	--	Auxin binding protein;; Cupin domain	Auxin-binding protein T85 (Precursor) GN=T85 OS=Nicotiana tabacum (Common tobacco) PE=3 SV=1	1	--	hypothetical protein PRUPE_ppa011911mg [Prunus persica]
TRINITY_DN25357_c0_g1	--	--	--	K14686|1.40777e-68|pmum:103340644|copper transporter 2-like; K14686 solute carrier family 31 (copper transporter), member 1 (A)	[P]	Inorganic ion transport and metabolism	Ctr copper transporter family	Copper transporter 2 GN=COPT2 OS=Arabidopsis thaliana (Mouse-ear cress) PE=2 SV=1	1	--	PREDICTED: copper transporter 2-like [Prunus mume]
TRINITY_DN13685_c0_g1	--	--	--	--	--	--	--	--	--	--	PREDICTED: uncharacterized protein LOC103338180 [Prunus mume]
TRINITY_DN26994_c1_g4	[R]	General function prediction only	Molecular Function: metalloendopeptidase activity (GO:0004222);; Cellular Component: mitochondrion (GO:0005739);; Biological Process: proteolysis (GO:0006508);; Molecular Function: zinc ion binding (GO:0008270);; Cellular Component: chloroplast stroma (GO:0009570);; Biological Process: embryo development ending in seed dormancy (GO:0009793);;	--	[O]	Posttranslational modification, protein turnover, chaperones	Peptidase M16 inactive domain;; Insulinase (Peptidase family M16)	--	1	--	PREDICTED: LOW QUALITY PROTEIN: uncharacterized protein LOC103343734 [Prunus mume]
TRINITY_DN26171_c1_g1	--	--	--	--	--	--	Protein tyrosine kinase;; Protein kinase domain	G-type lectin S-receptor-like serine/threonine-protein kinase CES101 (Precursor) GN=CES101 OS=Arabidopsis thaliana (Mouse-ear cress) PE=2 SV=2	1	--	hypothetical protein PRUPE_ppa001628mg [Prunus persica]
TRINITY_DN16103_c0_g1	[KLB]	--	Biological Process: cellular process (GO:0009987);;	--	[E]	Amino acid transport and metabolism	FACT complex subunit SPT16 N-terminal lobe domain;; FACT complex subunit (SPT16/CDC68);; Metallopeptidase family M24;; Histone chaperone Rttp106-like	FACT complex subunit SPT16 GN=SPT16 OS=Arabidopsis thaliana (Mouse-ear cress) PE=1 SV=1	1	--	hypothetical protein PRUPE_ppa000613mg [Prunus persica]
TRINITY_DN15279_c0_g1	--	--	--	--	--	--	Stigma-specific protein, Stig1	--	1	--	hypothetical protein PRUPE_ppa017208mg, partial [Prunus persica]
TRINITY_DN18126_c0_g2	[O]	Posttranslational modification, protein turnover, chaperones	Molecular Function: ATP-dependent peptidase activity (GO:0004176);; Molecular Function: metalloendopeptidase activity (GO:0004222);; Molecular Function: ATP binding (GO:0005524);; Biological Process: pentose-phosphate shunt (GO:0006098);; Biological Process: ATP catabolic process (GO:0006200);; Biological Process: rRNA processing (GO:0006364);; Biological Process: proteolysis (GO:0006508);; Molec…	K03798|1.27343e-47|crb:CARUB_v10022760mg|hypothetical protein; K03798 cell division protease FtsH [EC:3.4.24.-] (A)	[O]	Posttranslational modification, protein turnover, chaperones	Peptidase family M41	ATP-dependent zinc metalloprotease FTSH 2, chloroplastic (Precursor) GN=F7F1.16 OS=Arabidopsis thaliana (Mouse-ear cress) PE=1 SV=1	1	--	zinc dependent protease [Arabidopsis thaliana]
TRINITY_DN18126_c0_g2	[O]	Posttranslational modification, protein turnover, chaperones	Molecular Function: ATP-dependent peptidase activity (GO:0004176);; Molecular Function: metalloendopeptidase activity (GO:0004222);; Molecular Function: ATP binding (GO:0005524);; Biological Process: pentose-phosphate shunt (GO:0006098);; Biological Process: ATP catabolic process (GO:0006200);; Biological Process: rRNA processing (GO:0006364);; Biological Process: proteolysis (GO:0006508);; Molec…	K03798|7.887e-74|ath:AT2G30950|VAR2; ATP-dependent zinc metalloprotease FTSH 2; K03798 cell division protease FtsH [EC:3.4.24.-] (A)	[O]	Posttranslational modification, protein turnover, chaperones	ATPase family associated with various cellular activities (AAA);; TIP49 C-terminus;; AAA domain;; AAA domain (dynein-related subfamily);; Holliday junction DNA helicase ruvB N-terminus	ATP-dependent zinc metalloprotease FTSH 2, chloroplastic (Precursor) GN=F7F1.16 OS=Arabidopsis thaliana (Mouse-ear cress) PE=1 SV=1	1	--	FtsH-like protein [Hordeum vulgare subsp. spontaneum]
TRINITY_DN18126_c0_g2	[O]	Posttranslational modification, protein turnover, chaperones	Molecular Function: ATP-dependent peptidase activity (GO:0004176);; Molecular Function: metalloendopeptidase activity (GO:0004222);; Molecular Function: ATP binding (GO:0005524);; Biological Process: pentose-phosphate shunt (GO:0006098);; Biological Process: ATP catabolic process (GO:0006200);; Biological Process: rRNA processing (GO:0006364);; Biological Process: proteolysis (GO:0006508);; Molec…	K03798|2.58394e-36|ath:AT2G30950|VAR2; ATP-dependent zinc metalloprotease FTSH 2; K03798 cell division protease FtsH [EC:3.4.24.-] (A)	[O]	Posttranslational modification, protein turnover, chaperones	--	ATP-dependent zinc metalloprotease FTSH 2, chloroplastic (Precursor) GN=F7F1.16 OS=Arabidopsis thaliana (Mouse-ear cress) PE=1 SV=1	1	--	PREDICTED: ATP-dependent zinc metalloprotease FTSH 2, chloroplastic-like [Camelina sativa]
TRINITY_DN18126_c0_g2	[O]	Posttranslational modification, protein turnover, chaperones	Molecular Function: ATP-dependent peptidase activity (GO:0004176);; Molecular Function: metalloendopeptidase activity (GO:0004222);; Molecular Function: ATP binding (GO:0005524);; Biological Process: pentose-phosphate shunt (GO:0006098);; Biological Process: ATP catabolic process (GO:0006200);; Biological Process: rRNA processing (GO:0006364);; Biological Process: proteolysis (GO:0006508);; Molec…	K03798|2.46114e-117|aly:ARALYDRAFT_482018|hypothetical protein; K03798 cell division protease FtsH [EC:3.4.24.-] (A)	[O]	Posttranslational modification, protein turnover, chaperones	Peptidase family M41;; ATPase family associated with various cellular activities (AAA)	ATP-dependent zinc metalloprotease FTSH 2, chloroplastic (Precursor) GN=F7F1.16 OS=Arabidopsis thaliana (Mouse-ear cress) PE=1 SV=1	1	--	AT2G30950 [Arabidopsis thaliana]
TRINITY_DN18126_c0_g2	--	--	Molecular Function: ATP-dependent peptidase activity (GO:0004176);; Molecular Function: metalloendopeptidase activity (GO:0004222);; Molecular Function: ATP binding (GO:0005524);; Biological Process: pentose-phosphate shunt (GO:0006098);; Biological Process: ATP catabolic process (GO:0006200);; Biological Process: rRNA processing (GO:0006364);; Biological Process: proteolysis (GO:0006508);; Molec…	K03798|5.81076e-70|ath:AT2G30950|VAR2; ATP-dependent zinc metalloprotease FTSH 2; K03798 cell division protease FtsH [EC:3.4.24.-] (A)	[O]	Posttranslational modification, protein turnover, chaperones	--	ATP-dependent zinc metalloprotease FTSH 2, chloroplastic (Precursor) GN=F7F1.16 OS=Arabidopsis thaliana (Mouse-ear cress) PE=1 SV=1	1	--	AT2G30950 [Arabidopsis thaliana]
TRINITY_DN17490_c0_g1	[J]	Translation, ribosomal structure and biogenesis	Molecular Function: structural constituent of ribosome (GO:0003735);; Cellular Component: ribosome (GO:0005840);; Biological Process: translation (GO:0006412);;	K02868|1.63755e-87|pda:103704876|60S ribosomal protein L11-like; K02868 large subunit ribosomal protein L11e (A)	[J]	Translation, ribosomal structure and biogenesis	ribosomal L5P family C-terminus;; Ribosomal protein L5	60S ribosomal protein L11-1 GN=F7D19.26 OS=Arabidopsis thaliana (Mouse-ear cress) PE=2 SV=2	1	--	60S ribosomal protein L11 [Zea mays]
TRINITY_DN7529_c0_g1	--	--	Biological Process: MAPK cascade (GO:0000165);; Molecular Function: calmodulin-dependent protein kinase activity (GO:0004683);; Molecular Function: calcium ion binding (GO:0005509);; Molecular Function: ATP binding (GO:0005524);; Cellular Component: nucleus (GO:0005634);; Cellular Component: plasma membrane (GO:0005886);; Biological Process: protein phosphorylation (GO:0006468);; Biological Proce…	K13412|2.67671e-35|ath:AT3G20410|CPK9; calmodulin-domain protein kinase 9; K13412 calcium-dependent protein kinase [EC:2.7.11.1] (A)	[T]	Signal transduction mechanisms	EF hand;; EF-hand domain pair;; EF-hand domain pair;; EF-hand domain;; EF hand;; Cytoskeletal-regulatory complex EF hand	Calcium-dependent protein kinase 9 GN=CPK9 OS=Arabidopsis thaliana (Mouse-ear cress) PE=1 SV=1	1	--	calmodulin-domain protein kinase 9 [Arabidopsis thaliana]
TRINITY_DN25178_c0_g1	--	--	--	--	[G]	Carbohydrate transport and metabolism	--	--	2	--	PREDICTED: uncharacterized protein LOC103322470 [Prunus mume]
TRINITY_DN27459_c1_g6	--	--	--	--	--	--	--	--	--	--	PREDICTED: uncharacterized protein LOC103338380 [Prunus mume]
TRINITY_DN15648_c0_g1	[R]	General function prediction only	--	--	[T]	Signal transduction mechanisms	Rhomboid family	--	1	--	PREDICTED: rhomboid-like protease 2 [Prunus mume]
TRINITY_DN26217_c0_g8	--	--	--	--	--	--	WRKY DNA -binding domain;; Plant zinc cluster domain	Probable WRKY transcription factor 21 GN=WRKY21 OS=Arabidopsis thaliana (Mouse-ear cress) PE=2 SV=1	1	--	hypothetical protein PRUPE_ppa023256mg [Prunus persica]
TRINITY_DN17602_c0_g2	--	--	Molecular Function: cellulase activity (GO:0008810);; Biological Process: fruit ripening (GO:0009835);; Biological Process: cellulose catabolic process (GO:0030245);;	--	--	--	Glycosyl hydrolase family 9	Endoglucanase (Precursor) OS=Phaseolus vulgaris (Kidney bean) PE=2 SV=2	3	--	PREDICTED: endoglucanase-like [Prunus mume]
TRINITY_DN17466_c0_g1	--	--	--	--	--	--	--	--	71	--	PREDICTED: uncharacterized protein LOC100257802 [Vitis vinifera]
TRINITY_DN16218_c0_g1	[R]	General function prediction only	Molecular Function: RNA binding (GO:0003723);; Cellular Component: nucleolus (GO:0005730);; Biological Process: rRNA processing (GO:0006364);; Cellular Component: ribonucleoprotein complex (GO:0030529);;	K06961|0|pmum:103341457|KRR1 small subunit processome component homolog; K06961 ribosomal RNA assembly protein (A)	[JD]	--	--	--	1	--	PREDICTED: KRR1 small subunit processome component homolog [Prunus mume]
TRINITY_DN25816_c4_g2	[E]	Amino acid transport and metabolism	Biological Process: lysine biosynthetic process via diaminopimelate (GO:0009089);; Molecular Function: L,L-diaminopimelate aminotransferase activity (GO:0010285);; Molecular Function: pyridoxal phosphate binding (GO:0030170);;	K10206|0|pmum:103332965|aminotransferase ALD1-like; K10206 LL-diaminopimelate aminotransferase [EC:2.6.1.83] (A)	[E]	Amino acid transport and metabolism	Aminotransferase class I and II;; Allinase	Aminotransferase ALD1 GN=ALD1 OS=Arabidopsis thaliana (Mouse-ear cress) PE=1 SV=2	1	--	PREDICTED: aminotransferase ALD1-like isoform X1 [Prunus mume]
TRINITY_DN15982_c0_g1	--	--	--	--	--	--	--	--	--	--	hypothetical protein PRUPE_ppa013996mg [Prunus persica]
TRINITY_DN19702_c0_g1	--	--	--	K15047|5.35215e-36|cit:102628781|heterogeneous nuclear ribonucleoprotein U-like protein 1-like; K15047 heterogeneous nuclear ribonucleoprotein U-like protein 1 (A)	[A]	RNA processing and modification	AAA domain;; SPRY domain;; Zeta toxin	--	1	--	hypothetical protein CISIN_1g005604mg [Citrus sinensis]
TRINITY_DN16870_c0_g1	--	--	--	--	--	--	--	--	--	--	PREDICTED: uncharacterized protein LOC103945647 [Pyrus x bretschneideri]
TRINITY_DN18316_c0_g1	--	--	Molecular Function: copper ion binding (GO:0005507);; Molecular Function: calcium ion binding (GO:0005509);; Molecular Function: protein binding (GO:0005515);; Cellular Component: extracellular region (GO:0005576);; Cellular Component: nucleus (GO:0005634);; Cellular Component: cytosol (GO:0005829);; Biological Process: protein folding (GO:0006457);; Biological Process: response to water deprivat…	--	--	--	Jacalin-like lectin domain	PYK10-binding protein 1 OS=Arabidopsis thaliana (Mouse-ear cress) PE=1 SV=1	1	--	PYK10-binding protein 1 [Arabidopsis thaliana]
TRINITY_DN24666_c2_g1	--	--	Biological Process: multicellular organismal development (GO:0007275);;	--	--	--	--	--	--	--	hypothetical protein PRUPE_ppa019793mg [Prunus persica]
TRINITY_DN16395_c0_g1	[GHR]	--	Molecular Function: magnesium ion binding (GO:0000287);; Molecular Function: pyruvate decarboxylase activity (GO:0004737);; Biological Process: metabolic process (GO:0008152);; Molecular Function: thiamine pyrophosphate binding (GO:0030976);;	K01568|2.1193e-54|pmum:103342244|pyruvate decarboxylase 2-like; K01568 pyruvate decarboxylase [EC:4.1.1.1] (A)	[EH]	--	--	Pyruvate decarboxylase 2 (Fragment) GN=PDC2 OS=Pisum sativum (Garden pea) PE=2 SV=1	1	--	PREDICTED: LOW QUALITY PROTEIN: pyruvate decarboxylase 2-like [Prunus mume]
TRINITY_DN18948_c0_g1	--	--	--	--	--	--	--	--	1	--	hypothetical protein PRUPE_ppa013598mg [Prunus persica]
TRINITY_DN17914_c0_g1	[O]	Posttranslational modification, protein turnover, chaperones	Molecular Function: threonine-type endopeptidase activity (GO:0004298);; Cellular Component: nucleus (GO:0005634);; Biological Process: ubiquitin-dependent protein catabolic process (GO:0006511);; Biological Process: response to zinc ion (GO:0010043);; Cellular Component: proteasome core complex, alpha-subunit complex (GO:0019773);; Cellular Component: cytosolic ribosome (GO:0022626);; Biological…	K02726|2.24191e-135|pmum:103325715|proteasome subunit alpha type-2-B; K02726 20S proteasome subunit alpha 2 [EC:3.4.25.1] (A)	[O]	Posttranslational modification, protein turnover, chaperones	Proteasome subunit;; Proteasome subunit A N-terminal signature	Proteasome subunit alpha type-2 GN=OSJNBb0058G04.11 OS=Oryza sativa subsp. japonica (Rice) PE=2 SV=1	1	--	PREDICTED: proteasome subunit alpha type-2-B [Prunus mume]
TRINITY_DN24499_c0_g1	[R]	General function prediction only	Molecular Function: GTP binding (GO:0005525);; Biological Process: small GTPase mediated signal transduction (GO:0007264);; Biological Process: protein transport (GO:0015031);;	K07897|1.69273e-36|osa:4327180|Os01g0227300; K07897 Ras-related protein Rab-7A (A)	[R]	General function prediction only	Ras family	GTP-binding protein yptV5 GN=YPTV5 OS=Volvox carteri (Green alga) PE=3 SV=1	1	--	Ras-like protein Rab7 [Puccinia graminis f. sp. tritici CRL 75-36-700-3]
TRINITY_DN25415_c0_g1	--	--	Molecular Function: protein disulfide isomerase activity (GO:0003756);; Cellular Component: cytosol (GO:0005829);; Biological Process: protein folding (GO:0006457);; Biological Process: phosphatidylinositol biosynthetic process (GO:0006661);; Biological Process: glycerol ether metabolic process (GO:0006662);; Molecular Function: electron carrier activity (GO:0009055);; Molecular Function: protein…	K03671|1.51817e-24|tcc:TCM_031119|Thioredoxin; K03671 thioredoxin 1 (A)	[O]	Posttranslational modification, protein turnover, chaperones	Thioredoxin	Thioredoxin-like protein CXXS1 GN=CXXS1 OS=Arabidopsis thaliana (Mouse-ear cress) PE=2 SV=2	2	--	hypothetical protein JCGZ_00799 [Jatropha curcas]
TRINITY_DN25057_c6_g1	--	--	Cellular Component: plasma membrane (GO:0005886);; Molecular Function: kinase activity (GO:0016301);; Biological Process: phosphorylation (GO:0016310);;	--	[R]	General function prediction only	Leucine Rich repeats (2 copies);; Leucine rich repeat;; Leucine Rich Repeat;; Leucine Rich repeat;; Leucine rich repeat	Probable LRR receptor-like serine/threonine-protein kinase At1g69990 (Precursor) GN=At1g69990 OS=Arabidopsis thaliana (Mouse-ear cress) PE=2 SV=1	1	--	hypothetical protein PRUPE_ppa009836mg [Prunus persica]
TRINITY_DN17828_c0_g2	--	--	--	--	[U]	Intracellular trafficking, secretion, and vesicular transport	PRELI-like family	--	1	--	hypothetical protein PRUPE_ppa012045mg [Prunus persica]
TRINITY_DN28169_c0_g1	--	--	--	--	[R]	General function prediction only	Ankyrin repeats (3 copies);; Ankyrin repeat;; Ankyrin repeat;; Ankyrin repeats (many copies);; Ankyrin repeats (many copies)	--	1	--	hypothetical protein PRUPE_ppa016572mg [Prunus persica]
TRINITY_DN28169_c0_g1	[R]	General function prediction only	--	--	[R]	General function prediction only	Ankyrin repeats (many copies);; Ankyrin repeats (3 copies);; Ankyrin repeats (many copies);; Ankyrin repeat;; Ankyrin repeat	Ankyrin repeat-containing protein At3g12360 GN=At3g12360 OS=Arabidopsis thaliana (Mouse-ear cress) PE=2 SV=1	1	--	hypothetical protein PRUPE_ppa016572mg [Prunus persica]
TRINITY_DN26283_c4_g1	--	--	--	K11644|5.64e-08|cit:102607961|paired amphipathic helix protein Sin3-like 2-like; K11644 paired amphipathic helix protein Sin3a (A)	[B]	Chromatin structure and dynamics	Paired amphipathic helix repeat	Paired amphipathic helix protein Sin3-like 2 GN=SNL2 OS=Arabidopsis thaliana (Mouse-ear cress) PE=1 SV=2	--	--	hypothetical protein CISIN_1g000558mg [Citrus sinensis]
TRINITY_DN17900_c0_g2	[K]	Transcription	Molecular Function: nucleic acid binding (GO:0003676);; Biological Process: RNA splicing (GO:0008380);; Cellular Component: small nuclear ribonucleoprotein complex (GO:0030532);;	K11096|3.29103e-47|ppp:PHYPADRAFT_123802|hypothetical protein; K11096 small nuclear ribonucleoprotein D2 (A)	[A]	RNA processing and modification	LSM domain	Sm-like protein LSM3B {ECO:0000305} OS=Arabidopsis thaliana (Mouse-ear cress) PE=1 SV=1	1	--	hypothetical protein GLOINDRAFT_333900 [Rhizophagus irregularis DAOM 181602]
TRINITY_DN24374_c0_g3	[S]	Function unknown	Molecular Function: phosphoprotein phosphatase activity (GO:0004721);;	--	[R]	General function prediction only	Leucine Rich repeats (2 copies);; Leucine rich repeat;; Leucine Rich Repeat;; Leucine rich repeat;; Leucine Rich repeat	Plant intracellular Ras-group-related LRR protein 4 GN=PIRL4 OS=Arabidopsis thaliana (Mouse-ear cress) PE=1 SV=1	886	--	PREDICTED: plant intracellular Ras-group-related LRR protein 4-like [Prunus mume]
TRINITY_DN9504_c0_g1	[O]	Posttranslational modification, protein turnover, chaperones	Molecular Function: protein binding (GO:0005515);;	--	[O]	Posttranslational modification, protein turnover, chaperones	DnaJ domain	Chaperone protein dnaJ 11, chloroplastic (Precursor) GN=T19K4.170 OS=Arabidopsis thaliana (Mouse-ear cress) PE=1 SV=2	1	--	hypothetical protein PRUPE_ppa012971mg [Prunus persica]
TRINITY_DN12934_c0_g1	--	--	Cellular Component: vacuole (GO:0005773);; Cellular Component: integral component of plasma membrane (GO:0005887);; Biological Process: oligopeptide transport (GO:0006857);; Molecular Function: sucrose:proton symporter activity (GO:0008506);; Cellular Component: plasmodesma (GO:0009506);; Biological Process: response to nematode (GO:0009624);; Biological Process: pollen germination (GO:0009846);;…	K15378|4.69218e-45|ath:AT1G71880|SUC1; sucrose transport protein SUC1; K15378 solute carrier family 45, member 1/2/4 (A)	[G]	Carbohydrate transport and metabolism	--	Sucrose transport protein SUC1 GN=SUC1 OS=Arabidopsis thaliana (Mouse-ear cress) PE=1 SV=1	1	--	PREDICTED: sucrose transport protein SUC1-like [Camelina sativa]
TRINITY_DN12934_c0_g1	--	--	Cellular Component: vacuole (GO:0005773);; Cellular Component: integral component of plasma membrane (GO:0005887);; Biological Process: oligopeptide transport (GO:0006857);; Molecular Function: sucrose:proton symporter activity (GO:0008506);; Cellular Component: plasmodesma (GO:0009506);; Biological Process: response to nematode (GO:0009624);; Biological Process: pollen germination (GO:0009846);;…	K15378|1.7179e-169|ath:AT1G71880|SUC1; sucrose transport protein SUC1; K15378 solute carrier family 45, member 1/2/4 (A)	[G]	Carbohydrate transport and metabolism	--	Sucrose transport protein SUC1 GN=SUC1 OS=Arabidopsis thaliana (Mouse-ear cress) PE=1 SV=1	1	--	sucrose transport protein SUC1 [Arabidopsis thaliana]
TRINITY_DN42180_c0_g1	--	--	Molecular Function: ATP binding (GO:0005524);; Biological Process: ATP catabolic process (GO:0006200);; Molecular Function: xenobiotic-transporting ATPase activity (GO:0008559);; Molecular Function: phosphate ion transmembrane-transporting ATPase activity (GO:0015415);; Cellular Component: integral component of membrane (GO:0016021);; Biological Process: transmembrane transport (GO:0055085);;	K05658|1.61128e-32|pper:PRUPE_ppa020218mg|hypothetical protein; K05658 ATP-binding cassette, subfamily B (MDR/TAP), member 1 [EC:3.6.3.44] (A)	--	--	--	Putative ABC transporter B family member 8 GN=MJI6.16 OS=Arabidopsis thaliana (Mouse-ear cress) PE=5 SV=1	1	--	hypothetical protein PRUPE_ppa020218mg [Prunus persica]
TRINITY_DN20439_c0_g3	--	--	Molecular Function: binding (GO:0005488);;	--	--	--	Helix-loop-helix DNA-binding domain	Transcription factor ORG2 GN=F24I3.50 OS=Arabidopsis thaliana (Mouse-ear cress) PE=1 SV=1	1	--	PREDICTED: transcription factor ORG2-like [Prunus mume]
TRINITY_DN27652_c2_g5	--	--	--	--	--	--	--	--	--	--	hypothetical protein PRUPE_ppa014488mg [Prunus persica]
TRINITY_DN12805_c0_g1	--	--	--	--	[R]	General function prediction only	C2H2-type zinc finger;; C2H2-type zinc finger;; Zinc-finger double-stranded RNA-binding;; Zinc finger, C2H2 type;; Zinc-finger of C2H2 type;; C2H2 type zinc-finger (2 copies)	Zinc finger protein ZAT3 GN=F23E12.160 OS=Arabidopsis thaliana (Mouse-ear cress) PE=2 SV=1	42	--	hypothetical protein PRUPE_ppa020870mg [Prunus persica]
TRINITY_DN12805_c0_g1	--	--	--	--	--	--	--	--	--	--	PREDICTED: uncharacterized protein LOC103318624 [Prunus mume]
TRINITY_DN12805_c0_g1	--	--	Molecular Function: binding (GO:0005488);;	--	[R]	General function prediction only	C2H2-type zinc finger;; Zinc-finger double-stranded RNA-binding;; Zinc finger, C2H2 type;; Zinc-finger of C2H2 type;; C2H2-type zinc finger	Zinc finger protein AZF3 GN=MMG4.21 OS=Arabidopsis thaliana (Mouse-ear cress) PE=1 SV=1	42	--	hypothetical protein PRUPE_ppa020870mg [Prunus persica]
TRINITY_DN30004_c0_g1	--	--	--	K05391|6.56595e-43|pmum:103328178|putative cyclic nucleotide-gated ion channel 8; K05391 cyclic nucleotide gated channel, other eukaryote (A)	[PT]	--	--	Putative cyclic nucleotide-gated ion channel 9 GN=CNGC9 OS=Arabidopsis thaliana (Mouse-ear cress) PE=2 SV=1	8	--	PREDICTED: putative cyclic nucleotide-gated ion channel 8 [Prunus mume]
TRINITY_DN13697_c0_g1	--	--	Molecular Function: voltage-gated potassium channel activity (GO:0005249);; Molecular Function: calmodulin binding (GO:0005516);; Cellular Component: plasma membrane (GO:0005886);; Biological Process: potassium ion transport (GO:0006813);; Biological Process: plant-type cell wall modification (GO:0009827);; Biological Process: pollen tube growth (GO:0009860);; Cellular Component: integral compone…	K05391|2.13945e-140|pper:PRUPE_ppa024071mg|hypothetical protein; K05391 cyclic nucleotide gated channel, other eukaryote (A)	[PT]	--	Cyclic nucleotide-binding domain	Putative cyclic nucleotide-gated ion channel 8 GN=CNGC8 OS=Arabidopsis thaliana (Mouse-ear cress) PE=3 SV=2	8	--	hypothetical protein PRUPE_ppa024071mg [Prunus persica]
TRINITY_DN17779_c0_g1	--	--	Molecular Function: transporter activity (GO:0005215);;	K05387|8.3888e-62|pmum:103323410|glutamate receptor 2.8-like; K05387 glutamate receptor, ionotropic, plant (A)	[PET]	--	--	Glutamate receptor 2.8 (Precursor) GN=T9I4.19 OS=Arabidopsis thaliana (Mouse-ear cress) PE=2 SV=2	49	--	PREDICTED: glutamate receptor 2.8-like [Prunus mume]
TRINITY_DN26599_c3_g1	--	--	Molecular Function: sequence-specific DNA binding transcription factor activity (GO:0003700);; Cellular Component: nucleus (GO:0005634);; Molecular Function: zinc ion binding (GO:0008270);; Molecular Function: sequence-specific DNA binding (GO:0043565);; Biological Process: positive regulation of transcription, DNA-templated (GO:0045893);;	--	[K]	Transcription	GATA zinc finger	GATA transcription factor 5 GN=GATA5 OS=Arabidopsis thaliana (Mouse-ear cress) PE=2 SV=1	3	--	hypothetical protein PRUPE_ppa008278mg [Prunus persica]
TRINITY_DN15859_c0_g2	--	--	Molecular Function: nucleic acid binding (GO:0003676);; Molecular Function: sequence-specific DNA binding transcription factor activity (GO:0003700);; Cellular Component: intracellular (GO:0005622);; Biological Process: regulation of transcription, DNA-templated (GO:0006355);; Molecular Function: zinc ion binding (GO:0008270);; Biological Process: response to aluminum ion (GO:0010044);; Biologica…	--	[R]	General function prediction only	Zinc finger, C2H2 type	Protein SENSITIVE TO PROTON RHIZOTOXICITY 1 GN=STOP1 OS=Arabidopsis thaliana (Mouse-ear cress) PE=2 SV=1	1	--	PREDICTED: protein SENSITIVE TO PROTON RHIZOTOXICITY 1 [Prunus mume]
TRINITY_DN36538_c0_g1	--	--	Biological Process: cell morphogenesis (GO:0000902);; Cellular Component: vacuolar membrane (GO:0005774);; Cellular Component: endoplasmic reticulum (GO:0005783);; Cellular Component: Golgi apparatus (GO:0005794);; Biological Process: protein targeting to vacuole (GO:0006623);; Biological Process: calcium ion transport (GO:0006816);; Biological Process: Golgi organization (GO:0007030);; Biologica…	--	--	--	--	--	4	--	putative type 1 membrane protein [Arabidopsis thaliana]
TRINITY_DN18507_c0_g2	--	--	--	--	[R]	General function prediction only	PPR repeat;; PPR repeat family;; PPR repeat;; Pentatricopeptide repeat domain;; Tetratricopeptide repeat;; Rab-GTPase-TBC domain	Pentatricopeptide repeat-containing protein At2g37310 GN=PCMP-E49 OS=Arabidopsis thaliana (Mouse-ear cress) PE=2 SV=1	3	--	hypothetical protein PRUPE_ppa001024mg [Prunus persica]
TRINITY_DN24201_c5_g2	--	--	Biological Process: ceramide metabolic process (GO:0006672);; Cellular Component: integral component of membrane (GO:0016021);;	--	--	--	Protein of unknown function (DUF616)	--	1	--	hypothetical protein PRUPE_ppa025875mg [Prunus persica]
TRINITY_DN26197_c2_g3	--	--	Molecular Function: DNA binding (GO:0003677);; Biological Process: regulation of transcription, DNA-templated (GO:0006355);;	--	--	--	Dof domain, zinc finger	Dof zinc finger protein DOF4.6 GN=DOF4.6 OS=Arabidopsis thaliana (Mouse-ear cress) PE=2 SV=2	1	--	hypothetical protein PRUPE_ppa008843mg [Prunus persica]
TRINITY_DN50988_c0_g1	--	--	Molecular Function: protein tyrosine kinase activity (GO:0004713);; Molecular Function: ATP binding (GO:0005524);; Biological Process: protein phosphorylation (GO:0006468);; Cellular Component: integral component of membrane (GO:0016021);;	--	--	--	Leucine Rich repeats (2 copies);; Leucine rich repeat;; Leucine Rich Repeat	Probable leucine-rich repeat receptor-like protein kinase At1g35710 (Precursor) GN=At1g35710 OS=Arabidopsis thaliana (Mouse-ear cress) PE=2 SV=1	886	--	hypothetical protein PRUPE_ppa019080mg [Prunus persica]
TRINITY_DN28140_c2_g6	--	--	Molecular Function: nucleotide binding (GO:0000166);; Molecular Function: protein kinase activity (GO:0004672);; Cellular Component: membrane (GO:0016020);;	--	--	--	Leucine Rich repeats (2 copies);; Leucine Rich Repeat;; Leucine rich repeat;; Leucine Rich repeat;; Leucine rich repeat	Probable LRR receptor-like serine/threonine-protein kinase At4g08850 (Precursor) GN=At4g08850 OS=Arabidopsis thaliana (Mouse-ear cress) PE=2 SV=3	886	--	hypothetical protein PRUPE_ppa019080mg [Prunus persica]
TRINITY_DN15723_c0_g1	--	--	Molecular Function: binding (GO:0005488);; Biological Process: transcription, DNA-templated (GO:0006351);;	--	[K]	Transcription	SRF-type transcription factor (DNA-binding and dimerisation domain)	Agamous-like MADS-box protein AGL80 GN=K15N18.16 OS=Arabidopsis thaliana (Mouse-ear cress) PE=1 SV=1	1	--	PREDICTED: MADS-box protein SOC1-like [Prunus mume]
TRINITY_DN15723_c0_g1	--	--	--	--	--	--	--	--	--	--	PREDICTED: MADS-box protein SOC1-like [Prunus mume]
TRINITY_DN25309_c3_g5	--	--	--	--	--	--	TIR domain	TMV resistance protein N GN=N OS=Nicotiana glutinosa (Tobacco) PE=1 SV=1	--	--	PREDICTED: TMV resistance protein N-like [Malus domestica]
TRINITY_DN25309_c3_g2	--	--	Molecular Function: nucleotide binding (GO:0000166);;	--	--	--	--	--	886	--	PREDICTED: LOW QUALITY PROTEIN: uncharacterized protein LOC103339370 [Prunus mume]
TRINITY_DN25309_c3_g2	--	--	Molecular Function: nucleotide binding (GO:0000166);;	--	--	--	NB-ARC domain	TMV resistance protein N GN=N OS=Nicotiana glutinosa (Tobacco) PE=1 SV=1	1	--	PREDICTED: uncharacterized protein LOC103449735 [Malus domestica]
TRINITY_DN22839_c0_g3	--	--	Molecular Function: DNA binding (GO:0003677);; Cellular Component: cytosol (GO:0005829);; Biological Process: post-embryonic development (GO:0009791);;	--	[L]	Replication, recombination and repair	hAT family C-terminal dimerisation region	Zinc finger BED domain-containing protein DAYSLEEPER GN=HAT OS=Arabidopsis thaliana (Mouse-ear cress) PE=1 SV=1	1	--	hypothetical protein PRUPE_ppa014735mg, partial [Prunus persica]
TRINITY_DN22839_c0_g3	--	--	--	--	[L]	Replication, recombination and repair	Domain of unknown function (DUF4413)	Zinc finger BED domain-containing protein RICESLEEPER 1 OS=Oryza sativa subsp. japonica (Rice) PE=3 SV=1	431	--	hypothetical protein PRUPE_ppa014735mg, partial [Prunus persica]
TRINITY_DN20510_c0_g1	[G]	Carbohydrate transport and metabolism	--	K16055|1.10417e-118|pper:PRUPE_ppa001057mg|hypothetical protein; K16055 trehalose 6-phosphate synthase/phosphatase [EC:2.4.1.15 3.1.3.12] (A)	[G]	Carbohydrate transport and metabolism	Glycosyltransferase family 20	Alpha,alpha-trehalose-phosphate synthase [UDP-forming] 1 GN=TPS1 OS=Arabidopsis thaliana (Mouse-ear cress) PE=1 SV=1	15	--	hypothetical protein PRUPE_ppa001057mg [Prunus persica]
TRINITY_DN15290_c0_g1	--	--	--	--	--	--	--	--	--	--	hypothetical protein PRUPE_ppa019748mg, partial [Prunus persica]
TRINITY_DN15956_c0_g2	--	--	Biological Process: mRNA splicing, via spliceosome (GO:0000398);; Molecular Function: nucleic acid binding (GO:0003676);; Molecular Function: protein binding (GO:0005515);; Cellular Component: nucleus (GO:0005634);; Biological Process: production of siRNA involved in RNA interference (GO:0030422);; Biological Process: production of miRNAs involved in gene silencing by miRNA (GO:0035196);; Biologi…	K11093|1.29757e-10|zma:542179|70_K, ZMU170K_1; U1 snRNP; K11093 U1 small nuclear ribonucleoprotein 70kDa (A)	[A]	RNA processing and modification	U1 small nuclear ribonucleoprotein of 70kDa MW N terminal	U1 small nuclear ribonucleoprotein 70 kDa GN=RNU1 OS=Arabidopsis thaliana (Mouse-ear cress) PE=1 SV=1	1	--	U1 snRNP [Zea mays]
TRINITY_DN22377_c0_g1	--	--	Biological Process: very long-chain fatty acid metabolic process (GO:0000038);; Biological Process: phosphatidylglycerol biosynthetic process (GO:0006655);; Cellular Component: chloroplast thylakoid membrane (GO:0009535);; Cellular Component: photosystem II reaction center (GO:0009539);; Cellular Component: chloroplast stroma (GO:0009570);; Cellular Component: photosystem II oxygen evolving compl…	K08903|2.72411e-129|pmum:103334405|photosystem II reaction center PSB28 protein, chloroplastic; K08903 photosystem II 13kDa protein (A)	--	--	Psb28 protein	Photosystem II reaction center PSB28 protein, chloroplastic (Precursor) GN=P0504E02.24 OS=Oryza sativa subsp. japonica (Rice) PE=2 SV=2	2	--	PREDICTED: photosystem II reaction center PSB28 protein, chloroplastic [Prunus mume]
TRINITY_DN27628_c0_g1	[J]	Translation, ribosomal structure and biogenesis	Molecular Function: structural constituent of ribosome (GO:0003735);; Cellular Component: mitochondrion (GO:0005739);; Biological Process: translation (GO:0006412);; Cellular Component: large ribosomal subunit (GO:0015934);;	K02913|3.52431e-31|pper:PRUPE_ppa014533mg|hypothetical protein; K02913 large subunit ribosomal protein L33 (A)	[J]	Translation, ribosomal structure and biogenesis	Ribosomal protein L33	--	1	--	hypothetical protein PRUPE_ppa014533mg [Prunus persica]
TRINITY_DN27205_c2_g1	[KAD]	--	Molecular Function: DNA binding (GO:0003677);; Molecular Function: chromatin binding (GO:0003682);;	K09422|1.74767e-72|pper:PRUPE_ppa007823mg|hypothetical protein; K09422 myb proto-oncogene protein, plant (A)	[K]	Transcription	Myb-like DNA-binding domain;; Myb-like DNA-binding domain	Transcription factor RAX3 GN=T16K5.40 OS=Arabidopsis thaliana (Mouse-ear cress) PE=2 SV=1	1	--	hypothetical protein PRUPE_ppa007823mg [Prunus persica]
TRINITY_DN27205_c2_g1	--	--	--	K09422|5.5843e-76|pmum:103325962|transcription factor RAX2-like; K09422 myb proto-oncogene protein, plant (A)	--	--	--	--	--	--	PREDICTED: transcription factor RAX2-like [Prunus mume]
TRINITY_DN27205_c2_g1	--	--	Molecular Function: DNA binding (GO:0003677);; Molecular Function: chromatin binding (GO:0003682);;	K09422|2.3137e-61|pmum:103325962|transcription factor RAX2-like; K09422 myb proto-oncogene protein, plant (A)	[K]	Transcription	--	Transcription factor RAX2 GN=T1J8.7 OS=Arabidopsis thaliana (Mouse-ear cress) PE=1 SV=1	1	--	PREDICTED: transcription factor RAX2-like [Prunus mume]
TRINITY_DN17538_c0_g1	[E]	Amino acid transport and metabolism	Biological Process: amino acid transmembrane transport (GO:0003333);; Cellular Component: plasma membrane (GO:0005886);; Molecular Function: amino acid transmembrane transporter activity (GO:0015171);; Cellular Component: integral component of membrane (GO:0016021);; Cellular Component: intracellular membrane-bounded organelle (GO:0043231);;	K03294|0|pper:PRUPE_ppa003337mg|hypothetical protein; K03294 basic amino acid/polyamine antiporter, APA family (A)	[E]	Amino acid transport and metabolism	Amino acid permease;; Amino acid permease;; C-terminus of AA_permease	Cationic amino acid transporter 8, vacuolar GN=CAT8 OS=Arabidopsis thaliana (Mouse-ear cress) PE=2 SV=1	1	--	hypothetical protein PRUPE_ppa003337mg [Prunus persica]
TRINITY_DN22085_c0_g2	--	--	Molecular Function: sugar:proton symporter activity (GO:0005351);; Biological Process: carbohydrate transport (GO:0008643);; Cellular Component: integral component of membrane (GO:0016021);; Biological Process: phosphate ion homeostasis (GO:0055062);; Biological Process: transmembrane transport (GO:0055085);;	K13783|5.272e-84|ath:AT3G47420|PS3; putative glycerol-3-phosphate transporter 1; K13783 MFS transporter, OPA family, solute carrier family 37 (glycerol-3-phosphate transporter), member 1/2 (A)	[G]	Carbohydrate transport and metabolism	Major Facilitator Superfamily	Putative glycerol-3-phosphate transporter 1 GN=At3g47420 OS=Arabidopsis thaliana (Mouse-ear cress) PE=2 SV=1	1	--	putative protein [Arabidopsis thaliana]
TRINITY_DN22085_c0_g2	--	--	Molecular Function: sugar:proton symporter activity (GO:0005351);; Biological Process: carbohydrate transport (GO:0008643);; Cellular Component: integral component of membrane (GO:0016021);; Biological Process: phosphate ion homeostasis (GO:0055062);; Biological Process: transmembrane transport (GO:0055085);;	K13783|1.57803e-103|ath:AT3G47420|PS3; putative glycerol-3-phosphate transporter 1; K13783 MFS transporter, OPA family, solute carrier family 37 (glycerol-3-phosphate transporter), member 1/2 (A)	[G]	Carbohydrate transport and metabolism	Major Facilitator Superfamily	Putative glycerol-3-phosphate transporter 1 GN=At3g47420 OS=Arabidopsis thaliana (Mouse-ear cress) PE=2 SV=1	1	--	putative protein [Arabidopsis thaliana]
TRINITY_DN13769_c0_g1	--	--	--	--	[L]	Replication, recombination and repair	hAT family C-terminal dimerisation region;; Domain of unknown function (DUF4413);; BED zinc finger	Zinc finger BED domain-containing protein RICESLEEPER 2 OS=Oryza sativa subsp. japonica (Rice) PE=2 SV=1	1	--	hypothetical protein PRUPE_ppa002590mg [Prunus persica]
TRINITY_DN23470_c6_g2	[RTKL]	--	--	--	--	--	Protein kinase domain;; Protein tyrosine kinase	Putative leucine-rich repeat receptor-like serine/threonine-protein kinase At2g04300 (Precursor) GN=At2g04300 OS=Arabidopsis thaliana (Mouse-ear cress) PE=3 SV=2	1	--	PREDICTED: probable LRR receptor-like serine/threonine-protein kinase At1g51880 [Prunus mume]
TRINITY_DN25721_c5_g1	--	--	--	--	--	--	--	--	--	--	hypothetical protein PRUPE_ppa014784mg [Prunus persica]
TRINITY_DN15658_c0_g1	--	--	Molecular Function: ATP binding (GO:0005524);; Biological Process: ATP catabolic process (GO:0006200);; Biological Process: drug transmembrane transport (GO:0006855);; Cellular Component: plasmodesma (GO:0009506);; Cellular Component: membrane (GO:0016020);; Molecular Function: ATPase activity, coupled to transmembrane movement of substances (GO:0042626);;	--	[Q]	Secondary metabolites biosynthesis, transport and catabolism	--	ABC transporter G family member 31 GN=F23F1.14 OS=Arabidopsis thaliana (Mouse-ear cress) PE=1 SV=1	2	--	hypothetical protein PRUPE_ppa000248mg [Prunus persica]
TRINITY_DN15658_c0_g1	[V]	Defense mechanisms	--	--	[Q]	Secondary metabolites biosynthesis, transport and catabolism	ABC-2 type transporter	ABC transporter G family member 31 GN=F23F1.14 OS=Arabidopsis thaliana (Mouse-ear cress) PE=1 SV=1	1	--	hypothetical protein PRUPE_ppa000248mg [Prunus persica]
TRINITY_DN15658_c0_g1	[V]	Defense mechanisms	Molecular Function: ATP binding (GO:0005524);; Biological Process: ATP catabolic process (GO:0006200);; Biological Process: drug transmembrane transport (GO:0006855);; Cellular Component: plasmodesma (GO:0009506);; Cellular Component: membrane (GO:0016020);; Molecular Function: ATPase activity, coupled to transmembrane movement of substances (GO:0042626);;	--	[Q]	Secondary metabolites biosynthesis, transport and catabolism	ABC-2 type transporter;; ABC transporter;; Plant PDR ABC transporter associated;; AAA domain	ABC transporter G family member 31 GN=F23F1.14 OS=Arabidopsis thaliana (Mouse-ear cress) PE=1 SV=1	1	--	PREDICTED: ABC transporter G family member 31 [Prunus mume]
TRINITY_DN19180_c0_g1	--	--	--	--	--	--	Protein kinase domain;; Protein tyrosine kinase	Probable LRR receptor-like serine/threonine-protein kinase At4g08850 (Precursor) GN=At4g08850 OS=Arabidopsis thaliana (Mouse-ear cress) PE=2 SV=3	886	--	PREDICTED: probable LRR receptor-like serine/threonine-protein kinase At4g08850 [Prunus mume]
TRINITY_DN21678_c0_g1	--	--	Cellular Component: chloroplast (GO:0009507);; Biological Process: stomatal complex morphogenesis (GO:0010103);;	--	[R]	General function prediction only	PPR repeat family;; PPR repeat;; PPR repeat;; Pentatricopeptide repeat domain;; Replication factor C C-terminal domain;; Region in Clathrin and VPS;; Evolutionarily conserved signalling intermediate in Toll pathway	Pentatricopeptide repeat-containing protein At3g04760, chloroplastic (Precursor) GN=At3g04760 OS=Arabidopsis thaliana (Mouse-ear cress) PE=2 SV=1	1	--	PREDICTED: pentatricopeptide repeat-containing protein At3g04760, chloroplastic [Prunus mume]
TRINITY_DN26144_c0_g1	[J]	Translation, ribosomal structure and biogenesis	Molecular Function: nucleotide binding (GO:0000166);; Molecular Function: structural constituent of ribosome (GO:0003735);; Cellular Component: cell wall (GO:0005618);; Cellular Component: nucleolus (GO:0005730);; Biological Process: translation (GO:0006412);; Biological Process: response to oxidative stress (GO:0006979);; Biological Process: response to cold (GO:0009409);; Biological Process: re…	K02893|2.04515e-59|cit:102630069|60S ribosomal protein L23a-like; K02893 large subunit ribosomal protein L23Ae (A)	[J]	Translation, ribosomal structure and biogenesis	Ribosomal protein L23, N-terminal domain;; Ribosomal protein L23	60S ribosomal protein L23A GN=RPL23A OS=Fritillaria agrestis (Stinkbells) PE=2 SV=1	2	--	hypothetical protein CICLE_v10032980mg [Citrus clementina]
TRINITY_DN23120_c1_g1	--	--	--	--	--	--	--	--	1	--	hypothetical protein PRUPE_ppa012059mg [Prunus persica]
TRINITY_DN24433_c0_g4	--	--	--	--	--	--	VQ motif	--	3	--	hypothetical protein PRUPE_ppa020526mg [Prunus persica]
TRINITY_DN12631_c0_g1	[KD]	--	Cellular Component: nucleus (GO:0005634);;	K12873|1.52688e-33|csv:101203469|protein BUD31 homolog 1-like; K12873 bud site selection protein 31 (A)	[K]	Transcription	G10 protein	Protein BUD31 homolog 2 OS=Oryza sativa subsp. japonica (Rice) PE=2 SV=1	1	--	hypothetical protein BATDEDRAFT_7714 [Batrachochytrium dendrobatidis JAM81]
TRINITY_DN16188_c0_g1	[J]	Translation, ribosomal structure and biogenesis	Biological Process: translation (GO:0006412);; Molecular Function: ligase activity (GO:0016874);;	K01881|3.6057e-17|pvu:PHAVU_001G218300g|hypothetical protein; K01881 prolyl-tRNA synthetase [EC:6.1.1.15] (A)	[J]	Translation, ribosomal structure and biogenesis	Anticodon binding domain	--	1	--	unnamed protein product [Kuraishia capsulata CBS 1993]
TRINITY_DN26619_c0_g2	[S]	Function unknown	--	--	--	--	VIT family	Vacuolar iron transporter homolog 4 GN=At3g43660 OS=Arabidopsis thaliana (Mouse-ear cress) PE=2 SV=1	6	--	hypothetical protein PRUPE_ppa016369mg [Prunus persica]
TRINITY_DN15162_c0_g1	[O]	Posttranslational modification, protein turnover, chaperones	Cellular Component: membrane (GO:0016020);;	K17081|4.92271e-21|cvr:CHLNCDRAFT_21275|hypothetical protein; K17081 prohibitin 2 (A)	[O]	Posttranslational modification, protein turnover, chaperones	SPFH domain / Band 7 family	Prohibitin-2, mitochondrial GN=PHB2 OS=Arabidopsis thaliana (Mouse-ear cress) PE=1 SV=1	9	--	hypothetical protein CHLNCDRAFT_21275 [Chlorella variabilis]
TRINITY_DN13140_c0_g3	--	--	Cellular Component: cytosol (GO:0005829);; Molecular Function: O-methyltransferase activity (GO:0008171);; Biological Process: lignin biosynthetic process (GO:0009809);; Biological Process: methylation (GO:0032259);; Molecular Function: protein dimerization activity (GO:0046983);;	K13066|7.44816e-54|pper:PRUPE_ppa021447mg|hypothetical protein; K13066 caffeic acid 3-O-methyltransferase [EC:2.1.1.68] (A)	[R]	General function prediction only	Dimerisation domain	Caffeic acid 3-O-methyltransferase GN=COMT1 OS=Prunus dulcis (Almond) PE=2 SV=1	7	--	hypothetical protein PRUPE_ppa021447mg [Prunus persica]
TRINITY_DN48401_c0_g1	--	--	Molecular Function: nucleic acid binding (GO:0003676);; Biological Process: DNA integration (GO:0015074);;	--	[R]	General function prediction only	Domain of unknown function (DUF4219)	--	1	--	PREDICTED: uncharacterized protein LOC103430833 [Malus domestica]
TRINITY_DN19564_c0_g1	[E]	Amino acid transport and metabolism	Cellular Component: glycine cleavage complex (GO:0005960);; Biological Process: glycine decarboxylation via glycine cleavage system (GO:0019464);;	K02437|5.28885e-114|pper:PRUPE_ppa012546mg|hypothetical protein; K02437 glycine cleavage system H protein (A)	[E]	Amino acid transport and metabolism	Glycine cleavage H-protein	Glycine cleavage system H protein, mitochondrial (Precursor) GN=GDCSH OS=Flaveria anomala (Yellowtops) PE=2 SV=1	6	--	hypothetical protein PRUPE_ppa012546mg [Prunus persica]
TRINITY_DN24740_c1_g1	--	--	--	--	[R]	General function prediction only	Leucine rich repeat;; Leucine Rich repeats (2 copies);; Leucine Rich Repeat;; Leucine Rich repeat;; Leucine rich repeat	Receptor-like protein 12 (Precursor) GN=RLP12 OS=Arabidopsis thaliana (Mouse-ear cress) PE=2 SV=2	1	--	hypothetical protein PRUPE_ppa015767mg [Prunus persica]
TRINITY_DN24740_c1_g1	--	--	--	--	[R]	General function prediction only	Leucine Rich repeats (2 copies);; Leucine Rich Repeat;; Leucine rich repeat;; Leucine Rich repeat	Receptor-like protein 12 (Precursor) GN=RLP12 OS=Arabidopsis thaliana (Mouse-ear cress) PE=2 SV=2	1	--	hypothetical protein PRUPE_ppa015767mg [Prunus persica]
TRINITY_DN24740_c1_g7	--	--	--	--	[R]	General function prediction only	Leucine rich repeat;; Leucine Rich repeats (2 copies);; Leucine Rich Repeat;; Leucine Rich repeat;; Leucine rich repeat	Receptor-like protein kinase 2 (Precursor) GN=RCH2 OS=Arabidopsis thaliana (Mouse-ear cress) PE=1 SV=1	1	--	hypothetical protein PRUPE_ppa015767mg [Prunus persica]
TRINITY_DN17530_c0_g1	--	--	--	K05758|4.11196e-32|vvi:100261170|actin-related protein 2/3 complex subunit 2A; K05758 actin related protein 2/3 complex, subunit 2 (A)	[Z]	Cytoskeleton	Arp2/3 complex, 34 kD subunit p34-Arc	Actin-related protein 2/3 complex subunit 2A GN=T17H7.13 OS=Arabidopsis thaliana (Mouse-ear cress) PE=1 SV=1	1	--	probable ARC35-subunit of the Arp2/3 complex [Melanopsichium pennsylvanicum 4]
TRINITY_DN17530_c0_g1	--	--	--	--	[Z]	Cytoskeleton	Arp2/3 complex, 34 kD subunit p34-Arc	--	1	--	actin-related protein Arp2/3 complex, subunit ARPC2 [Rhizoctonia solani AG-3 Rhs1AP]
TRINITY_DN17235_c0_g1	--	--	--	--	--	--	Protein of unknown function (DUF295)	F-box protein SKIP23 GN=SKIP23 OS=Arabidopsis thaliana (Mouse-ear cress) PE=1 SV=1	6	--	hypothetical protein PRUPE_ppa021337mg [Prunus persica]
TRINITY_DN7008_c0_g1	[R]	General function prediction only	Molecular Function: iron ion binding (GO:0005506);; Cellular Component: cytoplasm (GO:0005737);; Molecular Function: oxidoreductase activity, acting on paired donors, with incorporation or reduction of molecular oxygen, 2-oxoglutarate as one donor, and incorporation of one atom each of oxygen into both donors (GO:0016706);; Biological Process: amino acid import (GO:0043090);; Biological Process: …	--	[QR]	--	2OG-Fe(II) oxygenase superfamily	Probable 2-oxoglutarate/Fe(II)-dependent dioxygenase GN=DIOX2 OS=Papaver somniferum (Opium poppy) PE=2 SV=1	1	--	jasmonate-regulated protein JRG21 [Arabidopsis thaliana]
TRINITY_DN7008_c0_g1	[R]	General function prediction only	Molecular Function: iron ion binding (GO:0005506);; Cellular Component: cytoplasm (GO:0005737);; Molecular Function: oxidoreductase activity, acting on paired donors, with incorporation or reduction of molecular oxygen, 2-oxoglutarate as one donor, and incorporation of one atom each of oxygen into both donors (GO:0016706);; Biological Process: amino acid import (GO:0043090);; Biological Process: …	--	[QR]	--	non-haem dioxygenase in morphine synthesis N-terminal	Leucoanthocyanidin dioxygenase GN=ANS OS=Malus domestica (Apple) PE=2 SV=1	1	--	jasmonate-regulated protein JRG21 [Arabidopsis thaliana]
TRINITY_DN24794_c0_g6	[MG]	--	Molecular Function: nucleotide binding (GO:0000166);; Cellular Component: chloroplast thylakoid membrane (GO:0009535);; Cellular Component: chloroplast envelope (GO:0009941);; Biological Process: myo-inositol hexakisphosphate biosynthetic process (GO:0010264);; Cellular Component: plastoglobule (GO:0010287);;	--	[G]	Carbohydrate transport and metabolism	NADH(P)-binding;; NmrA-like family;; NAD dependent epimerase/dehydratase family;; 3-beta hydroxysteroid dehydrogenase/isomerase family;; Male sterility protein	Uncharacterized protein At2g34460, chloroplastic (Precursor) GN=At2g34460 OS=Arabidopsis thaliana (Mouse-ear cress) PE=2 SV=1	1	--	hypothetical protein PRUPE_ppa008970mg [Prunus persica]
TRINITY_DN17082_c0_g1	[G]	Carbohydrate transport and metabolism	Molecular Function: 6-phosphofructokinase activity (GO:0003872);; Molecular Function: ATP binding (GO:0005524);; Cellular Component: 6-phosphofructokinase complex (GO:0005945);; Biological Process: fructose 6-phosphate metabolic process (GO:0006002);; Biological Process: glycolytic process (GO:0006096);; Biological Process: phosphorylation (GO:0016310);;	--	[G]	Carbohydrate transport and metabolism	Phosphofructokinase	--	1	--	6-phosphofructokinase beta subunit [Candida tropicalis MYA-3404]
TRINITY_DN17412_c0_g1	--	--	Molecular Function: transporter activity (GO:0005215);; Biological Process: transport (GO:0006810);; Cellular Component: integral component of membrane (GO:0016021);;	--	--	--	Major intrinsic protein	Probable aquaporin PIP2-8 GN=OSJNBa0033P04.25 OS=Oryza sativa subsp. japonica (Rice) PE=2 SV=1	1	--	hypothetical protein PRUPE_ppa025096mg [Prunus persica]
TRINITY_DN35761_c0_g1	--	--	Molecular Function: transporter activity (GO:0005215);; Biological Process: transport (GO:0006810);; Cellular Component: integral component of membrane (GO:0016021);;	--	[G]	Carbohydrate transport and metabolism	Major intrinsic protein	Probable aquaporin TIP4-3 GN=P0431F01.24 OS=Oryza sativa subsp. japonica (Rice) PE=2 SV=1	1	--	hypothetical protein PRUPE_ppa025096mg [Prunus persica]
TRINITY_DN22721_c2_g2	--	--	--	K14843|7.70555e-34|pper:PRUPE_ppa027082mg|hypothetical protein; K14843 pescadillo (A)	--	--	--	--	--	--	hypothetical protein PRUPE_ppa027082mg [Prunus persica]
TRINITY_DN15893_c0_g1	--	--	--	--	[R]	General function prediction only	--	--	--	--	PREDICTED: uncharacterized protein LOC103322424 [Prunus mume]
TRINITY_DN2234_c0_g1	--	--	Molecular Function: calmodulin binding (GO:0005516);; Cellular Component: endoplasmic reticulum (GO:0005783);; Cellular Component: cytosol (GO:0005829);; Cellular Component: plasma membrane (GO:0005886);; Biological Process: protein folding (GO:0006457);; Cellular Component: plasmodesma (GO:0009506);; Cellular Component: chloroplast (GO:0009507);; Biological Process: cellular response to heat (GO…	--	--	--	--	BAG family molecular chaperone regulator 7 GN=BAG7 OS=Arabidopsis thaliana (Mouse-ear cress) PE=1 SV=1	1	--	BCL-2-associated athanogene 7 [Arabidopsis thaliana]
TRINITY_DN13435_c0_g1	--	--	--	--	--	--	--	--	--	--	PREDICTED: uncharacterized protein LOC103318843 [Prunus mume]
TRINITY_DN28056_c2_g5	--	--	Biological Process: lipid metabolic process (GO:0006629);; Molecular Function: hydrolase activity, acting on ester bonds (GO:0016788);;	--	--	--	GDSL-like Lipase/Acylhydrolase	GDSL esterase/lipase 7 (Precursor) GN=GLIP7 OS=Arabidopsis thaliana (Mouse-ear cress) PE=2 SV=1	9	--	hypothetical protein PRUPE_ppa022538mg, partial [Prunus persica]
TRINITY_DN28056_c2_g5	--	--	--	--	--	--	--	GDSL esterase/lipase 7 (Precursor) GN=GLIP7 OS=Arabidopsis thaliana (Mouse-ear cress) PE=2 SV=1	9	--	hypothetical protein PRUPE_ppa022538mg, partial [Prunus persica]
TRINITY_DN16732_c0_g1	[T]	Signal transduction mechanisms	Molecular Function: phosphoprotein phosphatase activity (GO:0004721);;	K06269|1.27263e-20|pxb:103939751|serine/threonine-protein phosphatase PP1; K06269 serine/threonine-protein phosphatase PP1 catalytic subunit [EC:3.1.3.16] (A)	[TR]	--	--	Serine/threonine-protein phosphatase PP1 OS=Oryza sativa subsp. japonica (Rice) PE=2 SV=2	1	--	serine/threonine protein phosphatase, partial [Colletotrichum higginsianum]
TRINITY_DN16732_c0_g1	[T]	Signal transduction mechanisms	Molecular Function: phosphoprotein phosphatase activity (GO:0004721);;	K06269|3.84065e-124|pxb:103939751|serine/threonine-protein phosphatase PP1; K06269 serine/threonine-protein phosphatase PP1 catalytic subunit [EC:3.1.3.16] (A)	[TR]	--	Calcineurin-like phosphoesterase	Serine/threonine-protein phosphatase PP1 isozyme 1 OS=Acetabularia peniculus (Green alga) PE=3 SV=1	1	--	Putative Serine/threonine-protein phosphatase [Absidia idahoensis var. thermophila]
TRINITY_DN17851_c0_g1	--	--	--	--	--	--	--	--	1	--	--
TRINITY_DN15398_c0_g2	--	--	--	K14638|1.75199e-48|pper:PRUPE_ppa022001mg|hypothetical protein; K14638 solute carrier family 15 (peptide/histidine transporter), member 3/4 (A)	[E]	Amino acid transport and metabolism	--	Putative protein NRT1/ PTR FAMILY 2.2 GN=NPF2.2 OS=Arabidopsis thaliana (Mouse-ear cress) PE=5 SV=1	1	--	hypothetical protein PRUPE_ppa022001mg [Prunus persica]
TRINITY_DN2236_c0_g1	--	--	Molecular Function: serine-type endopeptidase activity (GO:0004252);; Cellular Component: extracellular region (GO:0005576);; Biological Process: proteolysis (GO:0006508);; Molecular Function: identical protein binding (GO:0042802);; Biological Process: negative regulation of catalytic activity (GO:0043086);;	--	--	--	Subtilase family	Subtilisin-like protease (Precursor) GN=At5g67360 OS=Arabidopsis thaliana (Mouse-ear cress) PE=1 SV=1	1	--	hypothetical protein PRUPE_ppa024702mg [Prunus persica]
TRINITY_DN18215_c0_g1	[J]	Translation, ribosomal structure and biogenesis	Biological Process: RNA methylation (GO:0001510);; Molecular Function: structural constituent of ribosome (GO:0003735);; Cellular Component: vacuolar membrane (GO:0005774);; Cellular Component: Golgi apparatus (GO:0005794);; Biological Process: translation (GO:0006412);; Cellular Component: plasmodesma (GO:0009506);; Cellular Component: cytosolic small ribosomal subunit (GO:0022627);;	K02975|3.47472e-54|crb:CARUB_v10006075mg|hypothetical protein; K02975 small subunit ribosomal protein S25e (A)	[J]	Translation, ribosomal structure and biogenesis	S25 ribosomal protein	40S ribosomal protein S25-4 GN=RPS25E OS=Arabidopsis thaliana (Mouse-ear cress) PE=2 SV=1	1	--	BnaC03g60460D [Brassica napus]
TRINITY_DN16080_c0_g1	[J]	Translation, ribosomal structure and biogenesis	--	K02934|7.45464e-62|brp:103835901|60S ribosomal protein L6-1-like; K02934 large subunit ribosomal protein L6e (A)	[J]	Translation, ribosomal structure and biogenesis	Ribosomal protein L6e;; Ribosomal protein L6, N-terminal domain	60S ribosomal protein L6 GN=RPL6 OS=Mesembryanthemum crystallinum (Common ice plant) PE=2 SV=1	1	--	Putative 60S ribosomal protein L6 [Rhizopus microsporus]
TRINITY_DN35525_c0_g1	--	--	--	--	--	--	C2 domain	--	50	--	PREDICTED: multiple C2 and transmembrane domain-containing protein 1-like [Prunus mume]
TRINITY_DN35525_c0_g1	--	--	--	--	--	--	--	--	50	--	PREDICTED: multiple C2 and transmembrane domain-containing protein 1-like [Prunus mume]
TRINITY_DN17398_c0_g2	[O]	Posttranslational modification, protein turnover, chaperones	Cellular Component: proteasome complex (GO:0000502);; Molecular Function: endopeptidase activity (GO:0004175);; Biological Process: proteolysis (GO:0006508);;	K02736|5.96467e-70|gsl:Gasu_30300|20S proteasome subunit beta 7 (EC:3.4.25.1); K02736 20S proteasome subunit beta 7 [EC:3.4.25.1] (A)	[O]	Posttranslational modification, protein turnover, chaperones	Proteasome subunit	Proteasome subunit beta type-4 (Precursor) GN=F13N6.3 OS=Arabidopsis thaliana (Mouse-ear cress) PE=1 SV=2	1	--	proteasome endopeptidase complex beta subunit [Dacryopinax sp. DJM-731 SS1]
TRINITY_DN19710_c0_g1	--	--	Biological Process: metabolic process (GO:0008152);; Molecular Function: oxidoreductase activity (GO:0016491);;	--	[R]	General function prediction only	Leucine Rich repeats (2 copies);; Leucine Rich Repeat;; Leucine rich repeat;; Leucine Rich repeat;; Leucine rich repeat	Receptor-like protein 12 (Precursor) GN=RLP12 OS=Arabidopsis thaliana (Mouse-ear cress) PE=2 SV=2	40	--	PREDICTED: LRR receptor-like serine/threonine-protein kinase GSO2 [Prunus mume]
TRINITY_DN23029_c0_g1	--	--	--	K14496|4.12303e-150|pper:PRUPE_ppa011414mg|hypothetical protein; K14496 abscisic acid receptor PYR/PYL family (A)	--	--	Polyketide cyclase / dehydrase and lipid transport;; Polyketide cyclase / dehydrase and lipid transport;; Pathogenesis-related protein Bet v I family	Abscisic acid receptor PYR1 GN=T6K21.50 OS=Arabidopsis thaliana (Mouse-ear cress) PE=1 SV=1	1	--	hypothetical protein PRUPE_ppa011414mg [Prunus persica]
TRINITY_DN26055_c0_g5	--	--	Molecular Function: chromatin binding (GO:0003682);;	--	[K]	Transcription	Myb/SANT-like DNA-binding domain;; Myb/SANT-like DNA-binding domain	Trihelix transcription factor GT-1 GN=GT-1 OS=Arabidopsis thaliana (Mouse-ear cress) PE=1 SV=1	1	--	PREDICTED: trihelix transcription factor GT-4-like [Prunus mume]
TRINITY_DN28210_c3_g3	[K]	Transcription	--	K03027|0|pper:PRUPE_ppa006811mg|hypothetical protein; K03027 DNA-directed RNA polymerases I and III subunit RPAC1 (A)	[K]	Transcription	RNA polymerase Rpb3/RpoA insert domain;; RNA polymerase Rpb3/Rpb11 dimerisation domain	DNA-directed RNA polymerases II, IV and V subunit 3 GN=At2g15430 OS=Arabidopsis thaliana (Mouse-ear cress) PE=1 SV=1	1	--	hypothetical protein PRUPE_ppa006811mg [Prunus persica]
TRINITY_DN25428_c0_g2	--	--	Cellular Component: microtubule (GO:0005874);; Biological Process: cytoskeleton organization (GO:0007010);; Molecular Function: microtubule binding (GO:0008017);; Biological Process: plant-type cell wall biogenesis (GO:0009832);; Biological Process: xylem and phloem pattern formation (GO:0010051);; Biological Process: glucuronoxylan metabolic process (GO:0010413);; Biological Process: xylan biosy…	--	--	--	Myosin II heavy chain-like	Microtubule-associated protein 70-5 OS=Arabidopsis thaliana (Mouse-ear cress) PE=1 SV=1	1	--	hypothetical protein PRUPE_ppa002850mg [Prunus persica]
TRINITY_DN23682_c5_g4	--	--	Molecular Function: DNA binding (GO:0003677);; Biological Process: transcription, DNA-templated (GO:0006351);; Cellular Component: intracellular organelle (GO:0043229);; Biological Process: single-organism cellular process (GO:0044763);; Biological Process: protein-DNA complex subunit organization (GO:0071824);;	--	[R]	General function prediction only	HMG (high mobility group) box;; HMG-box domain	HMG1/2-like protein OS=Vicia faba (Broad bean) PE=2 SV=1	1	--	hypothetical protein VOLCADRAFT_77427 [Volvox carteri f. nagariensis]
TRINITY_DN27596_c2_g1	[I]	Lipid transport and metabolism	Cellular Component: Golgi apparatus (GO:0005794);; Molecular Function: hydrolase activity (GO:0016787);;	--	[I]	Lipid transport and metabolism	Alpha/beta hydrolase family;; Alpha/beta hydrolase family;; Putative lysophospholipase;; Prolyl oligopeptidase family;; Phospholipase/Carboxylesterase	Caffeoylshikimate esterase GN=CSE OS=Arabidopsis thaliana (Mouse-ear cress) PE=1 SV=1	1	--	hypothetical protein PRUPE_ppa008252mg [Prunus persica]
TRINITY_DN27821_c1_g5	--	--	--	--	--	--	--	--	3	--	PREDICTED: uncharacterized protein LOC103334530 [Prunus mume]
TRINITY_DN8381_c0_g2	--	--	--	--	--	--	--	--	--	--	PREDICTED: probable disease resistance protein At4g27220 [Prunus mume]
TRINITY_DN25171_c0_g2	[A]	RNA processing and modification	Biological Process: MAPK cascade (GO:0000165);; Biological Process: nuclear-transcribed mRNA poly(A) tail shortening (GO:0000289);; Biological Process: respiratory burst involved in defense response (GO:0002679);; Molecular Function: nucleic acid binding (GO:0003676);; Molecular Function: ribonuclease activity (GO:0004540);; Cellular Component: nucleus (GO:0005634);; Molecular Function: 3'-5' exo…	K12581|1.61459e-60|ath:AT5G22250|CCR4-associated factor 1B; K12581 CCR4-NOT transcription complex subunit 7/8 (A)	[A]	RNA processing and modification	CAF1 family ribonuclease	Probable CCR4-associated factor 1 homolog 11 GN=CAF1-11 OS=Arabidopsis thaliana (Mouse-ear cress) PE=2 SV=1	1	--	CCR4-associated factor 1B [Arabidopsis thaliana]
TRINITY_DN25171_c0_g2	[A]	RNA processing and modification	Biological Process: MAPK cascade (GO:0000165);; Biological Process: nuclear-transcribed mRNA poly(A) tail shortening (GO:0000289);; Biological Process: respiratory burst involved in defense response (GO:0002679);; Molecular Function: nucleic acid binding (GO:0003676);; Molecular Function: ribonuclease activity (GO:0004540);; Cellular Component: nucleus (GO:0005634);; Molecular Function: 3'-5' exo…	K12581|8.19942e-96|ath:AT5G22250|CCR4-associated factor 1B; K12581 CCR4-NOT transcription complex subunit 7/8 (A)	[A]	RNA processing and modification	CAF1 family ribonuclease	Probable CCR4-associated factor 1 homolog 11 GN=CAF1-11 OS=Arabidopsis thaliana (Mouse-ear cress) PE=2 SV=1	1	--	CCR4-associated factor 1B [Arabidopsis thaliana]
TRINITY_DN23912_c3_g3	[L]	Replication, recombination and repair	Molecular Function: damaged DNA binding (GO:0003684);; Molecular Function: ATP binding (GO:0005524);; Biological Process: mismatch repair (GO:0006298);; Biological Process: synapsis (GO:0007129);; Biological Process: response to xenobiotic stimulus (GO:0009410);; Molecular Function: mismatched DNA binding (GO:0030983);; Biological Process: positive regulation of cellular process (GO:0048522);;	K08736|1.29057e-17|pper:PRUPE_ppa000560mg|hypothetical protein; K08736 DNA mismatch repair protein MSH3 (A)	[L]	Replication, recombination and repair	--	DNA mismatch repair protein MSH3 GN=MSH3 OS=Arabidopsis thaliana (Mouse-ear cress) PE=1 SV=2	1	--	hypothetical protein PRUPE_ppa000560mg [Prunus persica]
TRINITY_DN16792_c0_g1	--	--	Molecular Function: C-8 sterol isomerase activity (GO:0000247);; Cellular Component: endoplasmic reticulum (GO:0005783);; Cellular Component: plasma membrane (GO:0005886);; Cellular Component: integral component of membrane (GO:0016021);; Biological Process: sterol metabolic process (GO:0016125);; Molecular Function: cholestenol delta-isomerase activity (GO:0047750);;	K01824|1.07126e-128|pmum:103322172|probable 3-beta-hydroxysteroid-Delta(8),Delta(7)-isomerase; K01824 cholestenol delta-isomerase [EC:5.3.3.5] (A)	[I]	Lipid transport and metabolism	Emopamil binding protein	Probable 3-beta-hydroxysteroid-Delta(8),Delta(7)-isomerase OS=Oryza sativa subsp. japonica (Rice) PE=2 SV=1	1	--	hypothetical protein PRUPE_ppa011030mg [Prunus persica]
TRINITY_DN23040_c0_g2	--	--	Molecular Function: voltage-gated chloride channel activity (GO:0005247);; Biological Process: chloride transport (GO:0006821);; Cellular Component: integral component of membrane (GO:0016021);; Molecular Function: adenyl nucleotide binding (GO:0030554);; Biological Process: transmembrane transport (GO:0055085);;	K05016|1.0419e-29|pper:PRUPE_ppa001898mg|hypothetical protein; K05016 chloride channel 7 (A)	[P]	Inorganic ion transport and metabolism	CBS domain	Chloride channel protein CLC-c GN=K9P8.3 OS=Arabidopsis thaliana (Mouse-ear cress) PE=1 SV=1	1	--	hypothetical protein JCGZ_00286 [Jatropha curcas]
TRINITY_DN16955_c0_g1	--	--	Molecular Function: nucleic acid binding (GO:0003676);; Molecular Function: zinc ion binding (GO:0008270);; Biological Process: DNA integration (GO:0015074);;	--	[R]	General function prediction only	Reverse transcriptase (RNA-dependent DNA polymerase)	Uncharacterized mitochondrial protein AtMg00820 GN=AtMg00820 OS=Arabidopsis thaliana (Mouse-ear cress) PE=4 SV=1	222	--	hypothetical protein VITISV_031733 [Vitis vinifera]
TRINITY_DN26920_c1_g1	--	--	--	--	--	--	--	--	--	--	hypothetical protein PRUPE_ppa011890mg [Prunus persica]
TRINITY_DN16004_c0_g2	[O]	Posttranslational modification, protein turnover, chaperones	Molecular Function: nucleotide binding (GO:0000166);;	--	[O]	Posttranslational modification, protein turnover, chaperones	ATPase family associated with various cellular activities (AAA);; PHD-like zinc-binding domain;; PHD-zinc-finger like domain	ATPase family AAA domain-containing protein At1g05910 GN=At1g05910 OS=Arabidopsis thaliana (Mouse-ear cress) PE=2 SV=1	54	--	hypothetical protein PRUPE_ppa000091mg [Prunus persica]
TRINITY_DN10241_c0_g1	[J]	Translation, ribosomal structure and biogenesis	Molecular Function: structural constituent of ribosome (GO:0003735);; Cellular Component: cell wall (GO:0005618);; Biological Process: translation (GO:0006412);; Biological Process: plant-type cell wall organization (GO:0009664);; Cellular Component: membrane (GO:0016020);; Cellular Component: cytosolic small ribosomal subunit (GO:0022627);; Biological Process: cell wall modification (GO:0042545)…	K02947|5.48116e-63|ath:AT4G25740|40S ribosomal protein S10-1; K02947 small subunit ribosomal protein S10e (A)	[J]	Translation, ribosomal structure and biogenesis	Plectin/S10 domain	40S ribosomal protein S10-1 GN=RPS10A OS=Arabidopsis thaliana (Mouse-ear cress) PE=2 SV=1	1	--	PREDICTED: 40S ribosomal protein S10-1 [Camelina sativa]
TRINITY_DN10241_c0_g2	[J]	Translation, ribosomal structure and biogenesis	Molecular Function: structural constituent of ribosome (GO:0003735);; Cellular Component: cell wall (GO:0005618);; Biological Process: translation (GO:0006412);; Biological Process: plant-type cell wall organization (GO:0009664);; Cellular Component: membrane (GO:0016020);; Cellular Component: cytosolic small ribosomal subunit (GO:0022627);; Biological Process: cell wall modification (GO:0042545)…	K02947|2.78782e-49|crb:CARUB_v10027094mg|hypothetical protein; K02947 small subunit ribosomal protein S10e (A)	[J]	Translation, ribosomal structure and biogenesis	Plectin/S10 domain	40S ribosomal protein S10-3 GN=RPS10C OS=Arabidopsis thaliana (Mouse-ear cress) PE=2 SV=2	1	--	hypothetical protein CARUB_v10027094mg, partial [Capsella rubella]
TRINITY_DN14289_c0_g2	--	--	--	--	[R]	General function prediction only	Tetraspanin family	--	1	--	--
TRINITY_DN12963_c0_g1	--	--	Molecular Function: transporter activity (GO:0005215);; Cellular Component: membrane (GO:0016020);; Biological Process: transmembrane transport (GO:0055085);;	K14611|4.07006e-130|pmum:103320604|putative nucleobase-ascorbate transporter 10; K14611 solute carrier family 23 (nucleobase transporter), member 1/2 (A)	[F]	Nucleotide transport and metabolism	Permease family	Putative nucleobase-ascorbate transporter 10 GN=NAT10 OS=Arabidopsis thaliana (Mouse-ear cress) PE=3 SV=2	19	--	PREDICTED: putative nucleobase-ascorbate transporter 10 [Prunus mume]
TRINITY_DN12963_c0_g1	--	--	Cellular Component: membrane (GO:0016020);; Molecular Function: transmembrane transporter activity (GO:0022857);; Biological Process: transmembrane transport (GO:0055085);;	K14611|2.1226e-56|pmum:103320604|putative nucleobase-ascorbate transporter 10; K14611 solute carrier family 23 (nucleobase transporter), member 1/2 (A)	[F]	Nucleotide transport and metabolism	Permease family	Putative nucleobase-ascorbate transporter 10 GN=NAT10 OS=Arabidopsis thaliana (Mouse-ear cress) PE=3 SV=2	19	--	PREDICTED: putative nucleobase-ascorbate transporter 10 [Prunus mume]
TRINITY_DN11878_c0_g1	--	--	Cellular Component: chloroplast (GO:0009507);;	--	--	--	Domain of unknown function (DUF1338)	--	1	--	uncharacterized protein [Arabidopsis thaliana]
TRINITY_DN11878_c0_g1	--	--	Cellular Component: chloroplast (GO:0009507);;	--	--	--	Domain of unknown function (DUF1338)	--	1	--	uncharacterized protein [Arabidopsis thaliana]
TRINITY_DN19241_c0_g2	--	--	--	--	--	--	Plant protein of unknown function (DUF822)	BES1/BZR1 homolog protein 4 GN=BEH4 OS=Arabidopsis thaliana (Mouse-ear cress) PE=1 SV=1	1	--	hypothetical protein PRUPE_ppa008637mg [Prunus persica]
TRINITY_DN18271_c0_g1	--	--	--	K05391|2.1082e-56|pmum:103333456|cyclic nucleotide-gated ion channel 2-like; K05391 cyclic nucleotide gated channel, other eukaryote (A)	[PT]	--	--	Cyclic nucleotide-gated ion channel 2 GN=T20K14_20 OS=Arabidopsis thaliana (Mouse-ear cress) PE=1 SV=1	30	--	PREDICTED: cyclic nucleotide-gated ion channel 2-like [Prunus mume]
TRINITY_DN18271_c0_g1	--	--	--	K05391|0|pmum:103333456|cyclic nucleotide-gated ion channel 2-like; K05391 cyclic nucleotide gated channel, other eukaryote (A)	[PT]	--	--	Cyclic nucleotide-gated ion channel 2 GN=T20K14_20 OS=Arabidopsis thaliana (Mouse-ear cress) PE=1 SV=1	30	--	PREDICTED: cyclic nucleotide-gated ion channel 2-like [Prunus mume]
TRINITY_DN42464_c0_g1	--	--	--	--	--	--	C2 domain	C2 and GRAM domain-containing protein At1g03370 GN=At1g03370 OS=Arabidopsis thaliana (Mouse-ear cress) PE=2 SV=4	50	--	PREDICTED: uncharacterized protein LOC103325419 [Prunus mume]
TRINITY_DN13194_c0_g1	--	--	--	--	--	--	C2 domain	C2 and GRAM domain-containing protein At1g03370 GN=At1g03370 OS=Arabidopsis thaliana (Mouse-ear cress) PE=2 SV=4	50	--	hypothetical protein PRUPE_ppa015408mg [Prunus persica]
TRINITY_DN28140_c2_g1	--	--	--	--	--	--	--	--	--	--	PREDICTED: uncharacterized protein LOC103939748 isoform X2 [Pyrus x bretschneideri]
TRINITY_DN12703_c0_g1	--	--	Cellular Component: mitochondrion (GO:0005739);; Biological Process: shoot system development (GO:0048367);;	--	--	--	DVL family	--	2	--	PREDICTED: uncharacterized protein LOC103340902 [Prunus mume]
TRINITY_DN15758_c0_g1	--	--	Biological Process: regulation of transcription, DNA-templated (GO:0006355);;	--	--	--	GRAS domain family	DELLA protein RGL1 GN=T27F4.10 OS=Arabidopsis thaliana (Mouse-ear cress) PE=1 SV=1	1	--	hypothetical protein PRUPE_ppa004256mg [Prunus persica]
TRINITY_DN15485_c0_g1	--	--	--	--	--	--	Plant invertase/pectin methylesterase inhibitor	Putative invertase inhibitor (Precursor) OS=Platanus acerifolia (London plane tree) PE=1 SV=1	1	--	hypothetical protein PRUPE_ppa023516mg [Prunus persica]
TRINITY_DN42596_c0_g1	[J]	Translation, ribosomal structure and biogenesis	Cellular Component: plastid large ribosomal subunit (GO:0000311);; Molecular Function: structural constituent of ribosome (GO:0003735);; Biological Process: DNA-templated transcription, elongation (GO:0006354);; Biological Process: translation (GO:0006412);; Cellular Component: chloroplast stroma (GO:0009570);; Cellular Component: chloroplast envelope (GO:0009941);;	K02876|3.14685e-62|ath:AT3G25920|RPL15; 50S ribosomal protein L15; K02876 large subunit ribosomal protein L15 (A)	[J]	Translation, ribosomal structure and biogenesis	Ribosomal protein L18e/L15	50S ribosomal protein L15, chloroplastic (Precursor) OS=Arabidopsis thaliana (Mouse-ear cress) PE=2 SV=2	1	--	50S ribosomal protein L15 [Arabidopsis thaliana]
TRINITY_DN42596_c0_g1	[J]	Translation, ribosomal structure and biogenesis	Cellular Component: plastid large ribosomal subunit (GO:0000311);; Molecular Function: structural constituent of ribosome (GO:0003735);; Biological Process: DNA-templated transcription, elongation (GO:0006354);; Biological Process: translation (GO:0006412);; Cellular Component: chloroplast stroma (GO:0009570);; Cellular Component: chloroplast envelope (GO:0009941);;	K02876|2.10579e-62|ath:AT3G25920|RPL15; 50S ribosomal protein L15; K02876 large subunit ribosomal protein L15 (A)	[J]	Translation, ribosomal structure and biogenesis	Ribosomal protein L18e/L15	50S ribosomal protein L15, chloroplastic (Precursor) OS=Arabidopsis thaliana (Mouse-ear cress) PE=2 SV=2	1	--	Plastid ribosomal protein CL15 [Arabidopsis thaliana]
TRINITY_DN27026_c0_g5	--	--	--	--	--	--	Proline-rich nuclear receptor coactivator	--	1	--	PREDICTED: uncharacterized protein LOC103322891 [Prunus mume]
TRINITY_DN26959_c0_g1	--	--	Molecular Function: cytochrome-c oxidase activity (GO:0004129);; Cellular Component: mitochondrion (GO:0005739);;	K18179|7.32854e-63|pper:PRUPE_ppa024606mg|hypothetical protein; K18179 cytochrome c oxidase assembly factor 6 (A)	--	--	Cytochrome oxidase c subunit VIb	--	1	--	hypothetical protein PRUPE_ppa024606mg [Prunus persica]
TRINITY_DN25881_c1_g4	--	--	Cellular Component: integral component of membrane (GO:0016021);;	--	--	--	--	Tetraspanin-8 GN=TET8 OS=Arabidopsis thaliana (Mouse-ear cress) PE=2 SV=1	1	--	hypothetical protein PRUPE_ppa010029mg [Prunus persica]
TRINITY_DN26398_c2_g2	--	--	Cellular Component: cytoplasm (GO:0005737);;	--	[T]	Signal transduction mechanisms	CS domain	Protein BOBBER 2 GN=BOB2 OS=Arabidopsis thaliana (Mouse-ear cress) PE=2 SV=1	1	--	hypothetical protein PRUPE_ppa012699mg [Prunus persica]
TRINITY_DN22973_c0_g2	[C]	Energy production and conversion	Cellular Component: mitochondrial proton-transporting ATP synthase complex, catalytic core F(1) (GO:0000275);; Molecular Function: copper ion binding (GO:0005507);; Molecular Function: ATP binding (GO:0005524);; Cellular Component: nucleolus (GO:0005730);; Cellular Component: mitochondrial respiratory chain complex I (GO:0005747);; Cellular Component: vacuolar membrane (GO:0005774);; Cellular Com…	K02133|6.11231e-66|ath:AT5G08690|ATP synthase subunit beta-2; K02133 F-type H+-transporting ATPase subunit beta [EC:3.6.3.14] (A)	[C]	Energy production and conversion	ATP synthase alpha/beta family, nucleotide-binding domain	ATP synthase subunit beta-2, mitochondrial (Precursor) GN=At5g08690 OS=Arabidopsis thaliana (Mouse-ear cress) PE=1 SV=1	1	--	BnaC02g01030D [Brassica napus]
TRINITY_DN17920_c0_g1	--	--	--	--	[R]	General function prediction only	PPR repeat family;; PPR repeat;; PPR repeat;; Pentatricopeptide repeat domain;; Tetratricopeptide repeat;; Anaphase-promoting complex, cyclosome, subunit 3	Pentatricopeptide repeat-containing protein At5g18475 GN=At5g18475 OS=Arabidopsis thaliana (Mouse-ear cress) PE=2 SV=1	1	--	PREDICTED: pentatricopeptide repeat-containing protein At5g18475 [Prunus mume]
TRINITY_DN26509_c0_g5	--	--	--	--	--	--	--	--	--	--	hypothetical protein PRUPE_ppb020867mg [Prunus persica]
TRINITY_DN16780_c0_g1	--	--	--	--	--	--	U-box domain;; Zinc-finger of the MIZ type in Nse subunit	U-box domain-containing protein 26 GN=PUB26 OS=Arabidopsis thaliana (Mouse-ear cress) PE=2 SV=1	1	--	PREDICTED: U-box domain-containing protein 26-like [Prunus mume]
TRINITY_DN25103_c2_g4	[R]	General function prediction only	--	K06966|1.38011e-59|pper:PRUPE_ppa025305mg|hypothetical protein; K06966 (A)	--	--	--	Cytokinin riboside 5&apos;-monophosphate phosphoribohydrolase LOG4 GN=LOG4 OS=Arabidopsis thaliana (Mouse-ear cress) PE=1 SV=1	2	--	hypothetical protein PRUPE_ppa025305mg [Prunus persica]
TRINITY_DN25103_c2_g4	[R]	General function prediction only	--	K06966|1.11282e-81|pper:PRUPE_ppa025305mg|hypothetical protein; K06966 (A)	--	--	Possible lysine decarboxylase	Cytokinin riboside 5&apos;-monophosphate phosphoribohydrolase LOG3 GN=LOG3 OS=Arabidopsis thaliana (Mouse-ear cress) PE=1 SV=1	2	--	hypothetical protein PRUPE_ppa025305mg [Prunus persica]
TRINITY_DN23719_c1_g1	--	--	--	--	--	--	--	Protein IDA-LIKE 4 (Precursor) GN=IDL4 OS=Arabidopsis thaliana (Mouse-ear cress) PE=2 SV=1	27	--	hypothetical protein PRUPE_ppa025503mg [Prunus persica]
TRINITY_DN4290_c0_g1	--	--	Molecular Function: calmodulin binding (GO:0005516);; Cellular Component: nucleus (GO:0005634);; Biological Process: chlorophyll catabolic process (GO:0015996);;	--	--	--	--	--	1	--	calmodulin-binding protein-like protein [Arabidopsis thaliana]
TRINITY_DN4290_c0_g1	--	--	Molecular Function: calmodulin binding (GO:0005516);; Cellular Component: nucleus (GO:0005634);; Biological Process: chlorophyll catabolic process (GO:0015996);;	--	--	--	--	--	1	--	calmodulin-binding protein-like protein [Arabidopsis thaliana]
TRINITY_DN4290_c0_g1	--	--	Molecular Function: calmodulin binding (GO:0005516);; Cellular Component: nucleus (GO:0005634);; Biological Process: chlorophyll catabolic process (GO:0015996);;	--	--	--	Plant calmodulin-binding domain	--	1	--	calmodulin-binding protein-like protein [Arabidopsis thaliana]
TRINITY_DN51573_c0_g1	--	--	Cellular Component: nucleus (GO:0005634);; Cellular Component: plasma membrane (GO:0005886);;	--	--	--	--	Uncharacterized protein At5g65660 GN=At5g65660 OS=Arabidopsis thaliana (Mouse-ear cress) PE=2 SV=1	1	--	hydroxyproline-rich glycoprotein family protein [Arabidopsis thaliana]
TRINITY_DN14727_c1_g1	--	--	Cellular Component: nucleus (GO:0005634);; Molecular Function: zinc ion binding (GO:0008270);; Cellular Component: plastid (GO:0009536);; Biological Process: root meristem specification (GO:0010071);; Biological Process: maintenance of root meristem identity (GO:0010078);; Biological Process: regulation of gene expression (GO:0010468);; Biological Process: maintenance of shoot apical meristem ide…	--	--	--	Protein of unknown function (DUF1423)	Protein OBERON 2 GN=MIF21.5 OS=Arabidopsis thaliana (Mouse-ear cress) PE=1 SV=1	1	--	hypothetical protein [Arabidopsis thaliana]
TRINITY_DN14727_c1_g1	--	--	Cellular Component: nucleus (GO:0005634);; Molecular Function: zinc ion binding (GO:0008270);; Biological Process: root meristem specification (GO:0010071);; Biological Process: maintenance of root meristem identity (GO:0010078);; Biological Process: regulation of gene expression (GO:0010468);; Biological Process: maintenance of shoot apical meristem identity (GO:0010492);; Molecular Function: pr…	--	--	--	Protein of unknown function (DUF1423)	Protein OBERON 2 GN=MIF21.5 OS=Arabidopsis thaliana (Mouse-ear cress) PE=1 SV=1	1	--	PHD finger protein OBERON 2 [Arabidopsis thaliana]
TRINITY_DN24672_c1_g1	--	--	--	--	--	--	--	--	3	--	hypothetical protein PRUPE_ppa010386mg [Prunus persica]
TRINITY_DN25780_c3_g4	--	--	--	--	--	--	--	--	7	--	PREDICTED: uncharacterized protein LOC103320642 [Prunus mume]
TRINITY_DN15962_c0_g1	[G]	Carbohydrate transport and metabolism	Biological Process: defense response to insect (GO:0002213);; Cellular Component: vacuole (GO:0005773);; Cellular Component: peroxisome (GO:0005777);; Biological Process: carbohydrate metabolic process (GO:0005975);; Molecular Function: beta-glucosidase activity (GO:0008422);; Cellular Component: plant-type cell wall (GO:0009505);; Cellular Component: chloroplast (GO:0009507);; Cellular Component…	K01237|0|aly:ARALYDRAFT_489446|hypothetical protein; K01237 myrosinase [EC:3.2.1.147] (A)	[G]	Carbohydrate transport and metabolism	Glycosyl hydrolase family 1	Myrosinase 1 (Precursor) GN=T1N24.7 OS=Arabidopsis thaliana (Mouse-ear cress) PE=1 SV=1	1	--	myrosinase 1 [Arabidopsis thaliana]
TRINITY_DN25392_c1_g2	--	--	Cellular Component: mitochondrion (GO:0005739);; Cellular Component: integral component of peroxisomal membrane (GO:0005779);; Cellular Component: chloroplast (GO:0009507);; Biological Process: peroxisome fission (GO:0016559);; Molecular Function: identical protein binding (GO:0042802);;	--	[U]	Intracellular trafficking, secretion, and vesicular transport	Peroxisomal biogenesis factor 11 (PEX11)	Peroxisomal membrane protein 11D GN=PEX11D OS=Arabidopsis thaliana (Mouse-ear cress) PE=1 SV=2	1	--	peroxisomal membrane protein 11D [Arabidopsis thaliana]
TRINITY_DN25392_c1_g2	--	--	Cellular Component: mitochondrion (GO:0005739);; Cellular Component: integral component of peroxisomal membrane (GO:0005779);; Cellular Component: chloroplast (GO:0009507);; Biological Process: peroxisome fission (GO:0016559);; Molecular Function: identical protein binding (GO:0042802);;	--	[U]	Intracellular trafficking, secretion, and vesicular transport	Peroxisomal biogenesis factor 11 (PEX11)	Peroxisomal membrane protein 11D GN=PEX11D OS=Arabidopsis thaliana (Mouse-ear cress) PE=1 SV=2	1	--	peroxisomal biogenesis factor 11 family protein [Arabidopsis lyrata subsp. lyrata]
TRINITY_DN22397_c0_g1	--	--	Cellular Component: mitochondrial respiratory chain complex I (GO:0005747);; Cellular Component: cytoplasmic membrane-bounded vesicle (GO:0016023);;	--	--	--	--	--	1	--	hypothetical protein PRUPE_ppa014542mg [Prunus persica]
TRINITY_DN42644_c0_g1	--	--	Cellular Component: nucleus (GO:0005634);;	--	[O]	Posttranslational modification, protein turnover, chaperones	--	--	1	--	RING/U-box domain-containing protein [Arabidopsis thaliana]
TRINITY_DN26893_c0_g3	--	--	--	--	--	--	--	--	--	--	PREDICTED: transcription factor ABORTED MICROSPORES-like [Prunus mume]
TRINITY_DN3957_c0_g1	--	--	Molecular Function: iron ion binding (GO:0005506);; Molecular Function: oxidoreductase activity, acting on single donors with incorporation of molecular oxygen, incorporation of two atoms of oxygen (GO:0016702);; Molecular Function: flavonol synthase activity (GO:0045431);; Biological Process: flavonol biosynthetic process (GO:0051555);; Biological Process: oxidation-reduction process (GO:0055114…	--	[QR]	--	non-haem dioxygenase in morphine synthesis N-terminal	1-aminocyclopropane-1-carboxylate oxidase homolog 6 GN=At1g04350 OS=Arabidopsis thaliana (Mouse-ear cress) PE=2 SV=1	1	--	hypothetical protein PRUPE_ppa007337mg [Prunus persica]
TRINITY_DN3957_c0_g1	--	--	Molecular Function: iron ion binding (GO:0005506);; Molecular Function: oxidoreductase activity, acting on single donors with incorporation of molecular oxygen, incorporation of two atoms of oxygen (GO:0016702);; Molecular Function: flavonol synthase activity (GO:0045431);; Biological Process: flavonol biosynthetic process (GO:0051555);; Biological Process: oxidation-reduction process (GO:0055114…	--	[QR]	--	non-haem dioxygenase in morphine synthesis N-terminal	2&apos;-deoxymugineic-acid 2&apos;-dioxygenase GN=IDS3 OS=Hordeum vulgare (Barley) PE=1 SV=3	1	--	PREDICTED: probable 2-oxoglutarate/Fe(II)-dependent dioxygenase [Prunus mume]
TRINITY_DN27653_c2_g2	--	--	--	K05391|8.03275e-91|pper:PRUPE_ppa004399mg|hypothetical protein; K05391 cyclic nucleotide gated channel, other eukaryote (A)	[PT]	--	Cyclic nucleotide-binding domain	Cyclic nucleotide-gated ion channel 1 GN=CNGC1 OS=Arabidopsis thaliana (Mouse-ear cress) PE=1 SV=1	66	--	hypothetical protein PRUPE_ppa004399mg [Prunus persica]
TRINITY_DN25278_c0_g1	--	--	--	--	--	--	--	--	4	--	PREDICTED: retrotransposon-like protein 1 [Prunus mume]
TRINITY_DN17332_c0_g1	--	--	Cellular Component: mitochondrion (GO:0005739);;	--	--	--	--	--	--	--	orf105b gene product (mitochondrion) [Beta vulgaris subsp. vulgaris]
TRINITY_DN17332_c0_g1	--	--	Cellular Component: mitochondrion (GO:0005739);;	--	--	--	--	--	--	--	hypothetical protein NitaMp098 [Nicotiana tabacum]
TRINITY_DN15345_c0_g1	--	--	--	K11368|1.87817e-19|rcu:RCOM_1677170|hypothetical protein; K11368 enhancer of yellow 2 transcription factor (A)	[K]	Transcription	Transcription factor e(y)2	Transcription and mRNA export factor SUS1 {ECO:0000255|HAMAP-Rule:MF_03046} GN=At3g27100 OS=Arabidopsis thaliana (Mouse-ear cress) PE=3 SV=1	1	--	conserved hypothetical protein [Ricinus communis]
TRINITY_DN14699_c0_g1	--	--	--	--	[R]	General function prediction only	--	Piriformospora indica-insensitive protein 2 (Precursor) GN=PII-2 OS=Arabidopsis thaliana (Mouse-ear cress) PE=2 SV=1	1	--	PREDICTED: piriformospora indica-insensitive protein 2-like [Prunus mume]
TRINITY_DN13225_c0_g1	--	--	--	K14488|1.24826e-78|pmum:103342173|uncharacterized LOC103342173; K14488 SAUR family protein (A)	--	--	Auxin responsive protein	--	1	--	PREDICTED: uncharacterized protein LOC103342173 [Prunus mume]
TRINITY_DN13287_c0_g1	--	--	--	--	--	--	--	--	1	--	hypothetical protein PRUPE_ppa013574mg [Prunus persica]
TRINITY_DN27224_c1_g1	[C]	Energy production and conversion	--	--	--	--	Rubredoxin	--	1	--	PREDICTED: uncharacterized protein LOC103338157 [Prunus mume]
TRINITY_DN27525_c2_g1	--	--	Molecular Function: calcium ion binding (GO:0005509);;	K13448|6.6459e-99|pper:PRUPE_ppa012065mg|hypothetical protein; K13448 calcium-binding protein CML (A)	[T]	Signal transduction mechanisms	EF-hand domain pair;; EF hand;; EF-hand domain pair;; EF-hand domain;; EF hand;; Cytoskeletal-regulatory complex EF hand	Calcium-binding protein CML38 GN=CML38 OS=Arabidopsis thaliana (Mouse-ear cress) PE=2 SV=1	1	--	hypothetical protein PRUPE_ppa012065mg [Prunus persica]
TRINITY_DN52141_c0_g1	[E]	Amino acid transport and metabolism	Molecular Function: 3-isopropylmalate dehydratase activity (GO:0003861);; Cellular Component: mitochondrion (GO:0005739);; Biological Process: glycolytic process (GO:0006096);; Biological Process: water transport (GO:0006833);; Biological Process: hyperosmotic response (GO:0006972);; Biological Process: Golgi organization (GO:0007030);; Biological Process: leucine biosynthetic process (GO:0009098…	K01704|6.23292e-80|aly:ARALYDRAFT_483410|aconitase C-terminal domain-containing protein; K01704 3-isopropylmalate/(R)-2-methylmalate dehydratase small subunit [EC:4.2.1.33 4.2.1.35] (A)	[E]	Amino acid transport and metabolism	Aconitase C-terminal domain	3-isopropylmalate dehydratase small subunit 3 (Precursor) GN=At2g43090 OS=Arabidopsis thaliana (Mouse-ear cress) PE=1 SV=1	2	--	Aconitase/3-isopropylmalate dehydratase protein [Arabidopsis thaliana]
TRINITY_DN27432_c1_g2	--	--	--	--	--	--	--	--	--	--	hypothetical protein PRUPE_ppb024134mg [Prunus persica]
TRINITY_DN23123_c0_g1	[O]	Posttranslational modification, protein turnover, chaperones	Molecular Function: ATP binding (GO:0005524);; Biological Process: protein folding (GO:0006457);; Biological Process: response to stress (GO:0006950);; Molecular Function: unfolded protein binding (GO:0051082);;	K04043|1.57179e-30|gsl:Gasu_51530|molecular chaperone DnaK; K04043 molecular chaperone DnaK (A)	[O]	Posttranslational modification, protein turnover, chaperones	Hsp70 protein	Chaperone protein dnaK GN=dnaK OS=Guillardia theta (Cryptomonas phi) PE=3 SV=2	1	--	putative mitochondrial hsp70 chaperone protein [Neofusicoccum parvum UCRNP2]
TRINITY_DN23123_c0_g1	[O]	Posttranslational modification, protein turnover, chaperones	Molecular Function: ATP binding (GO:0005524);; Cellular Component: cell wall (GO:0005618);; Cellular Component: mitochondrial matrix (GO:0005759);; Cellular Component: vacuolar membrane (GO:0005774);; Biological Process: gluconeogenesis (GO:0006094);; Biological Process: glycolytic process (GO:0006096);; Biological Process: protein targeting to mitochondrion (GO:0006626);; Biological Process: res…	K04043|3.29385e-70|cvr:CHLNCDRAFT_36653|hypothetical protein; K04043 molecular chaperone DnaK (A)	[O]	Posttranslational modification, protein turnover, chaperones	Hsp70 protein;; NAD-specific glutamate dehydrogenase	Heat shock 70 kDa protein, mitochondrial (Precursor) OS=Phaseolus vulgaris (Kidney bean) PE=1 SV=1	1	--	hypothetical protein CHLNCDRAFT_36653 [Chlorella variabilis]
TRINITY_DN27540_c0_g1	[IQ]	--	Biological Process: very long-chain fatty acid metabolic process (GO:0000038);; Biological Process: sulfur amino acid metabolic process (GO:0000096);; Molecular Function: 3-oxoacyl-[acyl-carrier-protein] synthase activity (GO:0004315);; Biological Process: glycine catabolic process (GO:0006546);; Biological Process: unsaturated fatty acid biosynthetic process (GO:0006636);; Biological Process: ox…	K09458|0|pper:PRUPE_ppa003597mg|hypothetical protein; K09458 3-oxoacyl-[acyl-carrier-protein] synthase II [EC:2.3.1.179] (A)	[IQ]	--	Beta-ketoacyl synthase, N-terminal domain;; Beta-ketoacyl synthase, C-terminal domain;; Thiolase, N-terminal domain	3-oxoacyl-[acyl-carrier-protein] synthase II, chloroplastic (Precursor) OS=Arabidopsis thaliana (Mouse-ear cress) PE=1 SV=1	1	--	hypothetical protein PRUPE_ppa003597mg [Prunus persica]
TRINITY_DN18537_c0_g1	--	--	Molecular Function: cytochrome-c oxidase activity (GO:0004129);; Cellular Component: mitochondrial respiratory chain (GO:0005746);; Molecular Function: electron carrier activity (GO:0009055);;	--	--	--	Cytochrome c oxidase subunit VIIa	--	1	--	PREDICTED: uncharacterized protein LOC103326912 [Prunus mume]
TRINITY_DN51678_c0_g1	--	--	Molecular Function: DNA binding (GO:0003677);; Molecular Function: sequence-specific DNA binding transcription factor activity (GO:0003700);; Molecular Function: protein binding (GO:0005515);; Cellular Component: nucleus (GO:0005634);; Cellular Component: mitochondrion (GO:0005739);; Biological Process: cell death (GO:0008219);; Biological Process: chloroplast organization (GO:0009658);; Cellular…	--	--	--	Protein of unknown function (DUF3353)	--	2	--	cell growth defect factor 1 [Arabidopsis thaliana]
TRINITY_DN51678_c0_g1	--	--	Molecular Function: DNA binding (GO:0003677);; Molecular Function: sequence-specific DNA binding transcription factor activity (GO:0003700);; Molecular Function: protein binding (GO:0005515);; Cellular Component: nucleus (GO:0005634);; Cellular Component: mitochondrion (GO:0005739);; Biological Process: cell death (GO:0008219);; Biological Process: chloroplast organization (GO:0009658);; Cellular…	--	--	--	--	--	2	--	cell growth defect factor 1 [Arabidopsis thaliana]
TRINITY_DN24485_c0_g3	--	--	--	--	--	--	--	--	1	--	hypothetical protein PRUPE_ppa026797mg [Prunus persica]
TRINITY_DN17205_c0_g2	[C]	Energy production and conversion	Cellular Component: vacuolar proton-transporting V-type ATPase, V0 domain (GO:0000220);; Cellular Component: plasma membrane (GO:0005886);; Biological Process: glucose catabolic process (GO:0006007);; Biological Process: ATP catabolic process (GO:0006200);; Biological Process: calcium ion transport (GO:0006816);; Biological Process: Golgi organization (GO:0007030);; Cellular Component: chloroplas…	K02155|2.52541e-53|tcc:TCM_000238|ATPase, F0/V0 complex, subunit C protein; K02155 V-type H+-transporting ATPase 16kDa proteolipid subunit (A)	[C]	Energy production and conversion	ATP synthase subunit C	V-type proton ATPase 16 kDa proteolipid subunit GN=CVA16-4 OS=Gossypium hirsutum (Upland cotton) PE=2 SV=1	1	--	hypothetical protein JCGZ_19637 [Jatropha curcas]
TRINITY_DN17678_c0_g1	[J]	Translation, ribosomal structure and biogenesis	Molecular Function: double-stranded RNA binding (GO:0003725);;	--	[J]	Translation, ribosomal structure and biogenesis	Telomere recombination	--	1	--	PREDICTED: yrdC domain-containing protein, mitochondrial [Prunus mume]
TRINITY_DN26710_c3_g3	--	--	--	--	--	--	VQ motif	Protein MKS1 GN=MKS1 OS=Arabidopsis thaliana (Mouse-ear cress) PE=1 SV=2	12	--	PREDICTED: protein MKS1 [Prunus mume]
TRINITY_DN14538_c0_g1	--	--	--	--	--	--	--	--	4	--	hypothetical protein PRUPE_ppa023563mg [Prunus persica]
TRINITY_DN28075_c5_g8	[R]	General function prediction only	--	K18881|6.00167e-31|mdm:103444254|protein DJ-1 homolog D-like; K18881 D-lactate dehydratase [EC:4.2.1.130] (A)	[RV]	--	--	Protein DJ-1 homolog D GN=DJ1D OS=Arabidopsis thaliana (Mouse-ear cress) PE=1 SV=1	1	--	PREDICTED: protein DJ-1 homolog D-like [Malus domestica]
TRINITY_DN28075_c5_g8	[R]	General function prediction only	Biological Process: proteolysis (GO:0006508);; Molecular Function: peptidase activity (GO:0008233);; Molecular Function: hydrolase activity, acting on glycosyl bonds (GO:0016798);;	K18881|4.86907e-45|pmum:103327481|protein DJ-1 homolog D-like; K18881 D-lactate dehydratase [EC:4.2.1.130] (A)	[RV]	--	DJ-1/PfpI family	Protein DJ-1 homolog D GN=DJ1D OS=Arabidopsis thaliana (Mouse-ear cress) PE=1 SV=1	1	--	PREDICTED: protein DJ-1 homolog D-like [Prunus mume]
TRINITY_DN24614_c3_g1	--	--	--	--	[R]	General function prediction only	--	--	47	--	hypothetical protein PRUPE_ppa021636mg [Prunus persica]
TRINITY_DN24614_c3_g1	--	--	--	--	[R]	General function prediction only	WD domain, G-beta repeat	--	47	--	PREDICTED: F-box/WD repeat-containing protein 1A-like [Prunus mume]
TRINITY_DN23066_c3_g6	--	--	--	--	[R]	General function prediction only	Leucine Rich repeat	Leucine-rich repeat receptor-like kinase protein FLORAL ORGAN NUMBER1 (Precursor) OS=Oryza sativa subsp. japonica (Rice) PE=1 SV=1	1	--	PREDICTED: receptor-like protein 2 [Prunus mume]
TRINITY_DN23066_c3_g6	--	--	--	--	--	--	Leucine rich repeat;; Leucine Rich repeats (2 copies);; Leucine Rich Repeat;; Leucine Rich repeat	Tyrosine-sulfated glycopeptide receptor 1 GN=PSYR1 OS=Arabidopsis thaliana (Mouse-ear cress) PE=2 SV=1	1	--	PREDICTED: receptor-like protein 2 [Malus domestica]
TRINITY_DN6697_c0_g1	[R]	General function prediction only	Molecular Function: acid phosphatase activity (GO:0003993);;	K14379|3.308e-102|pper:PRUPE_ppa020934mg|hypothetical protein; K14379 tartrate-resistant acid phosphatase type 5 [EC:3.1.3.2] (A)	[O]	Posttranslational modification, protein turnover, chaperones	Calcineurin-like phosphoesterase	Purple acid phosphatase 17 (Precursor) GN=MEB5.10 OS=Arabidopsis thaliana (Mouse-ear cress) PE=2 SV=1	1	--	hypothetical protein PRUPE_ppa020934mg, partial [Prunus persica]
TRINITY_DN6697_c0_g1	--	--	Molecular Function: acid phosphatase activity (GO:0003993);;	K14379|1.57789e-102|pmum:103320985|purple acid phosphatase 17-like; K14379 tartrate-resistant acid phosphatase type 5 [EC:3.1.3.2] (A)	[O]	Posttranslational modification, protein turnover, chaperones	Calcineurin-like phosphoesterase	Purple acid phosphatase 4 (Precursor) GN=PAP4 OS=Arabidopsis thaliana (Mouse-ear cress) PE=2 SV=1	1	--	PREDICTED: purple acid phosphatase 17-like [Prunus mume]
TRINITY_DN40627_c0_g1	--	--	Molecular Function: binding (GO:0005488);;	--	[K]	Transcription	--	Nuclear transcription factor Y subunit B-7 GN=NFYB7 OS=Arabidopsis thaliana (Mouse-ear cress) PE=2 SV=1	1	--	PREDICTED: nuclear transcription factor Y subunit B-7 [Prunus mume]
TRINITY_DN19988_c0_g1	--	--	Biological Process: intracellular protein transport (GO:0006886);; Biological Process: vesicle-mediated transport (GO:0016192);; Cellular Component: clathrin adaptor complex (GO:0030131);; Cellular Component: clathrin coat of coated pit (GO:0030132);;	K11826|9.58043e-44|rcu:RCOM_0864950|clathrin coat associated protein ap-50, putative; K11826 AP-2 complex subunit mu-1 (A)	[U]	Intracellular trafficking, secretion, and vesicular transport	Adaptor complexes medium subunit family;; Clathrin adaptor complex small chain	AP-2 complex subunit mu GN=MZA15.2 OS=Arabidopsis thaliana (Mouse-ear cress) PE=1 SV=1	1	--	Apm1p [Rhizophagus irregularis DAOM 197198w]
TRINITY_DN18804_c0_g1	[O]	Posttranslational modification, protein turnover, chaperones	Molecular Function: threonine-type endopeptidase activity (GO:0004298);; Cellular Component: nucleus (GO:0005634);; Cellular Component: cytoplasm (GO:0005737);; Cellular Component: proteasome core complex (GO:0005839);; Biological Process: proteolysis involved in cellular protein catabolic process (GO:0051603);;	K02739|2.23697e-34|zma:100216834|cl2786_1; LOC100216834; K02739 20S proteasome subunit beta 2 [EC:3.4.25.1] (A)	[O]	Posttranslational modification, protein turnover, chaperones	Proteasome subunit	Proteasome subunit beta type-7-B (Precursor) GN=MNF13.10 OS=Arabidopsis thaliana (Mouse-ear cress) PE=1 SV=2	1	--	hypothetical protein BATDEDRAFT_17403 [Batrachochytrium dendrobatidis JAM81]
TRINITY_DN10303_c1_g1	[C]	Energy production and conversion	Molecular Function: ATP citrate synthase activity (GO:0003878);; Molecular Function: ATP binding (GO:0005524);; Cellular Component: cytosol (GO:0005829);; Biological Process: acetyl-CoA biosynthetic process (GO:0006085);; Biological Process: fatty acid biosynthetic process (GO:0006633);; Biological Process: aging (GO:0007568);; Cellular Component: citrate lyase complex (GO:0009346);; Biological P…	K01648|1.18984e-84|eus:EUTSA_v10023479mg|hypothetical protein; K01648 ATP citrate (pro-S)-lyase [EC:2.3.3.8] (A)	[C]	Energy production and conversion	--	ATP-citrate synthase alpha chain protein 1 GN=ACLA-1 OS=Arabidopsis thaliana (Mouse-ear cress) PE=1 SV=1	1	--	ATP citrate-lyase, putative [Arabidopsis thaliana]
TRINITY_DN16880_c0_g1	[R]	General function prediction only	--	--	[QR]	--	2OG-Fe(II) oxygenase superfamily	Hyoscyamine 6-dioxygenase GN=H6H OS=Hyoscyamus niger (Black henbane) PE=1 SV=1	1	--	hypothetical protein PRUPE_ppa026666mg [Prunus persica]
TRINITY_DN35525_c0_g1	--	--	--	--	--	--	Plant phosphoribosyltransferase C-terminal	--	50	--	hypothetical protein PRUPE_ppa018492mg, partial [Prunus persica]
TRINITY_DN18203_c0_g1	[G]	Carbohydrate transport and metabolism	Biological Process: pentose-phosphate shunt (GO:0006098);; Molecular Function: 6-phosphogluconolactonase activity (GO:0017057);;	K01057|3.66401e-103|pmum:103333589|probable 6-phosphogluconolactonase 4, chloroplastic; K01057 6-phosphogluconolactonase [EC:3.1.1.31] (A)	[G]	Carbohydrate transport and metabolism	Glucosamine-6-phosphate isomerases/6-phosphogluconolactonase	Probable 6-phosphogluconolactonase 4, chloroplastic (Precursor) OS=Oryza sativa subsp. japonica (Rice) PE=2 SV=2	1	--	PREDICTED: probable 6-phosphogluconolactonase 4, chloroplastic [Prunus mume]
TRINITY_DN12781_c0_g1	--	--	Biological Process: transcription, DNA-templated (GO:0006351);;	--	--	--	AP2 domain	Ethylene-responsive transcription factor 12 GN=F3M18.21 OS=Arabidopsis thaliana (Mouse-ear cress) PE=2 SV=1	1	--	PREDICTED: ethylene-responsive transcription factor 8-like [Prunus mume]
TRINITY_DN19492_c0_g3	[OC]	--	Molecular Function: catalytic activity (GO:0003824);;	K09580|1.55739e-09|vcn:VOLCADRAFT_77404|gon15; protein disulfide isomerase 1; K09580 protein disulfide-isomerase A1 [EC:5.3.4.1] (A)	[O]	Posttranslational modification, protein turnover, chaperones	Thioredoxin	Protein disulfide isomerase-like 1-4 (Precursor) OS=Oryza sativa subsp. japonica (Rice) PE=2 SV=1	1	--	hypothetical protein GUITHDRAFT_85427 [Guillardia theta CCMP2712]
TRINITY_DN17810_c0_g2	[M]	Cell wall/membrane/envelope biogenesis	Molecular Function: hydrolase activity, acting on ester bonds (GO:0016788);;	K01114|0|pper:PRUPE_ppa004016mg|hypothetical protein; K01114 phospholipase C [EC:3.1.4.3] (A)	--	--	Phosphoesterase family	Non-specific phospholipase C1 (Precursor) GN=NPC1 OS=Arabidopsis thaliana (Mouse-ear cress) PE=2 SV=1	1	--	hypothetical protein PRUPE_ppa004016mg [Prunus persica]
TRINITY_DN26946_c1_g1	[V]	Defense mechanisms	Molecular Function: ATP binding (GO:0005524);; Biological Process: ATP catabolic process (GO:0006200);; Molecular Function: organic phosphonate transmembrane-transporting ATPase activity (GO:0015416);; Molecular Function: polyamine-transporting ATPase activity (GO:0015417);; Molecular Function: heme-transporting ATPase activity (GO:0015439);; Cellular Component: membrane (GO:0016020);;	--	[Q]	Secondary metabolites biosynthesis, transport and catabolism	ABC transporter	Putative pleiotropic drug resistance protein 7 OS=Oryza sativa subsp. japonica (Rice) PE=3 SV=1	1	--	hypothetical protein PRUPE_ppa000234mg [Prunus persica]
TRINITY_DN22517_c1_g1	--	--	Cellular Component: plasma membrane (GO:0005886);; Biological Process: proteolysis (GO:0006508);; Molecular Function: serine-type peptidase activity (GO:0008236);;	--	[OU]	--	--	--	1	--	PREDICTED: mitochondrial inner membrane protease subunit 1 [Prunus mume]
TRINITY_DN23728_c1_g1	--	--	--	--	--	--	Plant phosphoribosyltransferase C-terminal;; C2 domain	--	1	--	hypothetical protein PRUPE_ppa019484mg [Prunus persica]
TRINITY_DN16348_c0_g1	--	--	Biological Process: mitotic recombination (GO:0006312);; Biological Process: protein folding (GO:0006457);; Biological Process: embryo sac egg cell differentiation (GO:0009560);; Cellular Component: prefoldin complex (GO:0016272);; Molecular Function: unfolded protein binding (GO:0051082);;	--	[K]	Transcription	Prefoldin subunit	--	1	--	hypothetical protein PRUPE_ppa020266mg [Prunus persica]
TRINITY_DN29341_c0_g1	--	--	Cellular Component: vacuolar membrane (GO:0005774);; Cellular Component: plasma membrane (GO:0005886);; Biological Process: drug transmembrane transport (GO:0006855);; Biological Process: pollen development (GO:0009555);; Biological Process: flavonoid metabolic process (GO:0009812);; Biological Process: anther dehiscence (GO:0009901);; Molecular Function: drug transmembrane transporter activity (…	K03327|7.15478e-63|aly:ARALYDRAFT_914011|mate efflux family protein; K03327 multidrug resistance protein, MATE family (A)	[R]	General function prediction only	MatE	Protein TRANSPARENT TESTA 12 GN=F17J16_80 OS=Arabidopsis thaliana (Mouse-ear cress) PE=2 SV=1	1	--	putative protein [Arabidopsis thaliana]
TRINITY_DN29341_c0_g1	--	--	Cellular Component: vacuolar membrane (GO:0005774);; Cellular Component: plasma membrane (GO:0005886);; Biological Process: drug transmembrane transport (GO:0006855);; Biological Process: pollen development (GO:0009555);; Biological Process: flavonoid metabolic process (GO:0009812);; Biological Process: anther dehiscence (GO:0009901);; Molecular Function: drug transmembrane transporter activity (…	K03327|1.05458e-37|ath:AT4G25640|DTX35; detoxifying efflux carrier 35; K03327 multidrug resistance protein, MATE family (A)	[R]	General function prediction only	MatE	Protein TRANSPARENT TESTA 12 GN=F17J16_80 OS=Arabidopsis thaliana (Mouse-ear cress) PE=2 SV=1	1	--	detoxifying efflux carrier 35 [Arabidopsis thaliana]
TRINITY_DN29341_c0_g1	--	--	Cellular Component: vacuolar membrane (GO:0005774);; Cellular Component: plasma membrane (GO:0005886);; Biological Process: drug transmembrane transport (GO:0006855);; Biological Process: pollen development (GO:0009555);; Biological Process: flavonoid metabolic process (GO:0009812);; Biological Process: anther dehiscence (GO:0009901);; Molecular Function: drug transmembrane transporter activity (…	K03327|2.4519e-89|ath:AT4G25640|DTX35; detoxifying efflux carrier 35; K03327 multidrug resistance protein, MATE family (A)	[R]	General function prediction only	MatE	Protein TRANSPARENT TESTA 12 GN=F17J16_80 OS=Arabidopsis thaliana (Mouse-ear cress) PE=2 SV=1	1	--	putative protein [Arabidopsis thaliana]
TRINITY_DN23824_c2_g1	--	--	--	--	--	--	--	--	53	--	hypothetical protein M569_12098, partial [Genlisea aurea]
TRINITY_DN25459_c0_g1	--	--	--	--	--	--	ENV polyprotein (coat polyprotein)	--	1	--	--
TRINITY_DN22916_c0_g2	--	--	--	--	--	--	--	--	--	--	PREDICTED: uncharacterized protein LOC103947482 [Pyrus x bretschneideri]
TRINITY_DN22916_c0_g2	--	--	--	--	--	--	Plant protein of unknown function	UPF0481 protein At3g47200 GN=At3g47200 OS=Arabidopsis thaliana (Mouse-ear cress) PE=2 SV=1	1	--	hypothetical protein PRUPE_ppa023835mg, partial [Prunus persica]
TRINITY_DN26172_c0_g2	[E]	Amino acid transport and metabolism	Molecular Function: catalytic activity (GO:0003824);; Biological Process: metabolic process (GO:0008152);; Molecular Function: pyridoxal phosphate binding (GO:0030170);;	--	[E]	Amino acid transport and metabolism	Aminotransferase class-V	L-cysteine desulfhydrase GN=LCD OS=Arabidopsis thaliana (Mouse-ear cress) PE=2 SV=1	2	--	hypothetical protein PRUPE_ppa005612mg [Prunus persica]
TRINITY_DN15260_c0_g1	[T]	Signal transduction mechanisms	Molecular Function: catalytic activity (GO:0003824);;	K17508|3.29909e-180|pper:PRUPE_ppa021890mg|hypothetical protein; K17508 protein phosphatase 2C homolog 7 [EC:3.1.3.16] (A)	[T]	Signal transduction mechanisms	Stage II sporulation protein E (SpoIIE);; Protein phosphatase 2C;; Protein phosphatase 2C	Probable protein phosphatase 2C 55 GN=At4g16580 OS=Arabidopsis thaliana (Mouse-ear cress) PE=2 SV=2	9	--	hypothetical protein PRUPE_ppa021890mg, partial [Prunus persica]
TRINITY_DN4619_c0_g1	--	--	--	K14432|8.17778e-08|ath:AT4G34000|ABF3; abscisic acid responsive elements-binding factor 3; K14432 ABA responsive element binding factor (A)	--	--	--	ABSCISIC ACID-INSENSITIVE 5-like protein 6 OS=Arabidopsis thaliana (Mouse-ear cress) PE=1 SV=1	1	--	abscisic acid responsive elements-binding factor 3 [Arabidopsis thaliana]
TRINITY_DN4619_c0_g1	--	--	Biological Process: response to superoxide (GO:0000303);; Molecular Function: sequence-specific DNA binding transcription factor activity (GO:0003700);; Cellular Component: nucleus (GO:0005634);; Biological Process: cell death (GO:0008219);; Biological Process: response to water deprivation (GO:0009414);; Biological Process: response to salt stress (GO:0009651);; Biological Process: abscisic acid…	K14432|4.71101e-30|ath:AT4G34000|ABF3; abscisic acid responsive elements-binding factor 3; K14432 ABA responsive element binding factor (A)	--	--	--	ABSCISIC ACID-INSENSITIVE 5-like protein 6 OS=Arabidopsis thaliana (Mouse-ear cress) PE=1 SV=1	1	--	abscisic acid responsive elements-binding factor 3 [Arabidopsis thaliana]
TRINITY_DN17850_c0_g1	[J]	Translation, ribosomal structure and biogenesis	Molecular Function: structural constituent of ribosome (GO:0003735);; Cellular Component: ribosome (GO:0005840);; Biological Process: translation (GO:0006412);;	K02929|4.97314e-44|csl:COCSUDRAFT_26429|ribosomal protein rpl36a; K02929 large subunit ribosomal protein L44e (A)	[J]	Translation, ribosomal structure and biogenesis	Ribosomal protein L44	60S ribosomal protein L44 GN=RPL44 OS=Chlamydomonas reinhardtii (Chlamydomonas smithii) PE=1 SV=2	1	--	60S ribosomal protein L44 [Mucor circinelloides f. circinelloides 1006PhL]
TRINITY_DN35506_c0_g1	[M]	Cell wall/membrane/envelope biogenesis	--	--	--	--	Glycosyl transferase family 2	--	--	--	predicted protein [Thalassiosira pseudonana CCMP1335]
TRINITY_DN35506_c0_g1	[M]	Cell wall/membrane/envelope biogenesis	--	--	--	--	Glycosyl transferases group 1;; Glycosyl transferases group 1	--	--	--	--
TRINITY_DN19267_c0_g1	[E]	Amino acid transport and metabolism	Molecular Function: serine-type carboxypeptidase activity (GO:0004185);; Cellular Component: extracellular region (GO:0005576);; Cellular Component: vacuole (GO:0005773);; Biological Process: proteolysis (GO:0006508);; Cellular Component: plant-type cell wall (GO:0009505);;	K16297|0|pper:PRUPE_ppa005368mg|hypothetical protein; K16297 serine carboxypeptidase-like clade II [EC:3.4.16.-] (A)	[OE]	--	Serine carboxypeptidase	Serine carboxypeptidase-like 34 (Precursor) GN=SCPL34 OS=Arabidopsis thaliana (Mouse-ear cress) PE=2 SV=2	3	--	hypothetical protein PRUPE_ppa005368mg [Prunus persica]
TRINITY_DN47962_c0_g1	--	--	--	--	[R]	General function prediction only	--	Putative ribonuclease H protein At1g65750 GN=At1g65750 OS=Arabidopsis thaliana (Mouse-ear cress) PE=3 SV=1	588	--	hypothetical protein PRUPE_ppa022389mg [Prunus persica]
TRINITY_DN2635_c0_g1	--	--	--	--	[R]	General function prediction only	--	Uncharacterized mitochondrial protein AtMg00310 GN=AtMg00310 OS=Arabidopsis thaliana (Mouse-ear cress) PE=4 SV=1	588	--	PREDICTED: putative ribonuclease H protein At1g65750 [Prunus mume]
TRINITY_DN35560_c0_g1	--	--	Molecular Function: protein binding (GO:0005515);; Cellular Component: mitochondrial outer membrane (GO:0005741);; Cellular Component: vacuolar membrane (GO:0005774);; Cellular Component: Golgi apparatus (GO:0005794);; Cellular Component: plasma membrane (GO:0005886);; Biological Process: ubiquitin-dependent protein catabolic process (GO:0006511);; Molecular Function: voltage-gated anion channel …	K15040|2.1607e-99|ath:AT3G01280|VDAC1; voltage dependent anion channel 1; K15040 voltage-dependent anion channel protein 2 (A)	[P]	Inorganic ion transport and metabolism	Eukaryotic porin	Mitochondrial outer membrane protein porin 1 GN=VDAC1 OS=Arabidopsis thaliana (Mouse-ear cress) PE=1 SV=3	5	--	voltage dependent anion channel 1 [Arabidopsis thaliana]
TRINITY_DN35560_c0_g1	--	--	Molecular Function: protein binding (GO:0005515);; Cellular Component: mitochondrial outer membrane (GO:0005741);; Cellular Component: vacuolar membrane (GO:0005774);; Cellular Component: Golgi apparatus (GO:0005794);; Cellular Component: plasma membrane (GO:0005886);; Biological Process: ubiquitin-dependent protein catabolic process (GO:0006511);; Molecular Function: voltage-gated anion channel …	K15040|7.68605e-90|ath:AT3G01280|VDAC1; voltage dependent anion channel 1; K15040 voltage-dependent anion channel protein 2 (A)	[P]	Inorganic ion transport and metabolism	Eukaryotic porin	Mitochondrial outer membrane protein porin 1 GN=VDAC1 OS=Arabidopsis thaliana (Mouse-ear cress) PE=1 SV=3	5	--	voltage dependent anion channel 1 [Arabidopsis thaliana]
TRINITY_DN19611_c0_g1	--	--	Cellular Component: signal recognition particle, endoplasmic reticulum targeting (GO:0005786);; Biological Process: SRP-dependent cotranslational protein targeting to membrane (GO:0006614);; Molecular Function: 7S RNA binding (GO:0008312);;	K03108|0|pmum:103321959|signal recognition particle subunit SRP72; K03108 signal recognition particle subunit SRP72 (A)	[U]	Intracellular trafficking, secretion, and vesicular transport	SRP72 RNA-binding domain;; Tetratricopeptide repeat;; Anaphase-promoting complex, cyclosome, subunit 3;; Tetratricopeptide repeat;; Tetratricopeptide repeat;; Tetratricopeptide repeat	--	31	--	hypothetical protein PRUPE_ppa002478mg [Prunus persica]
TRINITY_DN36360_c0_g1	[M]	Cell wall/membrane/envelope biogenesis	Molecular Function: isomerase activity (GO:0016853);;	--	--	--	--	--	1	--	hypothetical protein PRUPE_ppa021377mg [Prunus persica]
TRINITY_DN7617_c0_g1	--	--	Molecular Function: dicarboxylic acid transmembrane transporter activity (GO:0005310);; Cellular Component: mitochondrial inner membrane (GO:0005743);; Biological Process: dicarboxylic acid transport (GO:0006835);; Biological Process: mitochondrial transport (GO:0006839);; Biological Process: response to wounding (GO:0009611);; Biological Process: response to mechanical stimulus (GO:0009612);; Bi…	K13577|0|ath:AT4G24570|DIC2; dicarboxylate carrier 2; K13577 solute carrier family 25 (mitochondrial dicarboxylate transporter), member 10 (A)	[C]	Energy production and conversion	Mitochondrial carrier protein	Mitochondrial uncoupling protein 4 GN=F22K18.230 OS=Arabidopsis thaliana (Mouse-ear cress) PE=2 SV=1	1	--	dicarboxylate carrier 2 [Arabidopsis thaliana]
TRINITY_DN19258_c0_g1	[V]	Defense mechanisms	Molecular Function: ATP binding (GO:0005524);; Biological Process: ATP catabolic process (GO:0006200);; Molecular Function: organic phosphonate transmembrane-transporting ATPase activity (GO:0015416);; Cellular Component: membrane (GO:0016020);;	--	[Q]	Secondary metabolites biosynthesis, transport and catabolism	--	Pleiotropic drug resistance protein 1 GN=PDR1 OS=Nicotiana tabacum (Common tobacco) PE=2 SV=1	1	--	hypothetical protein PRUPE_ppa023430mg [Prunus persica]
TRINITY_DN19258_c0_g1	--	--	--	--	[Q]	Secondary metabolites biosynthesis, transport and catabolism	--	Pleiotropic drug resistance protein 3 GN=P0410E03.8 OS=Oryza sativa subsp. japonica (Rice) PE=2 SV=1	1	--	PREDICTED: putative pleiotropic drug resistance protein 7 [Prunus mume]
TRINITY_DN17514_c0_g1	[J]	Translation, ribosomal structure and biogenesis	Biological Process: maltose metabolic process (GO:0000023);; Biological Process: RNA splicing, via endonucleolytic cleavage and ligation (GO:0000394);; Molecular Function: translation initiation factor activity (GO:0003743);; Molecular Function: GTP binding (GO:0005525);; Cellular Component: nucleus (GO:0005634);; Cellular Component: eukaryotic translation initiation factor 2B complex (GO:0005851…	K08963|0|pper:PRUPE_ppa007089mg|hypothetical protein; K08963 methylthioribose-1-phosphate isomerase [EC:5.3.1.23] (A)	[J]	Translation, ribosomal structure and biogenesis	Initiation factor 2 subunit family	Methylthioribose-1-phosphate isomerase {ECO:0000255|HAMAP-Rule:MF_03119} GN=RCOM_0711420 OS=Ricinus communis (Castor bean) PE=2 SV=1	1	--	hypothetical protein PRUPE_ppa007089mg [Prunus persica]
TRINITY_DN15639_c0_g1	--	--	--	--	--	--	--	--	1	--	hypothetical protein PRUPE_ppa017365mg [Prunus persica]
TRINITY_DN18117_c0_g1	--	--	Biological Process: metal ion transport (GO:0030001);; Molecular Function: metal ion binding (GO:0046872);;	--	[P]	Inorganic ion transport and metabolism	Heavy-metal-associated domain	Heavy metal-associated isoprenylated plant protein 26 (Precursor) GN=F20M13.140 OS=Arabidopsis thaliana (Mouse-ear cress) PE=1 SV=1	5	--	hypothetical protein PRUPE_ppa021173mg [Prunus persica]
TRINITY_DN13994_c0_g1	--	--	Cellular Component: cytoplasm (GO:0005737);; Biological Process: protein targeting to membrane (GO:0006612);; Biological Process: autophagy (GO:0006914);; Biological Process: response to symbiotic fungus (GO:0009610);; Biological Process: response to insect (GO:0009625);; Biological Process: ethylene biosynthetic process (GO:0009693);; Biological Process: systemic acquired resistance, salicylic a…	--	--	--	TIR domain;; NB-ARC domain	Toll/interleukin-1 receptor-like protein GN=TIR OS=Arabidopsis thaliana (Mouse-ear cress) PE=1 SV=1	--	--	Toll-Interleukin-Resistance domain-containing protein [Arabidopsis thaliana]
TRINITY_DN28192_c1_g2	--	--	--	--	--	--	--	--	--	--	hypothetical protein PRUPE_ppb024640mg [Prunus persica]
TRINITY_DN23641_c0_g1	[MJ]	--	Molecular Function: mannose-1-phosphate guanylyltransferase activity (GO:0004475);; Molecular Function: mannose-1-phosphate guanylyltransferase (GDP) activity (GO:0008928);; Biological Process: response to heat (GO:0009408);; Biological Process: response to salt stress (GO:0009651);; Biological Process: response to jasmonic acid (GO:0009753);; Biological Process: response to ozone (GO:0010193);; …	K00966|0|pper:PRUPE_ppa007618mg|hypothetical protein; K00966 mannose-1-phosphate guanylyltransferase [EC:2.7.7.13] (A)	[M]	Cell wall/membrane/envelope biogenesis	Nucleotidyl transferase;; MobA-like NTP transferase domain;; Bacterial transferase hexapeptide (six repeats)	Mannose-1-phosphate guanylyltransferase 1 GN=At2g39770 OS=Arabidopsis thaliana (Mouse-ear cress) PE=1 SV=1	1	--	hypothetical protein PRUPE_ppa007618mg [Prunus persica]
TRINITY_DN12739_c0_g1	--	--	Cellular Component: endoplasmic reticulum (GO:0005783);; Biological Process: protein retention in ER lumen (GO:0006621);; Biological Process: protein transport (GO:0015031);; Cellular Component: integral component of membrane (GO:0016021);; Molecular Function: ER retention sequence binding (GO:0046923);;	K10949|9.94368e-16|cme:CYME_CMR190C|probable ER lumen protein retaining receptor; K10949 ER lumen protein retaining receptor (A)	[U]	Intracellular trafficking, secretion, and vesicular transport	ER lumen protein retaining receptor	ER lumen protein-retaining receptor A GN=ERD2A OS=Arabidopsis thaliana (Mouse-ear cress) PE=2 SV=1	1	--	ER lumen protein retaining receptor 1 [Talaromyces marneffei PM1]
TRINITY_DN12739_c0_g1	[U]	Intracellular trafficking, secretion, and vesicular transport	Cellular Component: endoplasmic reticulum (GO:0005783);; Biological Process: protein retention in ER lumen (GO:0006621);; Biological Process: protein transport (GO:0015031);; Cellular Component: integral component of membrane (GO:0016021);; Molecular Function: ER retention sequence binding (GO:0046923);;	K10949|7.40247e-21|olu:OSTLU_119505|Erd2; ERD2-like protein; K10949 ER lumen protein retaining receptor (A)	[U]	Intracellular trafficking, secretion, and vesicular transport	ER lumen protein retaining receptor	ER lumen protein-retaining receptor B GN=ERD2B OS=Arabidopsis thaliana (Mouse-ear cress) PE=1 SV=1	1	--	Putative ER lumen protein retaining receptor(Fragment) [Absidia idahoensis var. thermophila]
TRINITY_DN19730_c0_g1	--	--	--	--	--	--	--	--	1	--	hypothetical protein PRUPE_ppa026769mg [Prunus persica]
TRINITY_DN12734_c0_g2	--	--	Molecular Function: metal ion binding (GO:0046872);;	--	[R]	General function prediction only	--	--	--	--	hypothetical protein VITISV_032452 [Vitis vinifera]
TRINITY_DN18506_c0_g1	--	--	Cellular Component: cytoplasm (GO:0005737);; Biological Process: lipid metabolic process (GO:0006629);; Cellular Component: integral component of membrane (GO:0016021);; Molecular Function: oxidoreductase activity, acting on the CH-CH group of donors (GO:0016627);;	K12345|0|pmum:103335594|polyprenol reductase 2-like; K12345 3-oxo-5-alpha-steroid 4-dehydrogenase 3 [EC:1.3.1.22 1.3.1.94] (A)	[I]	Lipid transport and metabolism	3-oxo-5-alpha-steroid 4-dehydrogenase	Polyprenol reductase 2 GN=At2g16530 OS=Arabidopsis thaliana (Mouse-ear cress) PE=1 SV=2	1	--	PREDICTED: polyprenol reductase 2-like isoform X1 [Prunus mume]
TRINITY_DN16879_c0_g1	[J]	Translation, ribosomal structure and biogenesis	Molecular Function: ATP binding (GO:0005524);; Biological Process: tRNA processing (GO:0008033);; Molecular Function: transferase activity (GO:0016740);;	K10760|0|pper:PRUPE_ppa023171mg|hypothetical protein; K10760 adenylate isopentenyltransferase (cytokinin synthase) (A)	[J]	Translation, ribosomal structure and biogenesis	IPP transferase;; Isopentenyl transferase	Adenylate isopentenyltransferase 3, chloroplastic (Precursor) GN=IPT3 OS=Arabidopsis thaliana (Mouse-ear cress) PE=1 SV=1	1	--	hypothetical protein PRUPE_ppa023171mg [Prunus persica]
TRINITY_DN25216_c0_g2	--	--	--	--	--	--	Leucine Rich repeats (2 copies);; Leucine Rich Repeat;; Leucine rich repeat;; Leucine rich repeat N-terminal domain;; Leucine Rich repeat	Leucine-rich repeat extensin-like protein 4 (Precursor) GN=LRX4 OS=Arabidopsis thaliana (Mouse-ear cress) PE=2 SV=1	--	--	PREDICTED: leucine-rich repeat extensin-like protein 3 [Prunus mume]
TRINITY_DN26257_c0_g1	--	--	Molecular Function: transferase activity (GO:0016740);;	K13508|0|pper:PRUPE_ppa003971mg|hypothetical protein; K13508 glycerol-3-phosphate acyltransferase [EC:2.3.1.15] (A)	--	--	Acyltransferase	Probable glycerol-3-phosphate acyltransferase 3 GN=GPAT3 OS=Arabidopsis thaliana (Mouse-ear cress) PE=2 SV=1	1	--	hypothetical protein PRUPE_ppa003971mg [Prunus persica]
TRINITY_DN24971_c2_g3	[U]	Intracellular trafficking, secretion, and vesicular transport	Cellular Component: vacuole (GO:0005773);; Cellular Component: Golgi apparatus (GO:0005794);; Biological Process: response to salt stress (GO:0009651);; Cellular Component: integral component of membrane (GO:0016021);; Biological Process: vesicle-mediated transport (GO:0016192);;	K08515|1.10044e-133|pmum:103328487|vesicle-associated membrane protein 714; K08515 vesicle-associated membrane protein 7 (A)	[U]	Intracellular trafficking, secretion, and vesicular transport	Regulated-SNARE-like domain;; Synaptobrevin	Vesicle-associated membrane protein 714 GN=VAMP714 OS=Arabidopsis thaliana (Mouse-ear cress) PE=1 SV=1	1	--	PREDICTED: vesicle-associated membrane protein 714 [Prunus mume]
TRINITY_DN14601_c0_g1	[L]	Replication, recombination and repair	--	K02210|1.07666e-20|ppp:PHYPADRAFT_178526|hypothetical protein; K02210 DNA replication licensing factor MCM7 [EC:3.6.4.12] (A)	[L]	Replication, recombination and repair	MCM2/3/5 family	DNA replication licensing factor MCM7 OS=Arabidopsis thaliana (Mouse-ear cress) PE=1 SV=2	288	--	DNA replication licensing factor, partial [Rhizophlyctis rosea]
TRINITY_DN14601_c0_g1	[L]	Replication, recombination and repair	Molecular Function: DNA binding (GO:0003677);; Molecular Function: DNA helicase activity (GO:0003678);; Molecular Function: ATP binding (GO:0005524);; Cellular Component: nucleus (GO:0005634);; Biological Process: DNA replication initiation (GO:0006270);; Biological Process: DNA duplex unwinding (GO:0032508);; Cellular Component: MCM complex (GO:0042555);;	K02210|8.8466e-66|mpp:MICPUCDRAFT_49470|MCM7; minichromosome maintenance Mcm7 like-protein; K02210 DNA replication licensing factor MCM7 [EC:3.6.4.12] (A)	[L]	Replication, recombination and repair	MCM2/3/5 family;; Magnesium chelatase, subunit ChlI;; AAA domain (dynein-related subfamily)	DNA replication licensing factor MCM7 OS=Arabidopsis thaliana (Mouse-ear cress) PE=1 SV=2	288	--	hypothetical protein M422DRAFT_180287, partial [Sphaerobolus stellatus SS14]
TRINITY_DN23760_c1_g5	[Q]	Secondary metabolites biosynthesis, transport and catabolism	Molecular Function: copper ion binding (GO:0005507);; Biological Process: plant-type secondary cell wall biogenesis (GO:0009834);; Biological Process: lignin catabolic process (GO:0046274);; Cellular Component: apoplast (GO:0048046);; Molecular Function: hydroquinone:oxygen oxidoreductase activity (GO:0052716);; Biological Process: oxidation-reduction process (GO:0055114);;	--	[Q]	Secondary metabolites biosynthesis, transport and catabolism	Multicopper oxidase;; Multicopper oxidase;; Multicopper oxidase	Laccase-4 (Precursor) GN=F16M14.1 OS=Arabidopsis thaliana (Mouse-ear cress) PE=2 SV=2	1	--	hypothetical protein PRUPE_ppa003646mg [Prunus persica]
TRINITY_DN21464_c0_g1	--	--	Molecular Function: hydrolase activity (GO:0016787);;	--	[OW]	--	Matrixin;; Putative peptidoglycan binding domain;; Metallo-peptidase family M12B Reprolysin-like;; Astacin (Peptidase family M12A)	Metalloendoproteinase 1 (Precursor) OS=Glycine max (Soybean) PE=1 SV=2	62	--	PREDICTED: metalloendoproteinase 1-like [Prunus mume]
TRINITY_DN27523_c1_g1	--	--	--	--	[S]	Function unknown	MAGE family	--	1	--	PREDICTED: melanoma-associated antigen 1 isoform X1 [Prunus mume]
TRINITY_DN22414_c0_g4	--	--	--	--	--	--	TCP family transcription factor	Transcription factor TCP15 GN=TCP15 OS=Arabidopsis thaliana (Mouse-ear cress) PE=2 SV=1	1	--	PREDICTED: transcription factor TCP15 [Prunus mume]
TRINITY_DN22414_c0_g4	--	--	--	--	--	--	TCP family transcription factor	Transcription factor TCP14 GN=TCP14 OS=Arabidopsis thaliana (Mouse-ear cress) PE=1 SV=1	7	--	PREDICTED: transcription factor TCP15 [Prunus mume]
TRINITY_DN16364_c0_g1	--	--	--	--	--	--	--	--	--	--	PREDICTED: uncharacterized protein LOC103963781, partial [Pyrus x bretschneideri]
TRINITY_DN15543_c0_g1	--	--	--	--	--	--	CCT motif	--	1	--	hypothetical protein PRUPE_ppa025213mg, partial [Prunus persica]
TRINITY_DN17331_c0_g1	--	--	--	--	--	--	--	--	21	--	TAC1 [Prunus persica]
TRINITY_DN17331_c0_g1	--	--	--	--	--	--	--	--	1	--	hypothetical protein PRUPE_ppa010082mg [Prunus persica]
TRINITY_DN16975_c0_g1	[C]	Energy production and conversion	Molecular Function: hydrogen ion transmembrane transporter activity (GO:0015078);; Biological Process: ATP hydrolysis coupled proton transport (GO:0015991);; Cellular Component: integral component of membrane (GO:0016021);; Cellular Component: proton-transporting V-type ATPase, V0 domain (GO:0033179);;	K03661|4.76454e-39|olu:OSTLU_13768|F-ATPase family transporter: protons (vacuolar); K03661 V-type H+-transporting ATPase 21kDa proteolipid subunit (A)	[C]	Energy production and conversion	ATP synthase subunit C	V-type proton ATPase subunit c&apos;&apos;1 GN=L23H3.10 OS=Arabidopsis thaliana (Mouse-ear cress) PE=1 SV=1	1	--	hypothetical protein GLOINDRAFT_40438 [Rhizophagus irregularis DAOM 181602]
TRINITY_DN23076_c1_g4	--	--	Molecular Function: metal ion binding (GO:0046872);;	--	[O]	Posttranslational modification, protein turnover, chaperones	--	RING-H2 finger protein ATL65 GN=ATL65 OS=Arabidopsis thaliana (Mouse-ear cress) PE=2 SV=2	1	--	hypothetical protein PRUPE_ppa025190mg [Prunus persica]
TRINITY_DN16872_c0_g1	--	--	--	--	--	--	--	--	1	--	PREDICTED: uncharacterized protein LOC103335285 [Prunus mume]
TRINITY_DN21573_c1_g2	[RTKL]	--	Molecular Function: protein serine/threonine kinase activity (GO:0004674);; Molecular Function: ATP binding (GO:0005524);; Biological Process: protein phosphorylation (GO:0006468);;	K07760|0|pper:PRUPE_ppa009162mg|hypothetical protein; K07760 cyclin-dependent kinase [EC:2.7.11.22] (A)	[R]	General function prediction only	Protein kinase domain;; Protein tyrosine kinase;; Phosphotransferase enzyme family	Cell division control protein 2 homolog C GN=CDC2C OS=Antirrhinum majus (Garden snapdragon) PE=2 SV=1	1	--	hypothetical protein PRUPE_ppa009162mg [Prunus persica]
TRINITY_DN27852_c1_g1	--	--	Molecular Function: oxidoreductase activity (GO:0016491);; Molecular Function: metal ion binding (GO:0046872);;	--	[Q]	Secondary metabolites biosynthesis, transport and catabolism	--	(S)-N-methylcoclaurine 3&apos;-hydroxylase isozyme 2 GN=CYP80B2 OS=Eschscholzia californica (California poppy) PE=2 SV=1	10	--	PREDICTED: flavonoid 3&apos;-monooxygenase-like [Prunus mume]
TRINITY_DN17663_c0_g1	--	--	--	--	--	--	ARID/BRIGHT DNA binding domain;; Myb-like DNA-binding domain	AT-rich interactive domain-containing protein 2 GN=ARID2 OS=Arabidopsis thaliana (Mouse-ear cress) PE=2 SV=1	161	--	hypothetical protein PRUPE_ppa026661mg [Prunus persica]
TRINITY_DN35729_c0_g1	[E]	Amino acid transport and metabolism	Molecular Function: glycine dehydrogenase (decarboxylating) activity (GO:0004375);; Cellular Component: mitochondrion (GO:0005739);; Cellular Component: glycine cleavage complex (GO:0005960);; Biological Process: pentose-phosphate shunt (GO:0006098);; Biological Process: rRNA processing (GO:0006364);; Cellular Component: chloroplast (GO:0009507);; Biological Process: plastid organization (GO:0009…	K02437|1.07057e-83|ath:AT1G32470|probable glycine cleavage system H protein 2; K02437 glycine cleavage system H protein (A)	[E]	Amino acid transport and metabolism	Glycine cleavage H-protein	Glycine cleavage system H protein 3, mitochondrial (Precursor) GN=GDH3 OS=Arabidopsis thaliana (Mouse-ear cress) PE=1 SV=1	6	--	probable glycine cleavage system H protein 2 [Arabidopsis thaliana]
TRINITY_DN16310_c0_g1	--	--	--	K00430|3.77454e-13|pper:PRUPE_ppa021819mg|hypothetical protein; K00430 peroxidase [EC:1.11.1.7] (A)	--	--	--	Peroxidase 65 (Precursor) GN=MQD22.14 OS=Arabidopsis thaliana (Mouse-ear cress) PE=2 SV=2	26	--	hypothetical protein PRUPE_ppa021819mg [Prunus persica]
TRINITY_DN16357_c0_g1	[KL]	--	Cellular Component: nucleosome (GO:0000786);; Molecular Function: DNA binding (GO:0003677);; Molecular Function: ATP-dependent DNA helicase activity (GO:0004003);; Molecular Function: ATP binding (GO:0005524);; Biological Process: ATP catabolic process (GO:0006200);; Biological Process: maintenance of chromatin silencing (GO:0006344);; Biological Process: methylation-dependent chromatin silencing…	--	[K]	Transcription	SNF2 family N-terminal domain;; Helicase conserved C-terminal domain;; DEAD/DEAH box helicase	ATP-dependent DNA helicase DDM1 GN=At5g66750 OS=Arabidopsis thaliana (Mouse-ear cress) PE=1 SV=1	1	--	hypothetical protein PRUPE_ppa001803mg [Prunus persica]
TRINITY_DN13107_c0_g1	--	--	--	--	--	--	Cotton fibre expressed protein	--	1	--	hypothetical protein PRUPE_ppa017712mg [Prunus persica]
TRINITY_DN15889_c0_g1	--	--	--	--	--	--	--	--	--	--	hypothetical protein PRUPE_ppa026427mg [Prunus persica]
TRINITY_DN16167_c0_g1	--	--	--	--	--	--	--	--	1	--	PREDICTED: uncharacterized protein LOC103320307 [Prunus mume]
TRINITY_DN25804_c1_g1	--	--	Molecular Function: protein kinase activity (GO:0004672);; Biological Process: response to abiotic stimulus (GO:0009628);; Biological Process: cellular metabolic process (GO:0044237);; Biological Process: single-organism cellular process (GO:0044763);;	K03097|8.19322e-61|pper:PRUPE_ppa006659mg|hypothetical protein; K03097 casein kinase II subunit alpha [EC:2.7.11.1] (A)	[TDK]	--	--	Casein kinase II subunit alpha-1 (Precursor) GN=CKA1 OS=Arabidopsis thaliana (Mouse-ear cress) PE=1 SV=3	1	--	hypothetical protein PRUPE_ppa006659mg [Prunus persica]
TRINITY_DN25804_c1_g1	[RTKL]	--	Molecular Function: protein serine/threonine kinase activity (GO:0004674);; Molecular Function: protein tyrosine kinase activity (GO:0004713);; Molecular Function: ATP binding (GO:0005524);; Biological Process: DNA repair (GO:0006281);; Biological Process: chromatin organization (GO:0006325);; Biological Process: protein phosphorylation (GO:0006468);; Biological Process: circadian rhythm (GO:0007…	K03097|0|pxb:103941366|casein kinase II subunit alpha-like; K03097 casein kinase II subunit alpha [EC:2.7.11.1] (A)	[TDK]	--	Protein kinase domain;; Protein tyrosine kinase;; Phosphotransferase enzyme family	Casein kinase II subunit alpha-1 (Precursor) GN=CKA1 OS=Arabidopsis thaliana (Mouse-ear cress) PE=1 SV=3	1	--	PREDICTED: casein kinase II subunit alpha-like [Pyrus x bretschneideri]
TRINITY_DN13520_c0_g1	--	--	Cellular Component: Golgi apparatus (GO:0005794);; Cellular Component: plant-type cell wall (GO:0009505);; Biological Process: xyloglucan metabolic process (GO:0010411);; Molecular Function: xyloglucan:xyloglucosyl transferase activity (GO:0016762);; Molecular Function: xyloglucan-specific endo-beta-1,4-glucanase activity (GO:0033946);; Cellular Component: apoplast (GO:0048046);; Molecular Functi…	K08235|0|ath:AT4G30280|XTH18; probable xyloglucan endotransglucosylase/hydrolase protein 18; K08235 xyloglucan:xyloglucosyl transferase [EC:2.4.1.207] (A)	--	--	Glycosyl hydrolases family 16;; Xyloglucan endo-transglycosylase (XET) C-terminus	Probable xyloglucan endotransglucosylase/hydrolase protein 18 (Precursor) GN=XTH18 OS=Arabidopsis thaliana (Mouse-ear cress) PE=2 SV=1	1	--	probable xyloglucan endotransglucosylase/hydrolase protein 18 [Arabidopsis thaliana]
TRINITY_DN24235_c1_g1	--	--	--	--	--	--	--	VIN3-like protein 2 GN=F9N11.50 OS=Arabidopsis thaliana (Mouse-ear cress) PE=1 SV=1	1	--	PREDICTED: VIN3-like protein 2 [Prunus mume]
TRINITY_DN12880_c0_g1	--	--	--	--	--	--	--	--	--	--	PREDICTED: uncharacterized protein LOC103337338 [Prunus mume]
TRINITY_DN24795_c3_g1	--	--	--	K13457|2.24384e-57|pmum:103335347|disease resistance protein RPM1-like; K13457 disease resistance protein RPM1 (A)	--	--	--	--	1	--	PREDICTED: disease resistance protein RPM1-like [Prunus mume]
TRINITY_DN15702_c0_g1	--	--	Molecular Function: DNA binding (GO:0003677);; Molecular Function: chromatin binding (GO:0003682);; Cellular Component: nucleus (GO:0005634);;	--	[O]	Posttranslational modification, protein turnover, chaperones	--	Protein RADIALIS-like 6 GN=F22H5.3 OS=Arabidopsis thaliana (Mouse-ear cress) PE=2 SV=1	1	--	PREDICTED: protein RADIALIS-like 3 [Prunus mume]
TRINITY_DN53073_c0_g1	--	--	--	--	--	--	--	--	--	--	Clavata3/esr-related 14, putative [Theobroma cacao]
TRINITY_DN24420_c0_g3	[J]	Translation, ribosomal structure and biogenesis	Biological Process: RNA methylation (GO:0001510);; Molecular Function: structural constituent of ribosome (GO:0003735);; Biological Process: translation (GO:0006412);; Cellular Component: cytosolic large ribosomal subunit (GO:0022625);;	K02901|1.07434e-91|pper:PRUPE_ppa013198mg|hypothetical protein; K02901 large subunit ribosomal protein L27e (A)	[J]	Translation, ribosomal structure and biogenesis	Ribosomal L27e protein family	60S ribosomal protein L27-3 GN=RPL27C OS=Arabidopsis thaliana (Mouse-ear cress) PE=2 SV=2	1	--	hypothetical protein PRUPE_ppa013198mg [Prunus persica]
TRINITY_DN19905_c0_g3	--	--	Molecular Function: N,N-dimethylaniline monooxygenase activity (GO:0004499);; Molecular Function: flavin adenine dinucleotide binding (GO:0050660);; Molecular Function: NADP binding (GO:0050661);; Biological Process: oxidation-reduction process (GO:0055114);;	K00485|1.184e-44|pper:PRUPE_ppa004389mg|hypothetical protein; K00485 dimethylaniline monooxygenase (N-oxide forming) [EC:1.14.13.8] (A)	[Q]	Secondary metabolites biosynthesis, transport and catabolism	Flavin-binding monooxygenase-like;; NAD(P)-binding Rossmann-like domain;; Thi4 family	Probable flavin-containing monooxygenase 1 GN=FMO1 OS=Arabidopsis thaliana (Mouse-ear cress) PE=2 SV=1	1	--	hypothetical protein PRUPE_ppa004389mg [Prunus persica]
TRINITY_DN19905_c0_g3	--	--	Molecular Function: N,N-dimethylaniline monooxygenase activity (GO:0004499);; Molecular Function: flavin adenine dinucleotide binding (GO:0050660);; Molecular Function: NADP binding (GO:0050661);; Biological Process: oxidation-reduction process (GO:0055114);;	K00485|1.96693e-136|pper:PRUPE_ppa004389mg|hypothetical protein; K00485 dimethylaniline monooxygenase (N-oxide forming) [EC:1.14.13.8] (A)	[Q]	Secondary metabolites biosynthesis, transport and catabolism	Flavin-binding monooxygenase-like;; Pyridine nucleotide-disulphide oxidoreductase	Probable flavin-containing monooxygenase 1 GN=FMO1 OS=Arabidopsis thaliana (Mouse-ear cress) PE=2 SV=1	1	--	hypothetical protein PRUPE_ppa004389mg [Prunus persica]
TRINITY_DN17755_c0_g1	--	--	Biological Process: RNA methylation (GO:0001510);; Cellular Component: mitochondrial inner membrane (GO:0005743);; Biological Process: embryo development ending in seed dormancy (GO:0009793);; Biological Process: photorespiration (GO:0009853);; Molecular Function: P-P-bond-hydrolysis-driven protein transmembrane transporter activity (GO:0015450);; Cellular Component: mitochondrial intermembrane s…	K17777|4.85269e-63|pper:PRUPE_ppa013952mg|hypothetical protein; K17777 mitochondrial import inner membrane translocase subunit TIM9 (A)	[U]	Intracellular trafficking, secretion, and vesicular transport	Tim10/DDP family zinc finger	Mitochondrial import inner membrane translocase subunit Tim9 GN=TIM9 OS=Oryza sativa subsp. japonica (Rice) PE=3 SV=2	1	--	hypothetical protein PRUPE_ppa013952mg [Prunus persica]
TRINITY_DN26088_c1_g4	--	--	--	--	--	--	BTB/POZ domain	BTB/POZ domain-containing protein At3g05675 GN=At3g05675 OS=Arabidopsis thaliana (Mouse-ear cress) PE=2 SV=1	5	--	hypothetical protein PRUPE_ppa006037mg [Prunus persica]
TRINITY_DN16556_c0_g1	[G]	Carbohydrate transport and metabolism	--	K13783|0|pmum:103337024|putative glycerol-3-phosphate transporter 4; K13783 MFS transporter, OPA family, solute carrier family 37 (glycerol-3-phosphate transporter), member 1/2 (A)	[G]	Carbohydrate transport and metabolism	Major Facilitator Superfamily	Putative glycerol-3-phosphate transporter 4 GN=At4g17550 OS=Arabidopsis thaliana (Mouse-ear cress) PE=3 SV=2	1	--	PREDICTED: putative glycerol-3-phosphate transporter 4 [Prunus mume]
TRINITY_DN50409_c0_g1	--	--	--	--	--	--	Petal formation-expressed	Probable F-box protein At4g22030 GN=At4g22030 OS=Arabidopsis thaliana (Mouse-ear cress) PE=4 SV=1	31	--	PREDICTED: probable F-box protein At4g22030 [Prunus mume]
TRINITY_DN21572_c0_g1	[J]	Translation, ribosomal structure and biogenesis	Molecular Function: proline-tRNA ligase activity (GO:0004827);; Molecular Function: ATP binding (GO:0005524);; Cellular Component: cytoplasm (GO:0005737);; Biological Process: prolyl-tRNA aminoacylation (GO:0006433);;	K01881|0|pper:PRUPE_ppa004249mg|hypothetical protein; K01881 prolyl-tRNA synthetase [EC:6.1.1.15] (A)	[J]	Translation, ribosomal structure and biogenesis	Prolyl-tRNA synthetase, C-terminal;; Anticodon binding domain;; tRNA synthetase class II core domain (G, H, P, S and T)	--	16	--	hypothetical protein PRUPE_ppa004249mg [Prunus persica]
TRINITY_DN15779_c0_g1	--	--	--	--	--	--	--	--	1	--	PREDICTED: uncharacterized protein LOC103320644 [Prunus mume]
TRINITY_DN27291_c1_g1	[H]	Coenzyme transport and metabolism	Molecular Function: pantoate-beta-alanine ligase activity (GO:0004592);; Biological Process: pantothenate biosynthetic process (GO:0015940);;	K01918|0|pper:PRUPE_ppa008786mg|hypothetical protein; K01918 pantoate--beta-alanine ligase [EC:6.3.2.1] (A)	[H]	Coenzyme transport and metabolism	Pantoate-beta-alanine ligase	Pantoate--beta-alanine ligase (Precursor) GN=PANC OS=Lotus japonicus (Lotus corniculatus var. japonicus) PE=1 SV=3	1	--	hypothetical protein PRUPE_ppa008786mg [Prunus persica]
TRINITY_DN17820_c0_g1	--	--	Biological Process: lipid transport (GO:0006869);; Molecular Function: lipid binding (GO:0008289);;	--	--	--	Protease inhibitor/seed storage/LTP family;; Probable lipid transfer	Non-specific lipid-transfer protein 1 (Precursor) GN=TSW12 OS=Solanum lycopersicum (Tomato) PE=2 SV=1	1	--	putative allergen Pru du 3.03 [Prunus dulcis x Prunus persica]
TRINITY_DN18908_c0_g2	--	--	Molecular Function: peroxidase activity (GO:0004601);; Biological Process: response to oxidative stress (GO:0006979);; Molecular Function: heme binding (GO:0020037);; Molecular Function: metal ion binding (GO:0046872);; Biological Process: oxidation-reduction process (GO:0055114);;	K00430|0|pper:PRUPE_ppa008349mg|hypothetical protein; K00430 peroxidase [EC:1.11.1.7] (A)	--	--	Peroxidase	Peroxidase 72 (Precursor) OS=Arabidopsis thaliana (Mouse-ear cress) PE=1 SV=1	1	--	hypothetical protein PRUPE_ppa008349mg [Prunus persica]
TRINITY_DN25333_c2_g4	--	--	Molecular Function: binding (GO:0005488);;	K09422|0|pper:PRUPE_ppa007268mg|hypothetical protein; K09422 myb proto-oncogene protein, plant (A)	[K]	Transcription	--	Myb-related protein Pp1 (Fragment) GN=PP1 OS=Physcomitrella patens subsp. patens (Moss) PE=2 SV=1	424	--	hypothetical protein PRUPE_ppa007268mg [Prunus persica]
TRINITY_DN25333_c2_g4	[KAD]	--	Molecular Function: DNA binding (GO:0003677);; Molecular Function: chromatin binding (GO:0003682);; Molecular Function: sequence-specific DNA binding transcription factor activity (GO:0003700);; Biological Process: regulation of transcription, DNA-templated (GO:0006355);; Biological Process: regulation of flower development (GO:0009909);; Biological Process: stamen development (GO:0048443);;	K09422|1.5289e-56|pmum:103331893|transcription factor MYB3; K09422 myb proto-oncogene protein, plant (A)	[K]	Transcription	Myb-like DNA-binding domain;; Myb-like DNA-binding domain	Myb-related protein Myb4 GN=OSJNBa0073E02.6 OS=Oryza sativa subsp. japonica (Rice) PE=2 SV=2	1	--	PREDICTED: transcription factor MYB3 [Prunus mume]
TRINITY_DN28131_c2_g2	[R]	General function prediction only	--	K07119|1.3014e-112|pmum:103339969|2-alkenal reductase (NADP(+)-dependent)-like; K07119 (A)	[R]	General function prediction only	--	2-alkenal reductase (NADP(+)-dependent) GN=DBR OS=Nicotiana tabacum (Common tobacco) PE=1 SV=1	1	--	PREDICTED: 2-alkenal reductase (NADP(+)-dependent)-like [Prunus mume]
TRINITY_DN28131_c2_g2	[R]	General function prediction only	Molecular Function: zinc ion binding (GO:0008270);; Molecular Function: 2-alkenal reductase [NAD(P)] activity (GO:0032440);; Biological Process: oxidation-reduction process (GO:0055114);;	K07119|7.81548e-113|pper:PRUPE_ppa008375mg|hypothetical protein; K07119 (A)	[R]	General function prediction only	Zinc-binding dehydrogenase	2-alkenal reductase (NADP(+)-dependent) GN=DBR OS=Nicotiana tabacum (Common tobacco) PE=1 SV=1	1	--	hypothetical protein PRUPE_ppa008375mg [Prunus persica]
TRINITY_DN23145_c2_g1	--	--	--	K11294|1.71724e-07|mdm:103414353|nucleolin 2-like; K11294 nucleolin (A)	[AJ]	--	RNA recognition motif. (a.k.a. RRM, RBD, or RNP domain);; RNA recognition motif (a.k.a. RRM, RBD, or RNP domain)	Nucleolin 1 GN=F27K7.6 OS=Arabidopsis thaliana (Mouse-ear cress) PE=1 SV=1	29	--	hypothetical protein PHACADRAFT_249208 [Phanerochaete carnosa HHB-10118-sp]
TRINITY_DN23145_c2_g1	--	--	Biological Process: xylem and phloem pattern formation (GO:0010051);; Molecular Function: organic cyclic compound binding (GO:0097159);; Molecular Function: heterocyclic compound binding (GO:1901363);;	K11294|1.06174e-09|osa:4344865|Os08g0192900; K11294 nucleolin (A)	[AJ]	--	RNA recognition motif. (a.k.a. RRM, RBD, or RNP domain);; RNA recognition motif (a.k.a. RRM, RBD, or RNP domain);; RNA recognition motif. (a.k.a. RRM, RBD, or RNP domain)	Nucleolin 1 OS=Oryza sativa subsp. japonica (Rice) PE=2 SV=1	1	--	hypothetical protein DRE_03702 [Drechslerella stenobrocha 248]
TRINITY_DN16138_c0_g1	--	--	Cellular Component: cytoplasm (GO:0005737);; Molecular Function: flavonol synthase activity (GO:0045431);; Biological Process: flavonol biosynthetic process (GO:0051555);; Biological Process: oxidation-reduction process (GO:0055114);; Biological Process: response to karrikin (GO:0080167);;	--	[QR]	--	2OG-Fe(II) oxygenase superfamily	Flavonol synthase/flavanone 3-hydroxylase GN=MAH20.20 OS=Arabidopsis thaliana (Mouse-ear cress) PE=1 SV=1	1	--	hypothetical protein PRUPE_ppa026954mg [Prunus persica]
TRINITY_DN16435_c0_g1	--	--	Biological Process: respiratory burst involved in defense response (GO:0002679);; Molecular Function: nucleic acid binding (GO:0003676);; Molecular Function: sequence-specific DNA binding transcription factor activity (GO:0003700);; Cellular Component: nucleus (GO:0005634);; Biological Process: regulation of transcription, DNA-templated (GO:0006355);; Biological Process: protein targeting to memb…	--	[R]	General function prediction only	Ankyrin repeats (many copies);; Ankyrin repeats (3 copies);; Ankyrin repeat;; Ankyrin repeat;; Ankyrin repeats (many copies);; Zinc finger C-x8-C-x5-C-x3-H type (and similar)	Zinc finger CCCH domain-containing protein 47 GN=At3g55980 OS=Arabidopsis thaliana (Mouse-ear cress) PE=2 SV=1	1	--	putative protein [Arabidopsis thaliana]
TRINITY_DN16435_c0_g2	--	--	Biological Process: respiratory burst involved in defense response (GO:0002679);; Molecular Function: sequence-specific DNA binding transcription factor activity (GO:0003700);; Cellular Component: nucleus (GO:0005634);; Biological Process: regulation of transcription, DNA-templated (GO:0006355);; Biological Process: protein targeting to membrane (GO:0006612);; Biological Process: membrane fusion …	--	[R]	General function prediction only	--	Zinc finger CCCH domain-containing protein 29 GN=At2g40140 OS=Arabidopsis thaliana (Mouse-ear cress) PE=2 SV=1	1	--	zinc finger CCCH domain-containing protein 29 [Arabidopsis thaliana]
TRINITY_DN26657_c0_g1	--	--	--	--	--	--	F-box-like	F-box protein At5g39250 GN=At5g39250 OS=Arabidopsis thaliana (Mouse-ear cress) PE=2 SV=1	2	--	hypothetical protein PRUPE_ppa010438mg [Prunus persica]
TRINITY_DN17097_c0_g1	--	--	--	--	--	--	--	--	1	--	hypothetical protein PRUPE_ppa011836mg [Prunus persica]
TRINITY_DN24707_c1_g1	--	--	--	--	--	--	Protein of unknown function, DUF538	Uncharacterized protein At5g01610 GN=At5g01610 OS=Arabidopsis thaliana (Mouse-ear cress) PE=1 SV=1	1	--	hypothetical protein PRUPE_ppa012348mg [Prunus persica]
TRINITY_DN15768_c0_g1	[O]	Posttranslational modification, protein turnover, chaperones	Molecular Function: ATP binding (GO:0005524);; Cellular Component: cytosol (GO:0005829);; Biological Process: gluconeogenesis (GO:0006094);; Biological Process: glycolytic process (GO:0006096);; Biological Process: protein folding (GO:0006457);; Biological Process: cytoskeleton organization (GO:0007010);; Biological Process: response to salt stress (GO:0009651);; Biological Process: proteasomal p…	K09496|0|pmum:103338744|T-complex protein 1 subunit delta; K09496 T-complex protein 1 subunit delta (A)	[O]	Posttranslational modification, protein turnover, chaperones	TCP-1/cpn60 chaperonin family	T-complex protein 1 subunit delta {ECO:0000303|PubMed:11599560} GN=MRC8 OS=Arabidopsis thaliana (Mouse-ear cress) PE=1 SV=1	5	--	PREDICTED: T-complex protein 1 subunit delta [Prunus mume]
TRINITY_DN16832_c0_g1	--	--	--	--	--	--	--	--	11	--	hypothetical protein PRUPE_ppa022911mg [Prunus persica]
TRINITY_DN17289_c0_g1	--	--	Biological Process: multicellular organismal development (GO:0007275);; Biological Process: anatomical structure development (GO:0048856);;	--	--	--	--	Root phototropism protein 3 GN=MSJ1.17 OS=Arabidopsis thaliana (Mouse-ear cress) PE=1 SV=2	10	--	hypothetical protein PRUPE_ppa003368mg [Prunus persica]
TRINITY_DN15528_c0_g1	--	--	Cellular Component: plasma membrane (GO:0005886);; Biological Process: lipid transport (GO:0006869);; Molecular Function: lipid binding (GO:0008289);; Cellular Component: anchored component of membrane (GO:0031225);;	--	--	--	Probable lipid transfer	Protein YLS3 (Precursor) GN=YLS3 OS=Arabidopsis thaliana (Mouse-ear cress) PE=2 SV=1	1	--	hypothetical protein PRUPE_ppa012361mg [Prunus persica]
TRINITY_DN17027_c0_g1	--	--	--	--	[P]	Inorganic ion transport and metabolism	--	Cation/H(+) antiporter 15 GN=CHX15 OS=Arabidopsis thaliana (Mouse-ear cress) PE=2 SV=1	113	--	hypothetical protein PRUPE_ppa022252mg [Prunus persica]
TRINITY_DN18110_c0_g1	[O]	Posttranslational modification, protein turnover, chaperones	Biological Process: ubiquitin-dependent protein catabolic process (GO:0006511);; Cellular Component: cullin-RING ubiquitin ligase complex (GO:0031461);; Molecular Function: ubiquitin protein ligase binding (GO:0031625);;	K03869|0|pper:PRUPE_ppa001982mg|hypothetical protein; K03869 cullin 3 (A)	[D]	Cell cycle control, cell division, chromosome partitioning	Cullin family;; Cullin protein neddylation domain	Cullin-3B GN=CUL3B OS=Arabidopsis thaliana (Mouse-ear cress) PE=1 SV=1	5	--	hypothetical protein PRUPE_ppa001982mg [Prunus persica]
TRINITY_DN26956_c1_g1	--	--	Molecular Function: FMN binding (GO:0010181);; Molecular Function: oxidoreductase activity (GO:0016491);; Biological Process: oxidation-reduction process (GO:0055114);;	--	--	--	--	--	1	--	PREDICTED: uncharacterized protein LOC103332637 [Prunus mume]
TRINITY_DN26824_c1_g1	--	--	Molecular Function: kinase activity (GO:0016301);; Biological Process: phosphorylation (GO:0016310);;	--	[R]	General function prediction only	Leucine rich repeat;; Leucine Rich repeats (2 copies);; Leucine Rich Repeat;; Leucine Rich repeat	Receptor-like protein 12 (Precursor) GN=RLP12 OS=Arabidopsis thaliana (Mouse-ear cress) PE=2 SV=2	1	--	PREDICTED: leucine-rich repeat receptor-like protein kinase PEPR1 [Prunus mume]
TRINITY_DN19960_c0_g1	[R]	General function prediction only	Biological Process: single-organism cellular process (GO:0044763);;	K09527|0|pper:PRUPE_ppa002048mg|hypothetical protein; K09527 DnaJ homolog subfamily C member 7 (A)	[R]	General function prediction only	TPR repeat;; Tetratricopeptide repeat;; Tetratricopeptide repeat;; Tetratricopeptide repeat;; Tetratricopeptide repeat;; Tetratricopeptide repeat;; Tetratricopeptide repeat;; Tetratricopeptide repeat;; Tetratricopeptide repeat;; Tetratricopeptide repeat;; Tetratricopeptide repeat;; Anaphase-promoting complex, cyclosome, subunit 3;; Tetratricopeptide repeat;; Thioredoxin;; Bacterial transcriptiona…	TPR repeat-containing thioredoxin TTL1 GN=TTL1 OS=Arabidopsis thaliana (Mouse-ear cress) PE=1 SV=1	1	--	hypothetical protein PRUPE_ppa002048mg [Prunus persica]
TRINITY_DN11642_c0_g1	--	--	--	--	[R]	General function prediction only	Leucine Rich repeats (2 copies);; Leucine rich repeat;; Leucine rich repeat;; Leucine Rich Repeat	Receptor-like protein 12 (Precursor) GN=RLP12 OS=Arabidopsis thaliana (Mouse-ear cress) PE=2 SV=2	3	--	PREDICTED: receptor-like protein 12 [Prunus mume]
TRINITY_DN11642_c0_g1	--	--	--	--	[R]	General function prediction only	Leucine rich repeat;; Leucine Rich Repeat;; Leucine Rich repeats (2 copies);; Leucine rich repeat;; Leucine Rich repeat	Receptor-like protein 12 (Precursor) GN=RLP12 OS=Arabidopsis thaliana (Mouse-ear cress) PE=2 SV=2	1	--	PREDICTED: receptor-like protein 12 [Prunus mume]
TRINITY_DN26389_c0_g1	--	--	Biological Process: photoperiodism, flowering (GO:0048573);;	--	[Z]	Cytoskeleton	Regulator of Vps4 activity in the MVB pathway	--	1	--	hypothetical protein PRUPE_ppa008869mg [Prunus persica]
TRINITY_DN13050_c0_g1	[M]	Cell wall/membrane/envelope biogenesis	Molecular Function: dTDP-4-dehydrorhamnose reductase activity (GO:0008831);; Biological Process: extracellular polysaccharide biosynthetic process (GO:0045226);; Molecular Function: coenzyme binding (GO:0050662);;	K12450|0|pmum:103320150|probable rhamnose biosynthetic enzyme 1; K12450 UDP-glucose 4,6-dehydratase [EC:4.2.1.76] (A)	[G]	Carbohydrate transport and metabolism	NAD dependent epimerase/dehydratase family;; RmlD substrate binding domain;; Polysaccharide biosynthesis protein;; Male sterility protein;; 3-beta hydroxysteroid dehydrogenase/isomerase family	UDP-4-keto-6-deoxy-D-glucose 3,5-epimerase/UDP-4-keto-L-rhamnose 4-keto-reductase {ECO:0000305|PubMed:17190829} GN=At1g78570 OS=Arabidopsis thaliana (Mouse-ear cress) PE=1 SV=1	1	--	PREDICTED: probable rhamnose biosynthetic enzyme 1 [Prunus mume]
TRINITY_DN13050_c0_g1	--	--	Molecular Function: nucleotide binding (GO:0000166);; Cellular Component: cytosol (GO:0005829);; Molecular Function: dTDP-glucose 4,6-dehydratase activity (GO:0008460);; Molecular Function: dTDP-4-dehydrorhamnose reductase activity (GO:0008831);; Cellular Component: plasmodesma (GO:0009506);; Biological Process: response to sucrose (GO:0009744);; Biological Process: mucilage biosynthetic process …	K12450|2.46216e-60|pper:PRUPE_ppa002547mg|hypothetical protein; K12450 UDP-glucose 4,6-dehydratase [EC:4.2.1.76] (A)	[G]	Carbohydrate transport and metabolism	--	UDP-4-keto-6-deoxy-D-glucose 3,5-epimerase/UDP-4-keto-L-rhamnose 4-keto-reductase {ECO:0000305|PubMed:17190829} GN=At1g78570 OS=Arabidopsis thaliana (Mouse-ear cress) PE=1 SV=1	1	--	unnamed protein product [Coffea canephora]
TRINITY_DN18093_c0_g1	--	--	Biological Process: regulation of cyclin-dependent protein serine/threonine kinase activity (GO:0000079);; Molecular Function: kinase activity (GO:0016301);; Molecular Function: protein kinase binding (GO:0019901);;	--	[R]	General function prediction only	Cyclin;; Cyclin, N-terminal domain	Cyclin-U4-1 GN=CYCU4-1 OS=Arabidopsis thaliana (Mouse-ear cress) PE=1 SV=1	1	--	hypothetical protein PRUPE_ppa011572mg [Prunus persica]
TRINITY_DN19617_c0_g1	--	--	--	--	[T]	Signal transduction mechanisms	--	--	54	--	hypothetical protein PRUPE_ppa024658mg [Prunus persica]
TRINITY_DN51782_c0_g1	[J]	Translation, ribosomal structure and biogenesis	Molecular Function: rRNA (adenine-N6,N6-)-dimethyltransferase activity (GO:0000179);; Cellular Component: mitochondrion (GO:0005739);; Biological Process: rRNA methylation (GO:0031167);; Biological Process: adenosine metabolic process (GO:0046085);;	K14191|0|pmum:103340159|probable dimethyladenosine transferase; K14191 18S rRNA (adenine1779-N6/adenine1780-N6)-dimethyltransferase [EC:2.1.1.183] (A)	[A]	RNA processing and modification	Ribosomal RNA adenine dimethylase;; Methyltransferase domain;; Methyltransferase domain;; Methyltransferase domain;; Methyltransferase small domain;; Putative RNA methylase family UPF0020;; Ribosomal protein L11 methyltransferase (PrmA);; Methyltransferase domain;; Methyltransferase domain;; Mycolic acid cyclopropane synthetase;; ubiE/COQ5 methyltransferase family;; Met-10+ like-protein;; rRNA sm…	--	12	--	PREDICTED: probable dimethyladenosine transferase [Prunus mume]
TRINITY_DN14895_c0_g1	--	--	--	--	--	--	Protein of unknown function (DUF688)	--	1	--	hypothetical protein PRUPE_ppa026621mg [Prunus persica]
TRINITY_DN17677_c0_g1	--	--	--	--	--	--	B3 DNA binding domain	--	3	--	PREDICTED: B3 domain-containing protein At5g18090-like [Prunus mume]
TRINITY_DN27971_c3_g4	--	--	--	K10750|0|pper:PRUPE_ppa001389mg|hypothetical protein; K10750 chromatin assembly factor 1 subunit A (A)	[B]	Chromatin structure and dynamics	Chromatin assembly factor 1 subunit A	Chromatin assembly factor 1 subunit FAS1 OS=Arabidopsis thaliana (Mouse-ear cress) PE=1 SV=1	1	--	hypothetical protein PRUPE_ppa001389mg [Prunus persica]
TRINITY_DN22926_c0_g1	--	--	--	--	--	--	--	--	1	--	hypothetical protein CH063_15059, partial [Colletotrichum higginsianum]
TRINITY_DN19618_c1_g1	--	--	Molecular Function: nucleotide binding (GO:0000166);; Molecular Function: RNA binding (GO:0003723);; Cellular Component: nucleus (GO:0005634);; Biological Process: RNA processing (GO:0006396);; Cellular Component: ribonucleoprotein complex (GO:0030529);;	K15191|1.48439e-10|aly:ARALYDRAFT_322062|hypothetical protein; K15191 La-related protein 7 (A)	[R]	General function prediction only	--	La-related protein 6B GN=F6E13.10 OS=Arabidopsis thaliana (Mouse-ear cress) PE=2 SV=2	21	--	hypothetical protein ARALYDRAFT_322062 [Arabidopsis lyrata subsp. lyrata]
TRINITY_DN19618_c1_g1	--	--	Molecular Function: nucleotide binding (GO:0000166);; Molecular Function: RNA binding (GO:0003723);; Cellular Component: nucleus (GO:0005634);; Biological Process: RNA processing (GO:0006396);; Cellular Component: ribonucleoprotein complex (GO:0030529);;	K15191|3.15539e-94|ath:AT2G43970|RNA-binding protein; K15191 La-related protein 7 (A)	[R]	General function prediction only	RNA recognition motif. (a.k.a. RRM, RBD, or RNP domain)	La-related protein 6B GN=F6E13.10 OS=Arabidopsis thaliana (Mouse-ear cress) PE=2 SV=2	21	--	At2g43970/F6E13.10 [Arabidopsis thaliana]
TRINITY_DN19618_c1_g1	[OJ]	--	Molecular Function: nucleotide binding (GO:0000166);; Molecular Function: RNA binding (GO:0003723);; Cellular Component: nucleus (GO:0005634);; Biological Process: RNA processing (GO:0006396);; Cellular Component: ribonucleoprotein complex (GO:0030529);;	K15191|3.80631e-95|ath:AT2G43970|RNA-binding protein; K15191 La-related protein 7 (A)	[R]	General function prediction only	La domain	La-related protein 6B GN=F6E13.10 OS=Arabidopsis thaliana (Mouse-ear cress) PE=2 SV=2	21	--	AT2G43970 [Arabidopsis thaliana]
TRINITY_DN17434_c0_g1	[B]	Chromatin structure and dynamics	Molecular Function: binding (GO:0005488);;	--	[K]	Transcription	Histone-like transcription factor (CBF/NF-Y) and archaeal histone;; Core histone H2A/H2B/H3/H4	Nuclear transcription factor Y subunit B-4 GN=F7G19.10 OS=Arabidopsis thaliana (Mouse-ear cress) PE=1 SV=1	1	--	PREDICTED: nuclear transcription factor Y subunit B-4 [Prunus mume]
TRINITY_DN24514_c0_g5	--	--	--	--	[QR]	--	2OG-Fe(II) oxygenase superfamily	Gibberellin 20 oxidase 2 OS=Oryza sativa subsp. japonica (Rice) PE=1 SV=1	19	--	hypothetical protein PRUPE_ppa021413mg [Prunus persica]
TRINITY_DN18240_c0_g1	[C]	Energy production and conversion	Molecular Function: ATP binding (GO:0005524);; Cellular Component: mitochondrial inner membrane (GO:0005743);; Molecular Function: lipid binding (GO:0008289);; Molecular Function: hydrogen ion transmembrane transporter activity (GO:0015078);; Biological Process: ATP synthesis coupled proton transport (GO:0015986);; Biological Process: ATP hydrolysis coupled proton transport (GO:0015991);; Cellula…	K02128|8.99905e-16|ccp:ChcroMp11|atp9; ATP synthase F0 subunit 9; K02128 F-type H+-transporting ATPase subunit c (A)	[C]	Energy production and conversion	ATP synthase subunit C	ATP synthase subunit 9, mitochondrial GN=ATP9 OS=Chondrus crispus (Carragheen moss) PE=3 SV=1	1	--	hypothetical protein A1O9_12337 [Exophiala aquamarina CBS 119918]
TRINITY_DN42006_c0_g1	--	--	--	--	--	--	--	--	--	--	hypothetical protein PRUPE_ppb023777mg [Prunus persica]
TRINITY_DN27561_c0_g5	--	--	--	--	[T]	Signal transduction mechanisms	NB-ARC domain	Probable disease resistance protein RDL6 GN=RDL6 OS=Arabidopsis thaliana (Mouse-ear cress) PE=2 SV=1	1	--	hypothetical protein PRUPE_ppa025617mg, partial [Prunus persica]
TRINITY_DN13576_c0_g1	--	--	--	--	--	--	--	--	89	--	PREDICTED: pentatricopeptide repeat-containing protein At1g22960, mitochondrial-like [Pyrus x bretschneideri]
[truncated: 21,226 more rows]
