# Supplementary material for: Developmental transcriptome profiling uncovered carbon signaling genes associated with almond fruit drop
Source: Sci Rep. 2021 Feb 9;11:3401. doi: 10.1038/s41598-020-69395-z (PMC7873282; doi:10.1038/s41598-020-69395-z)
Supplement: Supplementary file 5 — Supplemental Table 4 [file 41598_2020_69395_MOESM5_ESM.xlsx]

## Sheet: Sheet1
Row.names	average_NormalizedFPKM_N12	average_NormalizedFPKM_N17	average_NormalizedFPKM_N22	average_NormalizedFPKM_N27	average_NormalizedFPKM_N32	average_NormalizedFPKM_N37	average_NormalizedFPKM_A12	average_NormalizedFPKM_A17	average_NormalizedFPKM_A22	average_NormalizedFPKM_A27	average_NormalizedFPKM_A32	average_NormalizedFPKM_A37	MaxFPKM	N12_Log2Foldchange	N17_Log2Foldchange	N22_Log2Foldchange	N27_Log2Foldchange	N32_Log2Foldchange	N37_Log2Foldchange	A12_Log2Foldchange	A17_Log2Foldchange	A22_Log2Foldchange	A27_Log2Foldchange	A32_Log2Foldchange	A37_Log2Foldchange	maxfc	minfc	fit.cluster	GeneID	COG_class	COG_class_annotation	GO_annotation	KEGG_annotation	KOG_class	KOG_class_annotation	Pfam_annotation	Swissprot_annotation	eggNOG_class	eggNOG_class_annotation	nr_annotation
TRINITY_DN10010_c0_g1	0.651397	0	0	0.494022	0	0.275997	0.208917	0	0	3.19234	0	0	3.19234	0.372062	-0.351624	-0.351624	0.227577	-0.351624	0	-0.0779096	-0.351624	-0.351624	1.71613	-0.351624	-0.351624	1.71613	-0.351624	59	Unannotated
TRINITY_DN10024_c0_g1	0	0	2.84266	0	0	3.02968	0	0	0	0	0	4.49838	4.49838	-2.01067	-2.01067	-0.0685591	-2.01067	-2.01067	0	-2.01067	-2.01067	-2.01067	-2.01067	-2.01067	0.448341	0.448341	-2.01067	30	Unannotated
TRINITY_DN10035_c0_g1	0	0	3.80611	0	0	0	0	0	0	0	0	0	3.80611	0	0	2.26487	0	0	0	0	0	0	0	0	0	2.26487	0	3	TRINITY_DN10035_c0_g1	[T]	Signal transduction mechanisms	--	K05770|3.18988e-15|csl:COCSUDRAFT_48071|hypothetical protein; K05770 benzodiazapine receptor (A)	[T]	Signal transduction mechanisms	TspO/MBR family	--	1	--	hypothetical protein COCSUDRAFT_48071 [Coccomyxa subellipsoidea C-169]
TRINITY_DN10036_c0_g1	0	0	0.948603	0	0	0	0	0	0	1.87437	0	1.43115	1.87437	0	0	0.96244	0	0	0	0	0	0	1.52324	0	1.28164	1.52324	0	113	Unannotated
TRINITY_DN10050_c0_g1	0	0	0	17.4762	12.6841	3.72483	1.26993	10.4413	0	26.9761	14.5896	4.45371	26.9761	-2.24026	-2.24026	-2.24026	1.96733	1.53417	0	-1.05761	1.27592	-2.24026	2.56586	1.72225	0.206977	2.56586	-2.24026	48	TRINITY_DN10050_c0_g1	--	--	--	K14488|3.8352e-70|pper:PRUPE_ppa021286mg|hypothetical protein; K14488 SAUR family protein (A)	--	--	Auxin responsive protein	--	1	--	hypothetical protein PRUPE_ppa021286mg [Prunus persica]
TRINITY_DN10052_c0_g1	0	0	0.469968	2.21469	0	0	0	0	0	0.508262	1.20524	0	2.21469	0	0	0.555784	1.68468	0	0	0	0	0	0.592887	1.14094	0	1.68468	0	12	Unannotated
TRINITY_DN10053_c0_g2	0	0	0	2.85921	0	0	0	0	0	0	0	0	2.85921	0	0	0	1.94831	0	0	0	0	0	0	0	0	1.94831	0	8	TRINITY_DN10053_c0_g2	--	--	--	--	[S]	Function unknown	Leucine Rich repeat;; Leucine rich repeat	--	1	--	--
TRINITY_DN10054_c0_g1	1.99904	1.39929	0	0	0	0	1.6731	0	0.387707	0	0	0	1.99904	1.5845	1.26261	0	0	0	0	1.41852	0	0.472703	0	0	0	1.5845	0	61	TRINITY_DN10054_c0_g1	--	--	Cellular Component: cytoplasm (GO:0005737);; Biological Process: tryptophan catabolic process (GO:0006569);; Biological Process: response to water deprivation (GO:0009414);; Biological Process: indoleacetic acid biosynthetic process (GO:0009684);; Biological Process: response to ethylene (GO:0009723);; Biological Process: response to auxin (GO:0009733);; Biological Process: abscisic acid-activate…	K11821|0|ath:AT1G74100|SOT16; desulfo-glucosinolate sulfotransferase 16; K11821 desulfoglucosinolate sulfotransferase A/B/C [EC:2.8.2.-] (A)	[R]	General function prediction only	Sulfotransferase domain	Cytosolic sulfotransferase 16 GN=F2P9.3 OS=Arabidopsis thaliana (Mouse-ear cress) PE=1 SV=1	1	--	desulfo-glucosinolate sulfotransferase 16 [Arabidopsis thaliana]
TRINITY_DN10055_c0_g1	0	0	0	30.0426	0	0	0	0	0	0	24.1284	0	30.0426	0	0	0	4.95618	0	0	0	0	0	0	4.65125	0	4.95618	0	108	Unannotated
TRINITY_DN10065_c0_g1	0	0	0	1.68339	0	1.5441	3.96788	1.1189	0	1.16858	1.92203	0	3.96788	-1.34716	-1.34716	-1.34716	0.0769021	-1.34716	0	0.965474	-0.26384	-1.34716	-0.230408	0.199815	-1.34716	0.965474	-1.34716	94	TRINITY_DN10065_c0_g1	--	--	Biological Process: MAPK cascade (GO:0000165);; Molecular Function: protein serine/threonine kinase activity (GO:0004674);; Biological Process: protein phosphorylation (GO:0006468);; Biological Process: regulation of signal transduction (GO:0009966);; Cellular Component: membrane (GO:0016020);; Molecular Function: oxidoreductase activity (GO:0016491);; Biological Process: developmental process (G…	--	--	--	Protein tyrosine kinase;; Protein kinase domain	Receptor protein kinase CLAVATA1 (Precursor) GN=CLV1 OS=Arabidopsis thaliana (Mouse-ear cress) PE=1 SV=3	8	--	hypothetical protein PRUPE_ppa023389mg [Prunus persica]
TRINITY_DN10068_c0_g1	0	0	1.42637	0.936738	0	0	0	0	0	0.423019	1.00311	0	1.42637	0	0	1.2788	0.953628	0	0	0	0	0	0.508955	1.00224	0	1.2788	0	12	Unannotated
TRINITY_DN10082_c0_g1	0	0	1.00386	1.47031	0.285975	1.36369	0	2.93204	0	0.462016	0.243084	0.521229	2.93204	-1.24104	-1.24104	-0.238254	0.0636557	-0.878176	0	-1.24104	0.73424	-1.24104	-0.693079	-0.927115	-0.635801	0.73424	-1.24104	117	Unannotated
TRINITY_DN10090_c0_g1	1.77167	1.40206	0	0	0	0	1.30099	0	0.142357	0	0	0	1.77167	1.47076	1.26427	0	0	0	0	1.20226	0	0.192013	0	0	0	1.47076	0	21	TRINITY_DN10090_c0_g1	--	--	Cellular Component: nucleus (GO:0005634);; Cellular Component: cytoplasm (GO:0005737);; Biological Process: protein targeting to vacuole (GO:0006623);; Biological Process: membrane fusion (GO:0006944);; Molecular Function: zinc ion binding (GO:0008270);; Biological Process: photoperiodism, flowering (GO:0048573);; Molecular Function: actin filament binding (GO:0051015);; Biological Process: actin…	--	[TZ]	--	LIM domain	LIM domain-containing protein WLIM2b {ECO:0000305} OS=Arabidopsis thaliana (Mouse-ear cress) PE=1 SV=1	2	--	actin bundler LIM family protein WLIM2b [Arabidopsis thaliana]
TRINITY_DN10111_c0_g1	8.6999	7.93627	5.22963	29.1459	10.85	3.89003	13.2328	52.1683	8.31207	51.689	11.8772	7.33066	52.1683	0.988126	0.86983	0.349302	2.62405	1.27697	0	1.54131	3.44265	0.929259	3.42959	1.39691	0.768587	3.44265	0	89	TRINITY_DN10111_c0_g1	[O]	Posttranslational modification, protein turnover, chaperones	--	--	[O]	Posttranslational modification, protein turnover, chaperones	Ring finger domain;; RING-H2 zinc finger;; Zinc finger, C3HC4 type (RING finger);; zinc-RING finger domain;; Zinc finger, C3HC4 type (RING finger);; Zinc finger, C3HC4 type (RING finger)	E3 ubiquitin ligase BIG BROTHER-related GN=BBR OS=Arabidopsis thaliana (Mouse-ear cress) PE=2 SV=1	4	--	hypothetical protein PRUPE_ppa020151mg [Prunus persica]
TRINITY_DN10115_c0_g1	0	0	0	2.91745	0	0	0	0	0	0	0	0	2.91745	0	0	0	1.96991	0	0	0	0	0	0	0	0	1.96991	0	8	TRINITY_DN10115_c0_g1	--	--	--	--	--	--	--	--	1	--	--
TRINITY_DN10155_c0_g1	0	0	28.2084	33.2325	0	0	0	33.6352	0	0	0	0	33.6352	0	0	4.86831	5.09729	0	0	0	5.11417	0	0	0	0	5.11417	0	107	Unannotated
TRINITY_DN10173_c0_g1	0.51332	0.564304	0.548379	2.88231	0.314663	0.768393	0	0	0.380214	0.3443	0.854066	0	2.88231	-0.224722	-0.176918	-0.19168	1.13448	-0.427746	0	-0.822439	-0.822439	-0.357547	-0.395584	0.0682537	-0.822439	1.13448	-0.822439	36	TRINITY_DN10173_c0_g1	--	--	--	K18577|1.56383e-21|mdm:103414113|uncharacterized LOC103414113; K18577 mannosylglycoprotein endo-beta-mannosidase [EC:3.2.1.152] (A)	--	--	--	--	--	--	PREDICTED: uncharacterized protein LOC103414113 [Malus domestica]
TRINITY_DN10179_c0_g1	0	0	0	0	0	0	30.5292	0	0	0	0	0	30.5292	0	0	0	0	0	0	4.97862	0	0	0	0	0	4.97862	0	115	TRINITY_DN10179_c0_g1	--	--	Molecular Function: sequence-specific DNA binding transcription factor activity (GO:0003700);; Cellular Component: nucleus (GO:0005634);; Cellular Component: cytosol (GO:0005829);; Cellular Component: plasma membrane (GO:0005886);; Biological Process: regulation of transcription, DNA-templated (GO:0006355);; Molecular Function: phosphoric diester hydrolase activity (GO:0008081);; Cellular Compone…	--	[R]	General function prediction only	Tub family	Tubby-like F-box protein 7 GN=TULP7 OS=Arabidopsis thaliana (Mouse-ear cress) PE=2 SV=1	1	--	tubby like protein 7 [Arabidopsis thaliana]
TRINITY_DN10186_c0_g1	0	0	0	0	25.502	0	0	0	0	0	37.09	0	37.09	0	0	0	0	4.72803	0	0	0	0	0	5.25134	0	5.25134	0	41	TRINITY_DN10186_c0_g1	[O]	Posttranslational modification, protein turnover, chaperones	Molecular Function: ubiquitin thiolesterase activity (GO:0004221);; Biological Process: ubiquitin-dependent protein catabolic process (GO:0006511);; Molecular Function: cysteine-type peptidase activity (GO:0008234);;	K11840|2.75346e-14|mpp:MICPUCDRAFT_50169|hypothetical protein; K11840 ubiquitin carboxyl-terminal hydrolase 9/24 [EC:3.4.19.12] (A)	[O]	Posttranslational modification, protein turnover, chaperones	Ubiquitin carboxyl-terminal hydrolase;; Ubiquitin carboxyl-terminal hydrolase	Ubiquitin carboxyl-terminal hydrolase 12 GN=UBP12 OS=Arabidopsis thaliana (Mouse-ear cress) PE=1 SV=2	2	--	predicted protein [Micromonas pusilla CCMP1545]
TRINITY_DN102_c0_g1	0	0	0	10.6062	0	0	0	0	0	13.3312	0	0	13.3312	0	0	0	3.53683	0	0	0	0	0	3.84109	0	0	3.84109	0	27	TRINITY_DN102_c0_g1	--	--	--	--	--	--	--	--	--	--	hypothetical protein PRUPE_ppa014114mg [Prunus persica]
TRINITY_DN10209_c0_g1	0.626288	0	1.7306	3.79687	0.759005	3.0014	0	0	0.722453	0.830494	1.03006	0	3.79687	-1.29892	-2.00051	-0.55129	0.261587	-1.18575	0	-2.00051	-2.00051	-1.21604	-1.12827	-0.978987	-2.00051	0.261587	-2.00051	88	Unannotated
TRINITY_DN10232_c0_g1	0.583424	0	1.90043	0.811441	0	0.400135	0	0.883139	0	0.657987	0.893968	0.295965	1.90043	0.177482	-0.485566	1.0507	0.371571	-0.485566	0	-0.485566	0.427573	-0.485566	0.243866	0.435846	-0.111539	1.0507	-0.485566	3	Unannotated
TRINITY_DN10241_c0_g1	0	1.02519	0	0	0	0	1.24381	0	0.759903	0	0	0	1.24381	0	1.01805	0	0	0	0	1.16595	0	0.815496	0	0	0	1.16595	0	21	TRINITY_DN10241_c0_g1	[J]	Translation, ribosomal structure and biogenesis	Molecular Function: structural constituent of ribosome (GO:0003735);; Cellular Component: cell wall (GO:0005618);; Biological Process: translation (GO:0006412);; Biological Process: plant-type cell wall organization (GO:0009664);; Cellular Component: membrane (GO:0016020);; Cellular Component: cytosolic small ribosomal subunit (GO:0022627);; Biological Process: cell wall modification (GO:0042545)…	K02947|5.48116e-63|ath:AT4G25740|40S ribosomal protein S10-1; K02947 small subunit ribosomal protein S10e (A)	[J]	Translation, ribosomal structure and biogenesis	Plectin/S10 domain	40S ribosomal protein S10-1 GN=RPS10A OS=Arabidopsis thaliana (Mouse-ear cress) PE=2 SV=1	1	--	PREDICTED: 40S ribosomal protein S10-1 [Camelina sativa]
TRINITY_DN10251_c0_g2	0	0	0	11.5984	0	0	0	0	0	0	0	0	11.5984	0	0	0	3.65517	0	0	0	0	0	0	0	0	3.65517	0	8	TRINITY_DN10251_c0_g2	--	--	--	--	[C]	Energy production and conversion	--	--	1	--	hypothetical protein PILCRDRAFT_811740 [Piloderma croceum F 1598]
TRINITY_DN10255_c0_g1	0	0	0	0	0	0	1.4264	0	0	0	0	0	1.4264	0	0	0	0	0	0	1.27881	0	0	0	0	0	1.27881	0	20	TRINITY_DN10255_c0_g1	--	--	Cellular Component: nucleus (GO:0005634);; Biological Process: defense response (GO:0006952);; Molecular Function: ADP binding (GO:0043531);;	--	[T]	Signal transduction mechanisms	Leucine Rich repeats (2 copies);; Leucine Rich Repeat;; Leucine rich repeat	Disease resistance RPP13-like protein 4 GN=RPP13L4 OS=Arabidopsis thaliana (Mouse-ear cress) PE=2 SV=2	1	--	At3G50950-like protein, partial [Capsella grandiflora]
TRINITY_DN10261_c0_g1	1.72521	1.52048	0	0	0	0	1.68105	0	0.456876	0	0	0	1.72521	1.44637	1.3337	0	0	0	0	1.4228	0	0.542878	0	0	0	1.44637	0	61	TRINITY_DN10261_c0_g1	--	--	Molecular Function: aspartic-type endopeptidase activity (GO:0004190);; Cellular Component: extracellular region (GO:0005576);; Cellular Component: Golgi apparatus (GO:0005794);; Biological Process: proteolysis (GO:0006508);; Biological Process: response to light stimulus (GO:0009416);; Biological Process: sterol biosynthetic process (GO:0016126);; Biological Process: response to L-ascorbic acid …	--	[O]	Posttranslational modification, protein turnover, chaperones	Xylanase inhibitor N-terminal;; Xylanase inhibitor C-terminal;; Eukaryotic aspartyl protease	Aspartic proteinase PCS1 (Precursor) GN=T7H20.240 OS=Arabidopsis thaliana (Mouse-ear cress) PE=2 SV=1	5	--	aspartyl protease family protein [Arabidopsis thaliana]
TRINITY_DN10266_c0_g1	0	0	0	4.75167	0	0	0	0	0	0	1.28243	0	4.75167	0	0	0	2.52398	0	0	0	0	0	0	1.19057	0	2.52398	0	8	Unannotated
TRINITY_DN10276_c0_g1	0	0	9.5302	0	0	0	0	14.2392	0	0	0	0	14.2392	0	0	3.39646	0	0	0	0	3.92972	0	0	0	0	3.92972	0	96	TRINITY_DN10276_c0_g1	--	--	--	--	--	--	--	--	--	--	hypothetical protein PRUPE_ppa022115mg [Prunus persica]
TRINITY_DN10303_c1_g1	0	2.18606	0	0	0	0	0.913825	0	0.736457	0	0	0	2.18606	0	1.67178	0	0	0	0	0.936459	0	0.796147	0	0	0	1.67178	0	21	TRINITY_DN10303_c1_g1	[C]	Energy production and conversion	Molecular Function: ATP citrate synthase activity (GO:0003878);; Molecular Function: ATP binding (GO:0005524);; Cellular Component: cytosol (GO:0005829);; Biological Process: acetyl-CoA biosynthetic process (GO:0006085);; Biological Process: fatty acid biosynthetic process (GO:0006633);; Biological Process: aging (GO:0007568);; Cellular Component: citrate lyase complex (GO:0009346);; Biological P…	K01648|1.18984e-84|eus:EUTSA_v10023479mg|hypothetical protein; K01648 ATP citrate (pro-S)-lyase [EC:2.3.3.8] (A)	[C]	Energy production and conversion	--	ATP-citrate synthase alpha chain protein 1 GN=ACLA-1 OS=Arabidopsis thaliana (Mouse-ear cress) PE=1 SV=1	1	--	ATP citrate-lyase, putative [Arabidopsis thaliana]
TRINITY_DN10318_c0_g1	0	5.19169	0	0	0	0	2.0369	0	3.49803	0	0	0	5.19169	0	2.63033	0	0	0	0	1.6026	0	2.16929	0	0	0	2.63033	0	15	TRINITY_DN10318_c0_g1	--	--	Biological Process: sulfur amino acid metabolic process (GO:0000096);; Biological Process: MAPK cascade (GO:0000165);; Molecular Function: iron ion binding (GO:0005506);; Cellular Component: nucleus (GO:0005634);; Biological Process: pentose-phosphate shunt (GO:0006098);; Biological Process: regulation of translation (GO:0006417);; Biological Process: glycine catabolic process (GO:0006546);; Biol…	K03526|3.30552e-59|ath:AT5G60600|HDS; 4-hydroxy-3-methylbut-2-enyl diphosphate synthase; K03526 (E)-4-hydroxy-3-methylbut-2-enyl-diphosphate synthase [EC:1.17.7.1 1.17.7.3] (A)	--	--	--	4-hydroxy-3-methylbut-2-en-1-yl diphosphate synthase, chloroplastic (Precursor) GN=MUP24.2 OS=Arabidopsis thaliana (Mouse-ear cress) PE=1 SV=1	1	--	4-hydroxy-3-methylbut-2-enyl diphosphate synthase [Arabidopsis thaliana]
TRINITY_DN10347_c0_g1	0	0	0	0	1.18465	3.61902	0	0	0	0	0	0	3.61902	-2.20759	-2.20759	-2.20759	-2.20759	-1.08018	0	-2.20759	-2.20759	-2.20759	-2.20759	-2.20759	-2.20759	0	-2.20759	22	Unannotated
TRINITY_DN10350_c0_g1	1.08652	1.23696	0	0	0	0	1.26351	0	0.475705	0	0	0	1.26351	1.0611	1.16154	0	0	0	0	1.17856	0	0.561405	0	0	0	1.17856	0	21	TRINITY_DN10350_c0_g1	[G]	Carbohydrate transport and metabolism	Cellular Component: cell wall (GO:0005618);; Molecular Function: xylan 1,4-beta-xylosidase activity (GO:0009044);; Biological Process: xylan catabolic process (GO:0045493);; Cellular Component: apoplast (GO:0048046);;	K15920|0|ath:AT5G64570|XYL4; beta-D-xylosidase 4; K15920 beta-D-xylosidase 4 [EC:3.2.1.37] (A)	--	--	Glycosyl hydrolase family 3 N terminal domain;; Glycosyl hydrolase family 3 C-terminal domain;; Fibronectin type III-like domain	Beta-D-xylosidase 4 (Precursor) GN=BXL4 OS=Arabidopsis thaliana (Mouse-ear cress) PE=1 SV=1	3	--	beta-D-xylosidase 4 [Arabidopsis thaliana]
TRINITY_DN10352_c0_g1	2.04184	1.74206	0	0	0	0	3.08689	0	0.819809	0	0	0	3.08689	1.60495	1.45526	0	0	0	0	2.031	0	0.863787	0	0	0	2.031	0	61	TRINITY_DN10352_c0_g1	--	--	Molecular Function: calcium ion binding (GO:0005509);; Cellular Component: plasma membrane (GO:0005886);;	K13448|2.89808e-111|ath:AT2G41410|putative calcium-binding protein CML35; K13448 calcium-binding protein CML (A)	[T]	Signal transduction mechanisms	EF hand;; EF-hand domain pair;; EF-hand domain;; EF hand;; EF-hand domain pair	Probable calcium-binding protein CML35 GN=CML35 OS=Arabidopsis thaliana (Mouse-ear cress) PE=2 SV=2	1	--	putative calcium-binding protein CML35 [Arabidopsis thaliana]
TRINITY_DN10353_c0_g1	2.41515	2.62858	0	0	0	0	2.27034	0	1.13269	0	0	0	2.62858	1.77195	1.85941	0	0	0	0	1.70944	0	1.09267	0	0	0	1.85941	0	61	TRINITY_DN10353_c0_g1	--	--	--	--	--	--	Senescence regulator	--	1	--	uncharacterized protein [Arabidopsis thaliana]
TRINITY_DN10367_c0_g1	0	6.25924	0	0	0	0	0	0	0	0	0	0	6.25924	0	2.85982	0	0	0	0	0	0	0	0	0	0	2.85982	0	14	TRINITY_DN10367_c0_g1	--	--	Molecular Function: ATP binding (GO:0005524);; Cellular Component: plasma membrane (GO:0005886);; Biological Process: glucose catabolic process (GO:0006007);; Biological Process: ATP catabolic process (GO:0006200);; Biological Process: transport (GO:0006810);; Molecular Function: heme-transporting ATPase activity (GO:0015439);; Biological Process: methylglyoxal catabolic process to D-lactate (GO:…	K06185|2.05523e-67|ath:AT5G60790|GCN1; ABC transporter F family member 1; K06185 ATP-binding cassette, subfamily F, member 2 (A)	[R]	General function prediction only	ABC transporter	ABC transporter F family member 1 GN=MAE1.10 OS=Arabidopsis thaliana (Mouse-ear cress) PE=1 SV=1	1	--	ABC transporter F family member 1 [Arabidopsis thaliana]
TRINITY_DN10395_c0_g1	4.74804	4.54868	0	0	0	0	4.54308	0	1.43126	0	0	0	4.74804	2.52307	2.47214	0	0	0	0	2.47069	0	1.2817	0	0	0	2.52307	0	45	TRINITY_DN10395_c0_g1	--	--	Cellular Component: chloroplast (GO:0009507);; Biological Process: response to wounding (GO:0009611);; Biological Process: jasmonic acid biosynthetic process (GO:0009695);; Biological Process: jasmonic acid mediated signaling pathway (GO:0009867);; Molecular Function: hydroxyjasmonate sulfotransferase activity (GO:0080131);;	--	[R]	General function prediction only	Sulfotransferase domain	Cytosolic sulfotransferase 15 GN=MOJ9.18 OS=Arabidopsis thaliana (Mouse-ear cress) PE=1 SV=1	1	--	sulfotransferase 2A [Arabidopsis thaliana]
TRINITY_DN10413_c0_g1	0	5.98636	0	0	0	0	2.92214	0	0	0	0	0	5.98636	0	2.80454	0	0	0	0	1.97164	0	0	0	0	0	2.80454	0	15	TRINITY_DN10413_c0_g1	[J]	Translation, ribosomal structure and biogenesis	Molecular Function: structural constituent of ribosome (GO:0003735);; Cellular Component: ribosome (GO:0005840);; Biological Process: translation (GO:0006412);; Biological Process: pattern specification process (GO:0007389);; Biological Process: regulation of cell size (GO:0008361);; Cellular Component: chloroplast stroma (GO:0009570);; Biological Process: plant-type cell wall organization (GO:00…	K02881|2.31643e-43|ath:AT1G48350|50S ribosomal protein L18/L5e family protein; K02881 large subunit ribosomal protein L18 (A)	[O]	Posttranslational modification, protein turnover, chaperones	--	50S ribosomal protein L18, chloroplastic (Precursor) GN=RPL18 OS=Arabidopsis thaliana (Mouse-ear cress) PE=2 SV=1	2	--	50S ribosomal protein L18/L5e family protein [Arabidopsis thaliana]
TRINITY_DN10424_c0_g1	0	0	0	0	0	0	3.84325	0	3.92865	0	0	0	3.92865	0	0	0	0	0	0	2.27598	0	2.30119	0	0	0	2.30119	0	20	TRINITY_DN10424_c0_g1	--	--	Cellular Component: nucleus (GO:0005634);; Cellular Component: chloroplast (GO:0009507);;	--	[R]	General function prediction only	--	--	32	--	Unknown protein [Arabidopsis thaliana]
TRINITY_DN10443_c0_g1	0	0	0	13.2912	0	9.01102	0	59.7306	0	4.37045	0	10.0345	59.7306	-3.32352	-3.32352	-3.32352	0.513541	-3.32352	0	-3.32352	2.60083	-3.32352	-0.898475	-3.32352	0.140429	2.60083	-3.32352	98	Unannotated
TRINITY_DN10447_c0_g1	2.25443	0.872966	0	0	0	0	2.03508	0	0	0	0	0	2.25443	1.7024	0.905325	0	0	0	0	1.60173	0	0	0	0	0	1.7024	0	90	TRINITY_DN10447_c0_g1	[O]	Posttranslational modification, protein turnover, chaperones	Biological Process: mitotic cell cycle (GO:0000278);; Molecular Function: ubiquitin-protein transferase activity (GO:0004842);; Molecular Function: protein binding (GO:0005515);; Cellular Component: nucleus (GO:0005634);; Cellular Component: cytosol (GO:0005829);; Biological Process: glucose catabolic process (GO:0006007);; Biological Process: postreplication repair (GO:0006301);; Biological Proc…	K10704|6.11687e-93|crb:CARUB_v10018196mg|hypothetical protein; K10704 ubiquitin-conjugating enzyme E2 variant (A)	[O]	Posttranslational modification, protein turnover, chaperones	Ubiquitin-conjugating enzyme	Ubiquitin-conjugating enzyme E2 variant 1D GN=F22O6.60 OS=Arabidopsis thaliana (Mouse-ear cress) PE=1 SV=1	1	--	ubiquitin-conjugating enzyme E2 variant 1D [Arabidopsis thaliana]
TRINITY_DN10460_c0_g2	0	0	1.47627	0	0	1.57339	0	0	0	0	0	0	1.57339	-1.36367	-1.36367	-0.0555033	-1.36367	-1.36367	0	-1.36367	-1.36367	-1.36367	-1.36367	-1.36367	-1.36367	0	-1.36367	88	TRINITY_DN10460_c0_g2	--	--	--	--	[R]	General function prediction only	Fibrinogen beta and gamma chains, C-terminal globular domain	--	1	--	hypothetical protein PHYSODRAFT_313807 [Phytophthora sojae]
TRINITY_DN10466_c0_g1	0	0	0	0	0	0	36.7206	0	0	0	0	0	36.7206	0	0	0	0	0	0	5.23728	0	0	0	0	0	5.23728	0	115	TRINITY_DN10466_c0_g1	--	--	Molecular Function: transporter activity (GO:0005215);;	--	[R]	General function prediction only	Integrase core domain	Endonuclease OS=Nicotiana tabacum (Common tobacco) PE=2 SV=1	222	--	PREDICTED: uncharacterized protein LOC104779282 [Camelina sativa]
TRINITY_DN10478_c0_g1	4.31704	5.36993	0	0	0	0	5.7955	0	2.11711	0	0	0	5.7955	2.41062	2.67128	0	0	0	0	2.76458	0	1.64021	0	0	0	2.76458	0	45	TRINITY_DN10478_c0_g1	[J]	Translation, ribosomal structure and biogenesis	Molecular Function: structural constituent of ribosome (GO:0003735);; Cellular Component: mitochondrion (GO:0005739);; Cellular Component: ribosome (GO:0005840);; Biological Process: translation (GO:0006412);; Biological Process: embryo development ending in seed dormancy (GO:0009793);; Cellular Component: chloroplast envelope (GO:0009941);; Biological Process: thylakoid membrane organization (GO…	K02959|9.0742e-78|ath:AT4G34620|SSR16; small subunit ribosomal protein 16; K02959 small subunit ribosomal protein S16 (A)	[J]	Translation, ribosomal structure and biogenesis	Ribosomal protein S16	30S ribosomal protein S16, chloroplastic {ECO:0000255|HAMAP-Rule:MF_00385} OS=Emiliania huxleyi (Pontosphaera huxleyi) PE=3 SV=1	1	--	small subunit ribosomal protein 16 [Arabidopsis thaliana]
TRINITY_DN10484_c0_g1	0	0	0	0	0	15.485	0	0	0	0	0	22.9917	22.9917	-4.04309	-4.04309	-4.04309	-4.04309	-4.04309	0	-4.04309	-4.04309	-4.04309	-4.04309	-4.04309	0.54138	0.54138	-4.04309	40	Unannotated
TRINITY_DN10492_c0_g1	0	0	0	1.89402	0	0	0	1.73211	0	0	0	0.961914	1.89402	0	0	0	1.53307	0	0	0	1.45001	0	0	0	0.972262	1.53307	0	112	TRINITY_DN10492_c0_g1	[L]	Replication, recombination and repair	--	--	[L]	Replication, recombination and repair	Single-strand binding protein family	--	1	--	Single-stranded DNA-binding protein [Beauveria bassiana D1-5]
TRINITY_DN10510_c0_g1	0	0	0	0	0	0	0	0	2.81137	0	0	0	2.81137	0	0	0	0	0	0	0	0	1.93031	0	0	0	1.93031	0	47	TRINITY_DN10510_c0_g1	--	--	Biological Process: protein peptidyl-prolyl isomerization (GO:0000413);; Molecular Function: peptidyl-prolyl cis-trans isomerase activity (GO:0003755);; Molecular Function: calmodulin binding (GO:0005516);; Molecular Function: FK506 binding (GO:0005528);; Cellular Component: nucleus (GO:0005634);; Cellular Component: cytosol (GO:0005829);; Biological Process: protein folding (GO:0006457);; Biolog…	K09571|2.68168e-52|ath:AT3G25230|ROF1; rotamase FKBP 1; K09571 FK506-binding protein 4/5 [EC:5.2.1.8] (A)	[O]	Posttranslational modification, protein turnover, chaperones	FKBP-type peptidyl-prolyl cis-trans isomerase	Peptidyl-prolyl cis-trans isomerase FKBP62 GN=MJL12.19 OS=Arabidopsis thaliana (Mouse-ear cress) PE=1 SV=2	1	--	rotamase FKBP 1 [Arabidopsis thaliana]
TRINITY_DN10545_c0_g1	0	0	0	0	5.23175	0	0	2.2597	0	0	0	0	5.23175	0	0	0	0	2.63964	0	0	1.70474	0	0	0	0	2.63964	0	81	Unannotated
TRINITY_DN10546_c0_g1	0	0	0	15.363	0	0	0	0	0	0	4.9837	0	15.363	0	0	0	4.03237	0	0	0	0	0	0	2.58104	0	4.03237	0	62	Unannotated
TRINITY_DN10561_c0_g1	43.6273	39.6813	19.5175	27.4263	25.7864	22.9644	32.4514	2.76522	28.604	12.4836	12.3601	24.0848	43.6273	0.897034	0.763474	-0.224035	0.246333	0.160611	0	0.481177	-2.67008	0.304902	-0.829689	-0.84296	0.0659229	0.897034	-2.67008	71	TRINITY_DN10561_c0_g1	--	--	Molecular Function: copper ion binding (GO:0005507);; Molecular Function: electron carrier activity (GO:0009055);;	--	--	--	Plastocyanin-like domain	Mavicyanin OS=Cucurbita pepo (Vegetable marrow) PE=1 SV=1	1	--	hypothetical protein PRUPE_ppa025978mg [Prunus persica]
TRINITY_DN10569_c0_g1	0.73385	0	0	1.31341	0	0	1.35659	0.90163	0	0.756613	0.246052	0	1.35659	0.793979	0	0	1.21002	0	0	1.2367	0.927237	0	0.812797	0.317364	0	1.2367	0	101	Unannotated
TRINITY_DN10572_c0_g1	0	0	0	0	0	4.19044	0	0	0	0	0	7.8339	7.8339	-2.37586	-2.37586	-2.37586	-2.37586	-2.37586	0	-2.37586	-2.37586	-2.37586	-2.37586	-2.37586	0.767194	0.767194	-2.37586	30	TRINITY_DN10572_c0_g1	--	--	--	--	--	--	C2 domain	--	6	--	PREDICTED: uncharacterized protein LOC103325105 [Prunus mume]
TRINITY_DN10606_c0_g2	0	0	7.52349	4.42867	0	0	0	0	0	0	0	0	7.52349	0	0	3.09144	2.4406	0	0	0	0	0	0	0	0	3.09144	0	43	Unannotated
TRINITY_DN10615_c0_g1	2.5266	2.04251	8.62177	23.8945	34.0158	16.6815	2.67787	43.1732	9.46816	48.8065	51.3035	17.297	51.3035	-2.32589	-2.5389	-0.877864	0.493587	0.985767	0	-2.2653	1.32093	-0.756231	1.49409	1.56467	0.0493705	1.56467	-2.5389	70	TRINITY_DN10615_c0_g1	--	--	--	--	--	--	--	--	1	--	hypothetical protein PRUPE_ppa012448mg [Prunus persica]
TRINITY_DN10623_c0_g1	1.19739	0	1.02389	0.408675	0	0	0.340339	0	0	2.21463	0.656447	0	2.21463	1.13579	0	1.01713	0.494339	0	0	0.422598	0	0	1.68465	0.728092	0	1.68465	0	57	Unannotated
TRINITY_DN10663_c0_g1	3.08669	0	1.97914	0	0	0	0	0	0	0.808727	0	0	3.08669	2.03093	0	1.57489	0	0	0	0	0	0	0.854974	0	0	2.03093	0	7	Unannotated
TRINITY_DN10665_c0_g1	1.70415	0	0	3.47614	0	0	0	2.90264	0	2.18461	0	0	3.47614	1.43518	0	0	2.16225	0	0	0	1.96445	0	1.67112	0	0	2.16225	0	89	TRINITY_DN10665_c0_g1	--	--	Cellular Component: vacuole (GO:0005773);; Cellular Component: plasma membrane (GO:0005886);;	K07192|4.06234e-60|pper:PRUPEppa1027148mg|hypothetical protein; K07192 flotillin (A)	[UZ]	--	--	Flotillin-like protein 1 GN=FLOT1 OS=Medicago truncatula (Barrel medic) PE=2 SV=1	1	--	hypothetical protein PRUPE_ppa1027148mg [Prunus persica]
TRINITY_DN10668_c0_g1	0	0	0	0	0	12.9285	0	0	0	23.9689	0	27.0408	27.0408	-3.79997	-3.79997	-3.79997	-3.79997	-3.79997	0	-3.79997	-3.79997	-3.79997	0.842088	-3.79997	1.00948	1.00948	-3.79997	72	Unannotated
TRINITY_DN10671_c0_g1	0.859577	0.513842	1.10584	2.15528	0.741774	0.266331	1.08058	0.673118	0.470859	1.62535	1.87065	1.15587	2.15528	0.55432	0.257561	0.733743	1.31711	0.459903	0	0.716329	0.401885	0.216005	1.05186	1.18072	0.767618	1.31711	0	57	Unannotated
TRINITY_DN10712_c0_g1	17.8062	11.3093	3.46727	3.75587	2.03521	3.29198	8.90494	2.46771	6.62985	4.49305	1.71968	5.76013	17.8062	2.13149	1.52003	0.057748	0.148065	-0.499849	0	1.2065	-0.307661	0.830011	0.355963	-0.658207	0.655406	2.13149	-0.658207	61	TRINITY_DN10712_c0_g1	--	--	Molecular Function: sequence-specific DNA binding transcription factor activity (GO:0003700);; Biological Process: chromatin assembly or disassembly (GO:0006333);; Biological Process: regulation of translation (GO:0006417);; Biological Process: plastid organization (GO:0009657);; Biological Process: leaf morphogenesis (GO:0009965);; Biological Process: cell differentiation (GO:0030154);; Biologic…	--	--	--	YABBY protein;; HMG-box domain	Axial regulator YABBY 5 GN=YAB5 OS=Arabidopsis thaliana (Mouse-ear cress) PE=2 SV=1	1	--	PREDICTED: axial regulator YABBY 5 [Prunus mume]
TRINITY_DN10717_c0_g1	0	0	7.52349	4.53849	0	0	0	0	0	3.07429	3.64504	0	7.52349	0	0	3.09144	2.46949	0	0	0	0	0	2.02655	2.21569	0	3.09144	0	43	Unannotated
TRINITY_DN10741_c0_g1	2.00048	1.96415	0	0	0	0	2.14612	0	0.905144	0	0	0	2.14612	1.58519	1.56762	0	0	0	0	1.65357	0	0.9299	0	0	0	1.65357	0	61	TRINITY_DN10741_c0_g1	[CHR]	--	Biological Process: very long-chain fatty acid metabolic process (GO:0000038);; Cellular Component: nucleus (GO:0005634);; Cellular Component: mitochondrion (GO:0005739);; Cellular Component: endoplasmic reticulum (GO:0005783);; Biological Process: lipid biosynthetic process (GO:0008610);; Biological Process: response to cold (GO:0009409);; Biological Process: response to light stimulus (GO:00094…	K00122|0|ath:AT5G14780|FDH; formate dehydrogenase; K00122 formate dehydrogenase [EC:1.2.1.2] (A)	[C]	Energy production and conversion	D-isomer specific 2-hydroxyacid dehydrogenase, NAD binding domain;; D-isomer specific 2-hydroxyacid dehydrogenase, catalytic domain;; NAD binding domain of 6-phosphogluconate dehydrogenase	Formate dehydrogenase, mitochondrial (Precursor) GN=T9L3_80 OS=Arabidopsis thaliana (Mouse-ear cress) PE=1 SV=1	9	--	formate dehydrogenase [Arabidopsis thaliana]
TRINITY_DN10794_c0_g1	1.06819	0	2.18616	1.97818	0	0	0	0	0	0	0	0	2.18616	1.04837	0	1.67182	1.57443	0	0	0	0	0	0	0	0	1.67182	0	3	Unannotated
TRINITY_DN10808_c0_g1	0	0	0	0	3.78983	0	0	0	0	0	2.75596	0	3.78983	0	0	0	0	2.25997	0	0	0	0	0	1.90918	0	2.25997	0	54	Unannotated
TRINITY_DN10809_c0_g1	0	3.08167	0	1.59718	0	7.47549	0	0	1.79939	2.1638	5.13104	16.2571	16.2571	-3.0833	-1.05414	-3.0833	-1.70635	-3.0833	0	-3.0833	-3.0833	-1.59818	-1.42164	-0.467164	1.02583	1.02583	-3.0833	30	TRINITY_DN10809_c0_g1	--	--	--	--	--	--	--	--	--	--	PREDICTED: uncharacterized protein LOC101303284 [Fragaria vesca subsp. vesca]
TRINITY_DN10829_c0_g1	0	2.54561	0	1.31935	0	1.76147	0	0	1.8869	0	2.11925	2.37653	2.54561	-1.46544	0.360598	-1.46544	-0.251716	-1.46544	0	-1.46544	-1.46544	0.0640813	-1.46544	0.17576	0.290105	0.360598	-1.46544	110	Unannotated
TRINITY_DN1084_c0_g2	0	0	0	0	3.89263	0	0	0	0	3.44209	0	0	3.89263	0	0	0	0	2.29061	0	0	0	0	2.15124	0	0	2.29061	0	81	Unannotated
TRINITY_DN10843_c0_g1	0	0	3.5817	0	0	0	0	0	0	0	4.59269	0	4.59269	0	0	2.19588	0	0	0	0	0	0	0	2.48354	0	2.48354	0	54	TRINITY_DN10843_c0_g1	--	--	--	K13288|8.71229e-18|pper:PRUPE_ppa022834mg|hypothetical protein; K13288 oligoribonuclease [EC:3.1.-.-] (A)	--	--	--	--	--	--	hypothetical protein PRUPE_ppa022834mg [Prunus persica]
TRINITY_DN10869_c0_g1	0	0	10.3331	0	0	0	0	0	0	1.34749	0	0	10.3331	0	0	3.50247	0	0	0	0	0	0	1.23112	0	0	3.50247	0	102	Unannotated
TRINITY_DN10889_c0_g1	0	0	2.40193	0	0	1.27997	1.70133	0	0	0	0	5.35428	5.35428	-1.18902	-1.18902	0.577334	-1.18902	-1.18902	0	0.244652	-1.18902	-1.18902	-1.18902	-1.18902	1.47871	1.47871	-1.18902	94	TRINITY_DN10889_c0_g1	--	--	--	K14491|1.30236e-62|pper:PRUPE_ppa023099mg|hypothetical protein; K14491 two-component response regulator ARR-B family (A)	--	--	--	--	--	--	hypothetical protein PRUPE_ppa023099mg [Prunus persica]
TRINITY_DN10918_c0_g1	3.05696	0	0	0	0	0	0	0	2.26428	0	0	0	3.05696	2.0204	0	0	0	0	0	0	0	1.70676	0	0	0	2.0204	0	83	TRINITY_DN10918_c0_g1	--	--	Cellular Component: extracellular region (GO:0005576);; Cellular Component: plant-type cell wall (GO:0009505);;	--	--	--	--	--	1	--	uncharacterized protein [Arabidopsis thaliana]
TRINITY_DN10941_c0_g1	0	2.22074	0.369759	1.34845	2.90213	2.37605	3.09531	2.28584	0	0	0.610603	1.55366	3.09531	-1.75534	-0.0679443	-1.30142	-0.523629	0.208924	0	0.278635	-0.0390732	-1.75534	-1.75534	-1.06774	-0.402769	0.278635	-1.75534	94	TRINITY_DN10941_c0_g1	--	--	--	--	--	--	--	--	1	--	PREDICTED: uncharacterized protein LOC103329888 [Prunus mume]
TRINITY_DN1095_c0_g1	107.397	41.6175	120.139	204.325	177.167	151.003	152.247	73.8491	94.6595	189.611	186.606	195.458	204.325	-0.487778	-1.83459	-0.327444	0.433807	0.229123	0	0.0117567	-1.02205	-0.668124	0.326528	0.303601	0.370119	0.433807	-1.83459	16	Unannotated
TRINITY_DN10980_c0_g1	1.28729	1.44413	0	0	0	0	1.1318	0	0.334486	0	0	0	1.44413	1.19364	1.28932	0	0	0	0	1.09207	0	0.416285	0	0	0	1.28932	0	21	TRINITY_DN10980_c0_g1	--	--	Molecular Function: sequence-specific DNA binding transcription factor activity (GO:0003700);; Cellular Component: nucleus (GO:0005634);; Biological Process: negative regulation of cell proliferation (GO:0008285);; Biological Process: auxin-activated signaling pathway (GO:0009734);; Biological Process: response to abscisic acid (GO:0009737);; Biological Process: positive regulation of flower deve…	--	--	--	AUX/IAA family	Auxin response factor 2 GN=MTG10.3 OS=Arabidopsis thaliana (Mouse-ear cress) PE=1 SV=2	1	--	ARF2 [Arabidopsis thaliana]
TRINITY_DN10989_c0_g1	61.0545	92.3547	46.2818	39.4562	15.5278	11.5882	53.8595	36.4051	51.5791	23.8232	19.452	16.0691	92.3547	2.30147	2.89065	1.90921	1.68429	0.392828	0	2.12367	1.57116	2.06242	0.979616	0.700171	0.439318	2.89065	0	103	TRINITY_DN10989_c0_g1	--	--	--	--	--	--	--	--	--	--	hypothetical protein PRUPE_ppb020688mg [Prunus persica]
TRINITY_DN1104_c0_g1	0	0	1.20245	0.452895	0.351651	0	0	0	0.171837	0.413276	0.783508	0.576528	1.20245	0	0	1.13911	0.53893	0.434723	0	0	0	0.228772	0.499043	0.834718	0.656751	1.13911	0	3	Unannotated
TRINITY_DN11075_c0_g1	0	0	1.24596	0.994628	0	0	0	2.28065	0	0	0	0	2.28065	0	0	1.16733	0.99612	0	0	0	1.71398	0	0	0	0	1.71398	0	96	Unannotated
TRINITY_DN11078_c0_g1	2.40881	3.72963	0	0	0	0	1.59523	0	1.27582	0	0	0	3.72963	1.76927	2.24173	0	0	0	0	1.37587	0	1.18638	0	0	0	2.24173	0	61	TRINITY_DN11078_c0_g1	--	--	Molecular Function: nucleotide binding (GO:0000166);; Molecular Function: 3-hydroxyacyl-CoA dehydrogenase activity (GO:0003857);; Molecular Function: enoyl-CoA hydratase activity (GO:0004300);; Cellular Component: cell wall (GO:0005618);; Cellular Component: peroxisome (GO:0005777);; Biological Process: fatty acid beta-oxidation (GO:0006635);; Cellular Component: plasmodesma (GO:0009506);; Cellul…	K10527|3.97266e-45|ath:AT4G29010|AIM1; fatty acid beta-oxidation multifunctional protein AIM1; K10527 enoyl-CoA hydratase/3-hydroxyacyl-CoA dehydrogenase [EC:4.2.1.17 1.1.1.35 1.1.1.211] (A)	[I]	Lipid transport and metabolism	Enoyl-CoA hydratase/isomerase family	3-hydroxyacyl-CoA dehydrogenase GN=AIM1 OS=Arabidopsis thaliana (Mouse-ear cress) PE=1 SV=1	1	--	AIM1 protein [Arabidopsis thaliana]
TRINITY_DN11121_c0_g1	0	0	0	0	0	0	63.1942	0	0	0	0	0	63.1942	0	0	0	0	0	0	6.00437	0	0	0	0	0	6.00437	0	115	Unannotated
TRINITY_DN11160_c0_g1	0	1.21403	0	0	0	0	0	3.02008	0	1.4157	0	0	3.02008	0	1.14667	0	0	0	0	0	2.00723	0	1.27244	0	0	2.00723	0	96	TRINITY_DN11160_c0_g1	[TZDR]	--	Molecular Function: calcium ion binding (GO:0005509);; Biological Process: calcium-mediated signaling (GO:0019722);; Molecular Function: 2-alkenal reductase [NAD(P)] activity (GO:0032440);; Biological Process: oxidation-reduction process (GO:0055114);;	K13448|1.02559e-84|pmum:103318632|calmodulin-like; K13448 calcium-binding protein CML (A)	[T]	Signal transduction mechanisms	EF hand;; EF-hand domain pair;; EF-hand domain;; EF hand;; EF-hand domain pair;; Secreted protein acidic and rich in cysteine Ca binding region	Calmodulin-like protein 11 GN=CML11 OS=Arabidopsis thaliana (Mouse-ear cress) PE=2 SV=1	16	--	PREDICTED: calmodulin-like [Prunus mume]
TRINITY_DN11172_c0_g1	8.4124	0	0	0	0	0	0	0	0	0	0	0	8.4124	3.23456	0	0	0	0	0	0	0	0	0	0	0	3.23456	0	39	TRINITY_DN11172_c0_g1	--	--	Molecular Function: phosphorelay sensor kinase activity (GO:0000155);; Biological Process: phosphorelay signal transduction system (GO:0000160);; Molecular Function: protein serine/threonine kinase activity (GO:0004674);; Molecular Function: ATP binding (GO:0005524);; Cellular Component: vacuole (GO:0005773);; Biological Process: regulation of transcription, DNA-templated (GO:0006355);; Biologica…	K08282|2.49148e-48|ath:AT3G45780|PHOT1; phototropin 1; K08282 non-specific serine/threonine protein kinase [EC:2.7.11.1] (A)	--	--	--	Phototropin-1 GN=T6D9_110 OS=Arabidopsis thaliana (Mouse-ear cress) PE=1 SV=1	1	--	nonphototropic hypocotyl 1 [Arabidopsis thaliana]
TRINITY_DN11181_c0_g1	0	0	0	0	0	0	2.4296	0	0	0	0	0	2.4296	0	0	0	0	0	0	1.77804	0	0	0	0	0	1.77804	0	20	TRINITY_DN11181_c0_g1	--	--	Cellular Component: cytosol (GO:0005829);;	--	--	--	--	Uncharacterized protein At5g48480 GN=At5g48480 OS=Arabidopsis thaliana (Mouse-ear cress) PE=1 SV=1	1	--	lactoylglutathione lyase / glyoxalase I-like protein [Arabidopsis thaliana]
TRINITY_DN112_c0_g1	0.502602	1.10504	0	1.04121	0	0	0.216775	0.46458	0.372275	0	1.0961	0	1.10504	0.587463	1.07385	0	1.02942	0	0	0.283063	0.550487	0.45657	0	1.06771	0	1.07385	0	57	TRINITY_DN112_c0_g1	--	--	Biological Process: transition metal ion transport (GO:0000041);; Molecular Function: DNA binding (GO:0003677);; Biological Process: regulation of anion channel activity (GO:0010359);; Biological Process: defense response to fungus (GO:0050832);;	--	--	--	Domain of unknown function (DUF296)	Putative DNA-binding protein ESCAROLA GN=ESC OS=Arabidopsis thaliana (Mouse-ear cress) PE=2 SV=1	1	--	hypothetical protein PRUPE_ppa018950mg [Prunus persica]
TRINITY_DN11208_c0_g1	0	0	0	0	0	0	0	0	0	35.1368	0	0	35.1368	0	0	0	0	0	0	0	0	0	5.1754	0	0	5.1754	0	106	Unannotated
TRINITY_DN11216_c0_g1	1.42074	0	3.39899	2.16626	0	0	0	0	0	0.425132	1.51218	0.593067	3.39899	1.27545	0	2.13717	1.66278	0	0	0	0	0	0.511095	1.32894	0.671807	2.13717	0	43	Unannotated
TRINITY_DN11229_c0_g1	0	0	0.874106	0	0.520091	1.12718	0	0.543894	0.450802	0.353439	0.38795	0.25208	1.12718	-1.08894	-1.08894	-0.182738	-1.08894	-0.484783	0	-1.08894	-0.462367	-0.55209	-0.652311	-0.615985	-0.764614	0	-1.08894	91	TRINITY_DN11229_c0_g1	--	--	--	--	--	--	Osteopontin	--	1	--	--
TRINITY_DN11365_c0_g1	23.0101	0	0	0	0	0	0	0	0	0	0	0	23.0101	4.58557	0	0	0	0	0	0	0	0	0	0	0	4.58557	0	33	TRINITY_DN11365_c0_g1	--	--	--	--	--	--	--	--	--	--	hypothetical protein PRUPE_ppa015836mg [Prunus persica]
TRINITY_DN11374_c0_g2	1.81509	1.6245	0	0	0	0	1.75678	0	0.573365	0	0	0	1.81509	1.49318	1.39204	0	0	0	0	1.46298	0	0.653853	0	0	0	1.49318	0	61	TRINITY_DN11374_c0_g2	--	--	Molecular Function: Rab GTPase activator activity (GO:0005097);; Cellular Component: cytoplasm (GO:0005737);; Biological Process: positive regulation of Rab GTPase activity (GO:0032851);;	K18469|5.69961e-39|aly:ARALYDRAFT_491759|microtubule-associated protein; K18469 TBC1 domain family member 5 (A)	[U]	Intracellular trafficking, secretion, and vesicular transport	--	--	4	--	microtubule-associated protein [Arabidopsis thaliana]
TRINITY_DN11405_c0_g2	0.688909	1.49727	0	0	0	0	0.986894	0	0	0	0	0	1.49727	0.756092	1.32035	0	0	0	0	0.990515	0	0	0	0	0	1.32035	0	21	TRINITY_DN11405_c0_g2	[O]	Posttranslational modification, protein turnover, chaperones	Cellular Component: proteasome complex (GO:0000502);; Molecular Function: ATP binding (GO:0005524);; Cellular Component: cell wall (GO:0005618);; Cellular Component: nucleolus (GO:0005730);; Cellular Component: cytosol (GO:0005829);; Cellular Component: plasma membrane (GO:0005886);; Biological Process: ATP catabolic process (GO:0006200);; Cellular Component: plasmodesma (GO:0009506);; Molecular …	K03064|2.79227e-86|crb:CARUB_v10009347mg|hypothetical protein; K03064 26S proteasome regulatory subunit T4 (A)	[O]	Posttranslational modification, protein turnover, chaperones	ATPase family associated with various cellular activities (AAA)	26S protease regulatory subunit S10B homolog B GN=RPT4B OS=Arabidopsis thaliana (Mouse-ear cress) PE=1 SV=1	1	--	PREDICTED: 26S protease regulatory subunit 10B homolog A-like [Camelina sativa]
TRINITY_DN11437_c0_g1	1.54448	2.12882	0	0	0	0	1.55225	0	0.728217	0	0	0	2.12882	1.34737	1.64562	0	0	0	0	1.35177	0	0.789285	0	0	0	1.64562	0	61	TRINITY_DN11437_c0_g1	[C]	Energy production and conversion	Cellular Component: plant-type vacuole (GO:0000325);; Cellular Component: vacuolar membrane (GO:0005774);; Cellular Component: Golgi apparatus (GO:0005794);; Cellular Component: plasma membrane (GO:0005886);; Biological Process: glucose catabolic process (GO:0006007);; Biological Process: protein targeting to vacuole (GO:0006623);; Biological Process: calcium ion transport (GO:0006816);; Biologic…	K02149|2.15108e-158|ath:AT3G58730|V-type proton ATPase subunit D; K02149 V-type H+-transporting ATPase subunit D (A)	[C]	Energy production and conversion	ATP synthase subunit D	V-type proton ATPase subunit D GN=T20N10_80 OS=Arabidopsis thaliana (Mouse-ear cress) PE=1 SV=2	1	--	V-type proton ATPase subunit D [Arabidopsis thaliana]
TRINITY_DN11463_c0_g1	0	0	0	0	0	25.0004	0	0	0	0	0	5.29428	25.0004	-4.70046	-4.70046	-4.70046	-4.70046	-4.70046	0	-4.70046	-4.70046	-4.70046	-4.70046	-4.70046	-2.04642	0	-4.70046	40	TRINITY_DN11463_c0_g1	--	--	--	--	[DV]	--	Sjogren's syndrome/scleroderma autoantigen 1 (Autoantigen p27)	--	1	--	Sjoegren syndrome/scleroderma autoantigen 1 [Auxenochlorella protothecoides]
TRINITY_DN11471_c0_g1	0	0	0	0	0	0	0	0	0	0	4.58579	0	4.58579	0	0	0	0	0	0	0	0	0	0	2.48176	0	2.48176	0	54	TRINITY_DN11471_c0_g1	--	--	--	--	--	--	--	--	1	--	--
TRINITY_DN11545_c0_g1	0	0	0	0	0	7.70971	0	0	0	0	0	0	7.70971	-3.12262	-3.12262	-3.12262	-3.12262	-3.12262	0	-3.12262	-3.12262	-3.12262	-3.12262	-3.12262	-3.12262	0	-3.12262	50	Unannotated
TRINITY_DN11557_c0_g1	0	0	0	0	0	0	0	20.1714	0	0	0	0	20.1714	0	0	0	0	0	0	0	4.40404	0	0	0	0	4.40404	0	85	Unannotated
TRINITY_DN11621_c0_g1	0	0	0	0	4.45023	6.7307	0	3.74409	0	0	0	0	6.7307	-2.9506	-2.9506	-2.9506	-2.9506	-0.504281	0	-2.9506	-0.704466	-2.9506	-2.9506	-2.9506	-2.9506	0	-2.9506	22	Unannotated
TRINITY_DN11642_c0_g1	2.35832	1.92784	0	0	0	0	0.855396	0	0	1.17624	0	0	2.35832	1.74774	1.54984	0	0	0	0	0.891727	0	0	1.12184	0	0	1.74774	0	90	TRINITY_DN11642_c0_g1	--	--	--	--	[R]	General function prediction only	Leucine rich repeat;; Leucine Rich Repeat;; Leucine Rich repeats (2 copies);; Leucine rich repeat;; Leucine Rich repeat	Receptor-like protein 12 (Precursor) GN=RLP12 OS=Arabidopsis thaliana (Mouse-ear cress) PE=2 SV=2	1	--	PREDICTED: receptor-like protein 12 [Prunus mume]
TRINITY_DN11669_c0_g1	1.98947	0	3.0332	1.13564	0	1.11205	0	0	0	4.14703	0.61802	0	4.14703	0.501244	-1.07864	0.933281	0.0160227	-1.07864	0	-1.07864	-1.07864	-1.07864	1.2851	-0.384415	-1.07864	1.2851	-1.07864	75	Unannotated
TRINITY_DN11675_c0_g1	0	0	0	0	1.78302	2.45873	0	0.754814	0.655559	0	0	2.72463	2.72463	-1.79024	-1.79024	-1.79024	-1.79024	-0.31359	0	-1.79024	-0.978922	-1.06292	-1.79024	-1.79024	0.106857	0.106857	-1.79024	116	Unannotated
TRINITY_DN117_c0_g1	1.08817	2.27044	0	0	0	0	1.39987	0	0.400675	0	0	0	2.27044	1.06224	1.70949	0	0	0	0	1.26296	0	0.486122	0	0	0	1.70949	0	21	TRINITY_DN117_c0_g1	--	--	Cellular Component: endoplasmic reticulum (GO:0005783);; Cellular Component: Golgi apparatus (GO:0005794);; Cellular Component: chloroplast (GO:0009507);;	--	--	--	HR-like lesion-inducing	--	1	--	HR-like lesion-inducing protein-like protein [Arabidopsis thaliana]
TRINITY_DN11826_c0_g1	0.230073	0.227266	0.200951	1.80192	1.03107	1.964	0.616203	1.46408	0.114553	2.67838	0.794261	2.97608	2.97608	-1.2688	-1.2721	-1.30337	-0.0811273	-0.545303	0	-0.874936	-0.266497	-1.41108	0.311527	-0.724154	0.423801	0.423801	-1.41108	117	TRINITY_DN11826_c0_g1	[P]	Inorganic ion transport and metabolism	--	--	[P]	Inorganic ion transport and metabolism	Sodium/hydrogen exchanger family	Cation/H(+) antiporter 14 GN=CHX14 OS=Arabidopsis thaliana (Mouse-ear cress) PE=2 SV=1	1	--	hypothetical protein PRUPE_ppa024361m2g, partial [Prunus persica]
TRINITY_DN11840_c0_g1	0	0	0	0.49203	0	3.05338	0	0	0	0	0	2.26026	3.05338	-2.01912	-2.01912	-2.01912	-1.44185	-2.01912	0	-2.01912	-2.01912	-2.01912	-2.01912	-2.01912	-0.314139	0	-2.01912	30	Unannotated
TRINITY_DN11845_c0_g1	0	0	13.4471	0	0	0	0	0	0	0	0	18.8342	18.8342	0	0	3.85271	0	0	0	0	0	0	0	0	4.30992	4.30992	0	95	Unannotated
TRINITY_DN11876_c0_g1	2.11491	2.98694	0	0	0	0	1.5997	0	0	0	0	0	2.98694	1.63919	1.99528	0	0	0	0	1.37834	0	0	0	0	0	1.99528	0	90	TRINITY_DN11876_c0_g1	[J]	Translation, ribosomal structure and biogenesis	Biological Process: ribosomal small subunit assembly (GO:0000028);; Biological Process: endonucleolytic cleavage in ITS1 to separate SSU-rRNA from 5.8S rRNA and LSU-rRNA from tricistronic rRNA transcript (SSU-rRNA, 5.8S rRNA, LSU-rRNA) (GO:0000447);; Biological Process: endonucleolytic cleavage to generate mature 3'-end of SSU-rRNA from (SSU-rRNA, 5.8S rRNA, LSU-rRNA) (GO:0000461);; Biological Pr…	K02998|1.23928e-139|ath:AT1G72370|P40; 40S ribosomal protein Sa-1; K02998 small subunit ribosomal protein SAe (A)	[J]	Translation, ribosomal structure and biogenesis	Ribosomal protein S2	40S ribosomal protein Sa-1 GN=RPSaA OS=Arabidopsis thaliana (Mouse-ear cress) PE=1 SV=3	1	--	laminin receptor homologue [Arabidopsis thaliana]
TRINITY_DN11877_c0_g1	13.737	16.3204	0	0	0	0	0	0	0	0	0	0	16.3204	3.88137	4.1144	0	0	0	0	0	0	0	0	0	0	4.1144	0	68	Unannotated
TRINITY_DN11878_c0_g1	0	19.5114	0	0	0	0	0	0	0	0	0	0	19.5114	0	4.35836	0	0	0	0	0	0	0	0	0	0	4.35836	0	14	TRINITY_DN11878_c0_g1	--	--	Cellular Component: chloroplast (GO:0009507);;	--	--	--	Domain of unknown function (DUF1338)	--	1	--	uncharacterized protein [Arabidopsis thaliana]
TRINITY_DN11929_c0_g1	2.29103	3.29778	0	0	0	0	2.10128	0	1.62949	0	0	0	3.29778	1.71854	2.10359	0	0	0	0	1.63286	0	1.39478	0	0	0	2.10359	0	61	TRINITY_DN11929_c0_g1	[J]	Translation, ribosomal structure and biogenesis	Biological Process: RNA methylation (GO:0001510);; Molecular Function: structural constituent of ribosome (GO:0003735);; Cellular Component: nucleolus (GO:0005730);; Cellular Component: vacuolar membrane (GO:0005774);; Cellular Component: Golgi apparatus (GO:0005794);; Cellular Component: plasma membrane (GO:0005886);; Biological Process: translation (GO:0006412);; Biological Process: response to…	K02898|3.12803e-90|eus:EUTSA_v10010974mg|hypothetical protein; K02898 large subunit ribosomal protein L26e (A)	[J]	Translation, ribosomal structure and biogenesis	KOW motif	60S ribosomal protein L26-1 GN=RPL26A OS=Arabidopsis thaliana (Mouse-ear cress) PE=2 SV=2	1	--	hypothetical protein EUTSA_v10010974mg, partial [Eutrema salsugineum]
TRINITY_DN11944_c0_g1	0	0	0	0	0	0	0	0	13.0422	0	0	0	13.0422	0	0	0	0	0	0	0	0	3.8117	0	0	0	3.8117	0	47	TRINITY_DN11944_c0_g1	--	--	Biological Process: protein polyubiquitination (GO:0000209);; Biological Process: mitotic cell cycle (GO:0000278);; Cellular Component: cytosol (GO:0005829);; Biological Process: DNA repair (GO:0006281);; Biological Process: RNA processing (GO:0006396);; Biological Process: ubiquitin-dependent protein catabolic process (GO:0006511);; Biological Process: sister chromatid cohesion (GO:0007062);; Ce…	K10609|4.8704e-10|pop:POPTR_0004s14020g|POPTRDRAFT_714526; hypothetical protein; K10609 cullin 4 (A)	[D]	Cell cycle control, cell division, chromosome partitioning	--	Cullin-4 GN=CUL4 OS=Arabidopsis thaliana (Mouse-ear cress) PE=1 SV=1	1	--	unknown [Lotus japonicus]
TRINITY_DN1196_c0_g1	0	0	0	0	0	0	0	0	0	0	0	114.869	114.869	0	0	0	0	0	0	0	0	0	0	0	6.85636	6.85636	0	95	Unannotated
TRINITY_DN11967_c0_g1	0	0	0	0	0	2.68501	0	0	0	0	0	1.77445	2.68501	-1.88167	-1.88167	-1.88167	-1.88167	-1.88167	0	-1.88167	-1.88167	-1.88167	-1.88167	-1.88167	-0.409469	0	-1.88167	30	TRINITY_DN11967_c0_g1	--	--	--	--	--	--	--	--	1	--	hypothetical protein PRUPE_ppa016895mg [Prunus persica]
TRINITY_DN11990_c0_g1	0	0	1.7797	0	0	0	0	0	5.5267	1.83992	0	0	5.5267	0	0	1.47493	0	0	0	0	0	2.70635	1.50585	0	0	2.70635	0	47	Unannotated
TRINITY_DN11998_c0_g1	0	0	0	0	0	15.2092	0	0	0	0	0	0	15.2092	-4.01874	-4.01874	-4.01874	-4.01874	-4.01874	0	-4.01874	-4.01874	-4.01874	-4.01874	-4.01874	-4.01874	0	-4.01874	109	Unannotated
TRINITY_DN12010_c0_g1	0	0	0	0	0	29.7919	0	0	0	0	0	102.506	102.506	-4.94448	-4.94448	-4.94448	-4.94448	-4.94448	0	-4.94448	-4.94448	-4.94448	-4.94448	-4.94448	1.74909	1.74909	-4.94448	46	Unannotated
TRINITY_DN12031_c0_g1	0	1.43116	6.44842	0	0	0.990311	0	1.7008	0	1.00489	1.19145	0	6.44842	-0.992994	0.288651	1.90394	-0.992994	-0.992994	0	-0.992994	0.440395	-0.992994	0.0105315	0.138895	-0.992994	1.90394	-0.992994	3	Unannotated
TRINITY_DN12049_c0_g1	1.04799	6.7346	6.569	5.48347	0.449342	2.01804	0	0.672498	0.8389	3.90463	2.1772	0	6.7346	-0.559408	1.35771	1.32649	1.10315	-1.05822	0	-1.59361	-0.85161	-0.714771	0.70053	0.0741426	-1.59361	1.35771	-1.59361	120	Unannotated
TRINITY_DN12065_c0_g1	0	0	0	1.54225	1.19986	0	0	1.86867	0.761643	0	0	1.48158	1.86867	0	0	0	1.34611	1.13741	0	0	1.52038	0.816921	0	0	1.31126	1.52038	0	112	TRINITY_DN12065_c0_g1	--	--	--	--	--	--	gag-polypeptide of LTR copia-type;; gag-polypeptide of LTR copia-type	--	15	--	hypothetical protein PRUPE_ppb023750mg, partial [Prunus persica]
TRINITY_DN12093_c0_g1	0	0	0	0	3.29115	0	0	0	0	0	8.39262	0	8.39262	0	0	0	0	2.10136	0	0	0	0	0	3.23153	0	3.23153	0	54	TRINITY_DN12093_c0_g1	--	--	Molecular Function: ATP binding (GO:0005524);; Cellular Component: nucleus (GO:0005634);; Biological Process: ATP catabolic process (GO:0006200);; Biological Process: drug transmembrane transport (GO:0006855);; Molecular Function: organic phosphonate transmembrane-transporting ATPase activity (GO:0015416);; Cellular Component: membrane (GO:0016020);;	--	[Q]	Secondary metabolites biosynthesis, transport and catabolism	ABC transporter;; ATPase family associated with various cellular activities (AAA);; Rad17 cell cycle checkpoint protein;; AAA domain (dynein-related subfamily);; NACHT domain	ABC transporter G family member 41 GN=FCAALL.459 OS=Arabidopsis thaliana (Mouse-ear cress) PE=2 SV=1	1	--	hypothetical protein PRUPE_ppa023381mg [Prunus persica]
TRINITY_DN121_c0_g1	0	4.90716	8.68805	6.93551	8.06624	4.13847	0	0	0	3.13199	0	0	8.68805	-2.36134	0.201125	0.914868	0.626985	0.819165	0	-2.36134	-2.36134	-2.36134	-0.314501	-2.36134	-2.36134	0.914868	-2.36134	44	Unannotated
TRINITY_DN12100_c0_g2	2.37203	0	0	0	0	0	0	0	0	0	0	0	2.37203	1.75362	0	0	0	0	0	0	0	0	0	0	0	1.75362	0	83	TRINITY_DN12100_c0_g2	--	--	Biological Process: RNA splicing, via endonucleolytic cleavage and ligation (GO:0000394);; Cellular Component: endosome (GO:0005768);; Cellular Component: endoplasmic reticulum (GO:0005783);; Cellular Component: Golgi apparatus (GO:0005794);; Cellular Component: trans-Golgi network (GO:0005802);; Biological Process: methionine biosynthetic process (GO:0009086);; Biological Process: hyperosmotic s…	--	[V]	Defense mechanisms	Protein of unknown function (DUF1068)	--	1	--	PREDICTED: uncharacterized protein LOC103862025 isoform X2 [Brassica rapa]
TRINITY_DN1211_c0_g1	2.96007	0	0	0	0	0	0	0	0	0	0	0	2.96007	1.98553	0	0	0	0	0	0	0	0	0	0	0	1.98553	0	83	TRINITY_DN1211_c0_g1	[M]	Cell wall/membrane/envelope biogenesis	Molecular Function: nucleotide binding (GO:0000166);; Cellular Component: Golgi apparatus (GO:0005794);; Cellular Component: cytosol (GO:0005829);; Biological Process: glucose catabolic process (GO:0006007);; Molecular Function: GDP-mannose 4,6-dehydratase activity (GO:0008446);; Biological Process: unidimensional cell growth (GO:0009826);; Biological Process: GDP-mannose metabolic process (GO:00…	K01711|1.35542e-45|aly:ARALYDRAFT_906465|GDP-mannose 4,6 dehydratase; K01711 GDPmannose 4,6-dehydratase [EC:4.2.1.47] (A)	[G]	Carbohydrate transport and metabolism	NAD dependent epimerase/dehydratase family	GDP-mannose 4,6 dehydratase 2 GN=F24M12.200 OS=Arabidopsis thaliana (Mouse-ear cress) PE=1 SV=3	1	--	BnaA07g12670D [Brassica napus]
TRINITY_DN12113_c0_g1	0	0	0	0	0	82.2255	0	0	0	0	0	85.9898	85.9898	-6.37895	-6.37895	-6.37895	-6.37895	-6.37895	0	-6.37895	-6.37895	-6.37895	-6.37895	-6.37895	0.0638198	0.0638198	-6.37895	46	Unannotated
TRINITY_DN12131_c0_g1	0	0	26.6174	26.5049	18.8601	22.2944	16.1989	20.9467	10.3306	21.0069	21.0503	21.4859	26.6174	-4.54191	-4.54191	0.24559	0.239705	-0.23011	0	-0.437669	-0.0859819	-1.03976	-0.0820306	-0.0791856	-0.0509669	0.24559	-4.54191	34	TRINITY_DN12131_c0_g1	[S]	Function unknown	--	K14568|1.96461e-165|pmum:103319212|ribosomal RNA small subunit methyltransferase nep-1-like; K14568 rRNA small subunit pseudouridine methyltransferase Nep1 [EC:2.1.1.260] (A)	[J]	Translation, ribosomal structure and biogenesis	EMG1/NEP1 methyltransferase	--	1	--	PREDICTED: ribosomal RNA small subunit methyltransferase nep-1-like [Prunus mume]
TRINITY_DN12150_c0_g1	1.35933	1.80413	0	0	0	0	0	0	0	0	0	0	1.80413	1.23838	1.48756	0	0	0	0	0	0	0	0	0	0	1.48756	0	69	TRINITY_DN12150_c0_g1	--	--	Cellular Component: chloroplast (GO:0009507);; Cellular Component: membrane (GO:0016020);;	--	--	--	CAAX protease self-immunity	--	1	--	uncharacterized protein [Arabidopsis thaliana]
TRINITY_DN12163_c0_g1	0	0	1.22449	1.03386	0.402171	0	0	0	1.02115	1.40683	1.34841	0	1.40683	0	0	1.15348	1.02422	0.487662	0	0	0	1.01518	1.26713	1.23169	0	1.26713	0	57	Unannotated
TRINITY_DN12184_c0_g1	1.6958	0.326988	0	0	0	0	1.58241	0	1.10158	0	0	0	1.6958	1.43071	0.408156	0	0	0	0	1.36872	0	1.07148	0	0	0	1.43071	0	61	TRINITY_DN12184_c0_g1	[T]	Signal transduction mechanisms	Biological Process: response to molecule of fungal origin (GO:0002238);; Cellular Component: vacuole (GO:0005773);; Cellular Component: Golgi apparatus (GO:0005794);; Cellular Component: plasma membrane (GO:0005886);; Biological Process: response to stress (GO:0006950);;	--	--	--	Universal stress protein family	Universal stress protein A-like protein GN=At3g01520 OS=Arabidopsis thaliana (Mouse-ear cress) PE=1 SV=2	1	--	adenine nucleotide alpha hydrolases-like protein [Arabidopsis thaliana]
TRINITY_DN12211_c0_g1	0.640873	0.908037	0.292758	0.10436	0.227145	2.12687	2.09092	0.0954387	1.64652	0.144889	0.450344	1.83025	2.12687	-0.930253	-0.712628	-1.27426	-1.50151	-1.34941	0	-0.01668	-1.51321	-0.24062	-1.44951	-1.10832	-0.143786	0	-1.51321	110	TRINITY_DN12211_c0_g1	--	--	--	--	--	--	Protein of unknown function (DUF506)	--	1	--	hypothetical protein PRUPE_ppa009086mg [Prunus persica]
TRINITY_DN12259_c0_g2	1.64746	1.62735	0	0	0	0	2.67679	0	0	0	0	0	2.67679	1.40461	1.39361	0	0	0	0	1.87845	0	0	0	0	0	1.87845	0	90	TRINITY_DN12259_c0_g2	--	--	Biological Process: cellular cation homeostasis (GO:0030003);; Biological Process: divalent metal ion transport (GO:0070838);;	--	--	--	Domain of unknown function (DUF4408)	--	4	--	cDNA-5-encoded protein [Arabidopsis thaliana]
TRINITY_DN12267_c0_g1	1.6846	0	3.36313	0	0	0	4.94867	0	0.982921	1.18198	0	0	4.94867	1.42471	0	2.12536	0	0	0	2.57257	0	0.987627	1.12564	0	0	2.57257	0	100	TRINITY_DN12267_c0_g1	--	--	--	K02954|1.43474e-06|mtr:MTR_4g034960|30S ribosomal protein S14; K02954 small subunit ribosomal protein S14 (A)	--	--	--	--	--	--	30S ribosomal protein S14 [Medicago truncatula]
TRINITY_DN12271_c0_g1	0	0	0	2.87612	0	0	0	0	0	2.37301	1.53995	0	2.87612	0	0	0	1.95461	0	0	0	0	0	1.75404	1.3448	0	1.95461	0	2	TRINITY_DN12271_c0_g1	--	--	--	--	--	--	--	--	1	--	hypothetical protein PRUPE_ppa027008mg, partial [Prunus persica]
TRINITY_DN12273_c0_g1	0	0	0	0	0	0	2.51299	16.8629	0	0	0	0	16.8629	0	0	0	0	0	0	1.8127	4.1589	0	0	0	0	4.1589	0	85	TRINITY_DN12273_c0_g1	[KAD]	--	Molecular Function: DNA binding (GO:0003677);; Molecular Function: chromatin binding (GO:0003682);;	K09422|1.01015e-69|pper:PRUPE_ppa016708mg|hypothetical protein; K09422 myb proto-oncogene protein, plant (A)	[K]	Transcription	Myb-like DNA-binding domain;; Myb-like DNA-binding domain	Myb-related protein Myb4 GN=OSJNBa0073E02.6 OS=Oryza sativa subsp. japonica (Rice) PE=2 SV=2	1	--	hypothetical protein PRUPE_ppa016708mg, partial [Prunus persica]
TRINITY_DN12284_c0_g1	0	0	2.91667	0.709441	2.48374	0.240489	1.08933	3.67204	1.71538	1.57084	4.75404	0.502997	4.75404	-0.310909	-0.310909	1.65872	0.462616	1.48973	0	0.752134	1.91314	1.13024	1.05133	2.21367	0.276933	2.21367	-0.310909	114	TRINITY_DN12284_c0_g1	--	--	--	--	--	--	--	--	--	--	hypothetical protein PRUPE_ppa026236mg [Prunus persica]
TRINITY_DN12318_c0_g1	0	51.0651	0	0	0	0	0	0	0	0	0	0	51.0651	0	5.70224	0	0	0	0	0	0	0	0	0	0	5.70224	0	14	TRINITY_DN12318_c0_g1	--	--	Molecular Function: protein serine/threonine kinase activity (GO:0004674);; Molecular Function: protein serine/threonine/tyrosine kinase activity (GO:0004712);; Molecular Function: protein tyrosine kinase activity (GO:0004713);; Molecular Function: protein binding (GO:0005515);; Molecular Function: ATP binding (GO:0005524);; Cellular Component: nucleus (GO:0005634);; Cellular Component: endoplasm…	K14510|2.39893e-42|aly:ARALYDRAFT_487152|hypothetical protein; K14510 serine/threonine-protein kinase CTR1 [EC:2.7.11.1] (A)	[T]	Signal transduction mechanisms	Ethylene-responsive protein kinase Le-CTR1	Serine/threonine-protein kinase CTR1 GN=CTR1 OS=Arabidopsis thaliana (Mouse-ear cress) PE=1 SV=1	1	--	PREDICTED: serine/threonine-protein kinase CTR1-like, partial [Camelina sativa]
TRINITY_DN12374_c0_g1	0	1.59074	0	0	0	0	1.0485	0	0	0	0	0	1.59074	0	1.37336	0	0	0	0	1.03457	0	0	0	0	0	1.37336	0	21	TRINITY_DN12374_c0_g1	--	--	Cellular Component: nucleus (GO:0005634);; Biological Process: signal transduction (GO:0007165);; Molecular Function: zinc ion binding (GO:0008270);; Molecular Function: phosphatidylinositol binding (GO:0035091);;	K13125|6.94267e-65|ath:AT1G61620|zinc Finger RING C3H2C3-type protein; K13125 nitric oxide synthase-interacting protein (A)	[S]	Function unknown	--	--	1	--	zinc Finger RING C3H2C3-type protein [Arabidopsis thaliana]
TRINITY_DN12389_c0_g1	0	0	0	0	0	0	2.21506	0	0	3.91882	0	0	3.91882	0	0	0	0	0	0	1.68484	0	0	2.29831	0	0	2.29831	0	59	Unannotated
TRINITY_DN124_c0_g1	5.21351	0	0	1.86531	0	3.12629	0	0	0	0	0	0	5.21351	0.590562	-2.04485	-2.04485	-0.526155	-2.04485	0	-2.04485	-2.04485	-2.04485	-2.04485	-2.04485	-2.04485	0.590562	-2.04485	11	Unannotated
TRINITY_DN12413_c0_g1	0	0	0	6.36988	0	0	0	4.19588	0	0	0	0	6.36988	0	0	0	2.88164	0	0	0	2.37737	0	0	0	0	2.88164	0	107	TRINITY_DN12413_c0_g1	--	--	--	--	[R]	General function prediction only	--	--	1	--	--
TRINITY_DN12440_c0_g1	1.9145	0.782513	0	0	0	0	2.37012	0	0	0	0	0	2.37012	1.54325	0.833913	0	0	0	0	1.7528	0	0	0	0	0	1.7528	0	21	TRINITY_DN12440_c0_g1	--	--	Biological Process: rRNA processing (GO:0006364);; Cellular Component: chloroplast thylakoid membrane (GO:0009535);; Cellular Component: photosystem I reaction center (GO:0009538);; Biological Process: plastid organization (GO:0009657);; Cellular Component: chloroplast envelope (GO:0009941);; Biological Process: photosystem II assembly (GO:0010207);; Cellular Component: plastoglobule (GO:0010287)…	K02692|4.3971e-103|ath:AT1G03130|PSAD-2; photosystem I reaction center subunit D-2; K02692 photosystem I subunit II (A)	--	--	PsaD	Photosystem I reaction center subunit II-2, chloroplastic (Precursor) GN=PSAD2 OS=Arabidopsis thaliana (Mouse-ear cress) PE=1 SV=1	4	--	photosystem I reaction center subunit D-2 [Arabidopsis thaliana]
TRINITY_DN12444_c0_g1	0	0	0	0	1.64297	5.6372	0	0	0	0.637941	0	0.88994	5.6372	-2.73057	-2.73057	-2.73057	-2.73057	-1.32841	0	-2.73057	-2.73057	-2.73057	-2.01869	-2.73057	-1.81223	0	-2.73057	22	TRINITY_DN12444_c0_g1	--	--	--	--	--	--	--	--	--	--	hypothetical protein PRUPE_ppa022136mg [Prunus persica]
TRINITY_DN12472_c0_g2	0	0	0	0	0	0	0	0	0	8.65522	0	0	8.65522	0	0	0	0	0	0	0	0	0	3.27131	0	0	3.27131	0	59	Unannotated
TRINITY_DN12475_c0_g1	1.12693	0	0	0	0	0	2.11166	0	0.451046	0	0	0	2.11166	1.08877	0	0	0	0	0	1.63768	0	0.537094	0	0	0	1.63768	0	20	TRINITY_DN12475_c0_g1	--	--	Cellular Component: nucleus (GO:0005634);; Cellular Component: endoplasmic reticulum (GO:0005783);; Biological Process: wax biosynthetic process (GO:0010025);; Molecular Function: transferase activity, transferring acyl groups other than amino-acyl groups (GO:0016747);; Biological Process: cysteine biosynthetic process (GO:0019344);; Biological Process: cuticle development (GO:0042335);; Biologic…	--	--	--	--	Protein ECERIFERUM 1 GN=CER2 OS=Arabidopsis thaliana (Mouse-ear cress) PE=1 SV=1	1	--	fatty acid elongation machinery component ECERIFERUM2 [Arabidopsis thaliana]
TRINITY_DN12477_c0_g1	0	0	0	0	1.50514	0	0	3.52699	0	0	1.2794	0	3.52699	0	0	0	0	1.32489	0	0	2.17855	0	0	1.18865	0	2.17855	0	96	TRINITY_DN12477_c0_g1	--	--	Biological Process: developmental process (GO:0032502);; Biological Process: cellular macromolecule metabolic process (GO:0044260);; Biological Process: single-organism process (GO:0044699);;	--	--	--	--	--	1	--	hypothetical protein PRUPE_ppa007839mg [Prunus persica]
TRINITY_DN12477_c0_g2	0	0	0	0	0	0	0	43.6406	0	0	0	0	43.6406	0	0	0	0	0	0	0	5.48028	0	0	0	0	5.48028	0	85	TRINITY_DN12477_c0_g2	--	--	--	--	--	--	--	--	--	--	hypothetical protein PRUPE_ppa007839mg [Prunus persica]
TRINITY_DN12485_c0_g1	1.61118	2.63263	0	0	0	0	1.58773	0	0.613603	0	0	0	2.63263	1.3847	1.86101	0	0	0	0	1.37169	0	0.690286	0	0	0	1.86101	0	61	TRINITY_DN12485_c0_g1	--	--	Cellular Component: plasma membrane (GO:0005886);; Biological Process: glycolytic process (GO:0006096);; Biological Process: water transport (GO:0006833);; Biological Process: hyperosmotic response (GO:0006972);; Biological Process: Golgi organization (GO:0007030);; Biological Process: signal transduction (GO:0007165);; Biological Process: response to temperature stimulus (GO:0009266);; Biologica…	--	[R]	General function prediction only	Leucine Rich repeats (2 copies);; Leucine rich repeat;; Leucine rich repeat N-terminal domain;; Leucine Rich Repeat;; Leucine Rich repeat;; Leucine rich repeat	Somatic embryogenesis receptor kinase 2 (Precursor) GN=SERK2 OS=Arabidopsis thaliana (Mouse-ear cress) PE=1 SV=1	1	--	leucine-rich repeat-containing protein [Arabidopsis thaliana]
TRINITY_DN12502_c0_g2	0	14.2871	0	0	0	0	0	0	9.62626	0	0	0	14.2871	0	3.93424	0	0	0	0	0	0	3.40956	0	0	0	3.93424	0	35	TRINITY_DN12502_c0_g2	--	--	Biological Process: metabolic process (GO:0008152);; Molecular Function: hydrolase activity (GO:0016787);;	--	[V]	Defense mechanisms	--	Probable carboxylesterase 6 GN=CXE6 OS=Arabidopsis thaliana (Mouse-ear cress) PE=2 SV=1	2	--	PREDICTED: probable carboxylesterase 17 [Prunus mume]
TRINITY_DN12512_c0_g1	0	0	0	0	0	0	0	0	0	0	11.8823	0	11.8823	0	0	0	0	0	0	0	0	0	0	3.68732	0	3.68732	0	55	TRINITY_DN12512_c0_g1	--	--	--	K02891|7.93293e-20|ppp:PHYPADRAFT_122343|hypothetical protein; K02891 large subunit ribosomal protein L22e (A)	[J]	Translation, ribosomal structure and biogenesis	Ribosomal L22e protein family	60S ribosomal protein L22-2 GN=RPL22B OS=Arabidopsis thaliana (Mouse-ear cress) PE=2 SV=1	1	--	large subunit ribosomal protein L22e [Nannochloropsis gaditana CCMP526]
TRINITY_DN12513_c0_g1	9.07741	13.0902	11.4687	24.0696	18.9211	24.3056	21.5878	34.8687	14.5413	23.8593	23.7666	28.3276	34.8687	-1.32833	-0.844758	-1.02114	-0.0135186	-0.345159	0	-0.163909	0.503269	-0.703351	-0.0256696	-0.031061	0.212803	0.503269	-1.32833	73	TRINITY_DN12513_c0_g1	[MG]	--	Molecular Function: nucleotide binding (GO:0000166);; Cellular Component: nucleus (GO:0005634);; Cellular Component: vacuolar membrane (GO:0005774);; Cellular Component: endoplasmic reticulum (GO:0005783);; Cellular Component: plasma membrane (GO:0005886);; Biological Process: systemic acquired resistance (GO:0009627);; Biological Process: response to sucrose (GO:0009744);; Biological Process: re…	K15891|2.95075e-170|pper:PRUPE_ppa001975mg|hypothetical protein; K15891 farnesol dehydrogenase [EC:1.1.1.216] (A)	[V]	Defense mechanisms	NAD dependent epimerase/dehydratase family;; NAD dependent epimerase/dehydratase family;; NADH(P)-binding;; NmrA-like family;; 3-beta hydroxysteroid dehydrogenase/isomerase family;; Male sterility protein;; Polysaccharide biosynthesis protein;; RmlD substrate binding domain	Anthocyanidin reductase GN=T13M11.8 OS=Arabidopsis thaliana (Mouse-ear cress) PE=1 SV=2	2	--	hypothetical protein PRUPE_ppa001975mg [Prunus persica]
TRINITY_DN12525_c0_g1	0.844295	1.94491	0	0	0	0	0.725699	0	0	0	0	0	1.94491	0.883069	1.55822	0	0	0	0	0.787181	0	0	0	0	0	1.55822	0	21	TRINITY_DN12525_c0_g1	--	--	Molecular Function: actin binding (GO:0003779);; Cellular Component: cell wall (GO:0005618);; Cellular Component: nucleolus (GO:0005730);; Cellular Component: spindle (GO:0005819);; Cellular Component: cytosol (GO:0005829);; Cellular Component: plasma membrane (GO:0005886);; Biological Process: actin polymerization or depolymerization (GO:0008154);; Cellular Component: plasmodesma (GO:0009506);; …	K05759|1.43465e-67|ath:AT2G19760|PRF1; profilin 1; K05759 profilin (A)	[Z]	Cytoskeleton	Profilin	Profilin-1 GN=F6F22.21 OS=Arabidopsis thaliana (Mouse-ear cress) PE=1 SV=1	1	--	profilin 1 [Arabidopsis thaliana]
TRINITY_DN12530_c0_g1	0	0	4.60871	10.9241	0	0	0	0	0	0	0	0	10.9241	0	0	2.48767	3.57581	0	0	0	0	0	0	0	0	3.57581	0	43	TRINITY_DN12530_c0_g1	[KR]	--	--	--	[R]	General function prediction only	--	--	1	--	n-alpha-acetyltransferase 50 [Lichtheimia corymbifera JMRC:FSU:9682]
TRINITY_DN12539_c0_g1	0	0	0	13.3173	0	0	0	0	0	0	7.24736	0	13.3173	0	0	0	3.83969	0	0	0	0	0	0	3.04393	0	3.83969	0	62	Unannotated
TRINITY_DN12540_c0_g1	2.81959	2.19268	0	0	0	0	2.10185	0	0.507865	0	0	0	2.81959	1.93342	1.67477	0	0	0	0	1.63313	0	0.592507	0	0	0	1.93342	0	90	TRINITY_DN12540_c0_g1	--	--	Biological Process: rRNA processing (GO:0006364);; Cellular Component: chloroplast thylakoid membrane (GO:0009535);; Biological Process: response to blue light (GO:0009637);; Biological Process: response to high light intensity (GO:0009644);; Biological Process: response to sucrose (GO:0009744);; Biological Process: photosynthesis, light harvesting (GO:0009765);; Cellular Component: chloroplast e…	K08915|0|ath:AT3G08940|LHCB4.2; light harvesting complex photosystem II interacting protein Lhcb4.2; K08915 light-harvesting complex II chlorophyll a/b binding protein 4 (A)	--	--	Chlorophyll A-B binding protein	Chlorophyll a-b binding protein CP29.2, chloroplastic (Precursor) GN=LHCB4.2 OS=Arabidopsis thaliana (Mouse-ear cress) PE=1 SV=1	1	--	light harvesting complex photosystem II interacting protein Lhcb4.2 [Arabidopsis thaliana]
TRINITY_DN12550_c0_g1	0	0	0	0	0	0	4.17948	0	0	0	0	0	4.17948	0	0	0	0	0	0	2.37281	0	0	0	0	0	2.37281	0	20	TRINITY_DN12550_c0_g1	--	--	--	--	--	--	--	Putative F-box protein At1g53370 GN=At1g53370 OS=Arabidopsis thaliana (Mouse-ear cress) PE=3 SV=2	--	--	PREDICTED: F-box/kelch-repeat protein At3g06240-like [Prunus mume]
TRINITY_DN12556_c0_g1	0	0	0	2.77265	0	0	0	0	0	1.83992	0	0	2.77265	0	0	0	1.91558	0	0	0	0	0	1.50585	0	0	1.91558	0	2	Unannotated
TRINITY_DN12570_c0_g1	0	0	0	0	0.862341	0	0	1.2906	0	0	2.87487	0	2.87487	0	0	0	0	0.897117	0	0	1.19573	0	0	1.95415	0	1.95415	0	54	TRINITY_DN12570_c0_g1	--	--	--	--	[R]	General function prediction only	--	Uncharacterized mitochondrial protein AtMg00810 GN=AtMg00810 OS=Arabidopsis thaliana (Mouse-ear cress) PE=4 SV=1	477	--	PREDICTED: uncharacterized protein LOC103429605 [Malus domestica]
TRINITY_DN12572_c0_g1	14.4578	13.9669	6.74879	8.44535	8.88326	12.6567	11.264	9.23699	10.0639	6.66037	5.12197	7.24611	14.4578	0.178732	0.132175	-0.817561	-0.531928	-0.466544	0	-0.155174	-0.415813	-0.30374	-0.834119	-1.15754	-0.727819	0.178732	-1.15754	67	TRINITY_DN12572_c0_g1	--	--	--	--	--	--	EF hand;; EF-hand domain;; EF-hand domain pair;; EF hand	--	1	--	hypothetical protein PRUPE_ppa016956mg [Prunus persica]
TRINITY_DN12574_c0_g1	0	0	0	0	0	0	0	0	0	30.7051	0	0	30.7051	0	0	0	0	0	0	0	0	0	4.98664	0	0	4.98664	0	106	TRINITY_DN12574_c0_g1	[RTKL]	--	--	--	[T]	Signal transduction mechanisms	Protein kinase domain	Probable WRKY transcription factor 19 GN=WRKY19 OS=Arabidopsis thaliana (Mouse-ear cress) PE=2 SV=1	10	--	hypothetical protein PRUPE_ppa025023mg [Prunus persica]
TRINITY_DN12576_c0_g1	1.17484	0.862417	0	0	0	0	1.85217	0	0.998756	0	0	0	1.85217	1.12091	0.897176	0	0	0	0	1.51206	0	0.999103	0	0	0	1.51206	0	61	TRINITY_DN12576_c0_g1	[LKJ]	--	Molecular Function: nucleic acid binding (GO:0003676);; Molecular Function: ATP-dependent RNA helicase activity (GO:0004004);; Molecular Function: ATP binding (GO:0005524);; Cellular Component: nucleus (GO:0005634);; Biological Process: ATP catabolic process (GO:0006200);; Biological Process: plant-type cell wall organization (GO:0009664);; Biological Process: cell wall modification (GO:0042545);;	K12823|1.02533e-97|ath:AT3G01540|DRH1; RNA helicase DRH1; K12823 ATP-dependent RNA helicase DDX5/DBP2 [EC:3.6.4.13] (A)	[A]	RNA processing and modification	DEAD/DEAH box helicase	DEAD-box ATP-dependent RNA helicase 14 GN=F4P13.9 OS=Arabidopsis thaliana (Mouse-ear cress) PE=1 SV=2	1	--	RNA helicase DRH1 [Arabidopsis thaliana]
TRINITY_DN12577_c0_g1	0.502118	0	1.70454	2.53905	0	0.565633	1.14746	0	0.735289	0.696522	0	0	2.53905	-0.0597482	-0.646746	0.78864	1.17661	-0.646746	0	0.455888	-0.646746	0.14843	0.115834	-0.646746	-0.646746	1.17661	-0.646746	12	Unannotated
TRINITY_DN12579_c0_g1	0	0	38.5749	0	0	0	0	0	0	0	0	0	38.5749	0	0	5.30652	0	0	0	0	0	0	0	0	0	5.30652	0	84	Unannotated
TRINITY_DN12591_c0_g1	0	22.2324	0	0	0	0	0	0	0	0	0	0	22.2324	0	4.53807	0	0	0	0	0	0	0	0	0	0	4.53807	0	14	TRINITY_DN12591_c0_g1	--	--	Biological Process: transition metal ion transport (GO:0000041);; Molecular Function: monooxygenase activity (GO:0004497);; Molecular Function: iron ion binding (GO:0005506);; Cellular Component: extracellular region (GO:0005576);; Cellular Component: mitochondrion (GO:0005739);; Cellular Component: endoplasmic reticulum (GO:0005783);; Molecular Function: electron carrier activity (GO:0009055);; …	--	[Q]	Secondary metabolites biosynthesis, transport and catabolism	--	Cytochrome P450 81F1 GN=F6G17.80 OS=Arabidopsis thaliana (Mouse-ear cress) PE=2 SV=2	--	--	AT4G37410 [Arabidopsis thaliana]
TRINITY_DN12595_c0_g1	3.03291	5.20753	1.90351	0.928429	0	0.171624	2.30394	0	2.71089	0	0.704302	0	5.20753	1.78331	2.40551	1.30929	0.718916	-0.22851	0	1.49568	-0.22851	1.66326	-0.22851	0.540672	-0.22851	2.40551	-0.22851	103	Unannotated
TRINITY_DN12604_c0_g1	0	0	13.0162	14.8263	2.91532	10.9938	0	8.75501	9.8924	8.28239	11.7593	13.142	14.8263	-3.58421	-3.58421	0.224815	0.400041	-1.61508	0	-3.58421	-0.298069	-0.138962	-0.369716	0.0892615	0.237701	0.400041	-3.58421	111	TRINITY_DN12604_c0_g1	[J]	Translation, ribosomal structure and biogenesis	Molecular Function: structural constituent of ribosome (GO:0003735);; Cellular Component: ribosome (GO:0005840);; Biological Process: translation (GO:0006412);; Molecular Function: rRNA binding (GO:0019843);; Molecular Function: metal ion binding (GO:0046872);;	K02922|1.64954e-37|bdi:100831650|60S ribosomal protein L37-2-like; K02922 large subunit ribosomal protein L37e (A)	[J]	Translation, ribosomal structure and biogenesis	Ribosomal protein L37e	60S ribosomal protein L37-2 GN=RPL37B OS=Arabidopsis thaliana (Mouse-ear cress) PE=3 SV=2	1	--	60S ribosomal protein L37-A [Saprolegnia diclina VS20]
TRINITY_DN12605_c1_g1	0	0	0	0	0	0	0	0	0	0	0	10.4885	10.4885	0	0	0	0	0	0	0	0	0	0	0	3.52212	3.52212	0	95	TRINITY_DN12605_c1_g1	--	--	--	--	[D]	Cell cycle control, cell division, chromosome partitioning	Cyclin, C-terminal domain	--	1	--	--
TRINITY_DN12606_c0_g1	16.0379	19.6403	19.1692	19.9636	17.7442	20.7066	17.6065	4.02846	16.9031	11.2374	17.3386	22.4943	22.4943	-0.349381	-0.0726722	-0.105978	-0.0502449	-0.211692	0	-0.222324	-2.10995	-0.27792	-0.826834	-0.243246	0.114175	0.114175	-2.10995	78	TRINITY_DN12606_c0_g1	[OU]	--	Molecular Function: binding (GO:0005488);;	K05765|3.63971e-163|pmum:103333411|uncharacterized LOC103333411; K05765 cofilin (A)	[O]	Posttranslational modification, protein turnover, chaperones	Zinc knuckle;; Zinc knuckle;; Zinc knuckle	Cold shock protein 1 GN=T19K4.150 OS=Arabidopsis thaliana (Mouse-ear cress) PE=1 SV=1	23	--	PREDICTED: uncharacterized protein LOC103333411 [Prunus mume]
TRINITY_DN12611_c0_g1	0	0	0	0	0	0	0	0	0	0	0	11.2453	11.2453	0	0	0	0	0	0	0	0	0	0	0	3.61416	3.61416	0	95	Unannotated
TRINITY_DN12617_c0_g1	2.2043	2.47286	0	0	0	0	2.75183	0	0.715949	0	0	0	2.75183	1.68001	1.79612	0	0	0	0	1.90759	0	0.779006	0	0	0	1.90759	0	61	TRINITY_DN12617_c0_g1	--	--	Cellular Component: extracellular region (GO:0005576);; Cellular Component: peroxisome (GO:0005777);; Cellular Component: plasmodesma (GO:0009506);; Biological Process: response to salt stress (GO:0009651);; Cellular Component: ER body (GO:0010168);; Cellular Component: membrane (GO:0016020);; Biological Process: ER body organization (GO:0080119);;	--	--	--	Tup N-terminal;; Arc-like DNA binding domain	TSA1-like protein (Precursor) GN=NAI2 OS=Arabidopsis thaliana (Mouse-ear cress) PE=1 SV=1	1	--	TSK-associating protein 1-like protein [Arabidopsis thaliana]
TRINITY_DN12618_c0_g1	2.61824	2.08083	0	0	0	0	1.5653	0	0.797733	0	0	0	2.61824	1.85529	1.62332	0	0	0	0	1.35913	0	0.846178	0	0	0	1.85529	0	61	TRINITY_DN12618_c0_g1	[R]	General function prediction only	Molecular Function: nucleotide binding (GO:0000166);; Molecular Function: translation initiation factor activity (GO:0003743);; Molecular Function: protein binding (GO:0005515);; Cellular Component: cytosol (GO:0005829);; Biological Process: regulation of translational initiation (GO:0006446);; Biological Process: protein glycosylation (GO:0006486);; Biological Process: response to salt stress (G…	K13126|6.54806e-42|ath:AT4G34110|PAB2; polyadenylate-binding protein 2; K13126 polyadenylate-binding protein (A)	[AJ]	--	RNA recognition motif. (a.k.a. RRM, RBD, or RNP domain);; RNA recognition motif (a.k.a. RRM, RBD, or RNP domain)	Polyadenylate-binding protein 2 GN=PAB2 OS=Arabidopsis thaliana (Mouse-ear cress) PE=1 SV=1	1	--	polyadenylate-binding protein 2 [Arabidopsis thaliana]
TRINITY_DN12621_c0_g1	0	0	0	1.28723	2.00291	0	1.30943	0.423952	0.736409	3.27344	6.92332	0	6.92332	0	0	0	1.1936	1.58636	0	1.20753	0.509901	0.796106	2.0954	2.98611	0	2.98611	0	114	TRINITY_DN12621_c0_g1	--	--	Molecular Function: DNA binding (GO:0003677);; Molecular Function: sequence-specific DNA binding transcription factor activity (GO:0003700);; Cellular Component: nucleus (GO:0005634);; Biological Process: regulation of transcription, DNA-templated (GO:0006355);; Biological Process: ethylene-activated signaling pathway (GO:0009873);; Biological Process: response to chitin (GO:0010200);;	--	--	--	AP2 domain	Ethylene-responsive transcription factor ERF098 GN=ERF098 OS=Arabidopsis thaliana (Mouse-ear cress) PE=1 SV=1	1	--	PREDICTED: ethylene-responsive transcription factor ERF098-like [Prunus mume]
TRINITY_DN12623_c0_g1	12.5061	31.8739	34.8498	36.1696	11.7414	10.6614	4.89017	0.256366	23.1996	15.3476	17.766	8.56117	36.1696	0.211875	1.4952	1.62023	1.67238	0.127783	0	-0.985359	-3.21441	1.05324	0.48734	0.686379	-0.28648	1.67238	-3.21441	79	TRINITY_DN12623_c0_g1	--	--	--	--	--	--	Hydrophobic seed protein;; Protease inhibitor/seed storage/LTP family;; Probable lipid transfer	Putative lipid-binding protein At4g00165 (Precursor) GN=At4g00165 OS=Arabidopsis thaliana (Mouse-ear cress) PE=2 SV=1	1	--	hypothetical protein PRUPE_ppa013286mg [Prunus persica]
TRINITY_DN12628_c0_g1	0	0	3.863	2.0028	0	0.340422	0	0.253905	1.27915	0.345435	0.409566	0.964737	3.863	-0.422687	-0.422687	1.85916	1.16362	-0.422687	0	-0.422687	-0.0962591	0.765811	0.00538509	0.0725634	0.551649	1.85916	-0.422687	3	Unannotated
TRINITY_DN12639_c0_g1	0	0	0	0	0	7.04015	0	0	0	0	0	0	7.04015	-3.00722	-3.00722	-3.00722	-3.00722	-3.00722	0	-3.00722	-3.00722	-3.00722	-3.00722	-3.00722	-3.00722	0	-3.00722	50	TRINITY_DN12639_c0_g1	[O]	Posttranslational modification, protein turnover, chaperones	Molecular Function: SUMO transferase activity (GO:0019789);;	K10577|3.80405e-43|ccp:CHC_T00008828001|Ubiquitin carrier protein; K10577 ubiquitin-conjugating enzyme E2 I [EC:6.3.2.19] (A)	[O]	Posttranslational modification, protein turnover, chaperones	Ubiquitin-conjugating enzyme	SUMO-conjugating enzyme SCE1 GN=T10K17.80 OS=Arabidopsis thaliana (Mouse-ear cress) PE=1 SV=1	1	--	ubiquitin-conjugating enzyme9 [Ceriporiopsis subvermispora B]
TRINITY_DN12648_c0_g1	3.34013	4.341	3.88353	6.46642	3.96283	4.08425	13.979	3.69416	3.22993	2.97065	2.99407	5.24032	13.979	-0.228297	0.0710733	-0.0581119	0.554381	-0.0348733	0	1.55884	-0.115169	-0.265401	-0.356662	-0.348176	0.295584	1.55884	-0.356662	20	TRINITY_DN12648_c0_g1	--	--	Cellular Component: membrane (GO:0016020);;	--	--	--	EamA-like transporter family	--	1	--	hypothetical protein PRUPE_ppa026034mg [Prunus persica]
TRINITY_DN12659_c0_g1	0	0	0	0	0	0	0	0	0	5.51528	0	0	5.51528	0	0	0	0	0	0	0	0	0	2.70383	0	0	2.70383	0	59	Unannotated
TRINITY_DN12670_c0_g1	0.406392	0.532492	0.517465	1.97609	0	0	0	0.697547	0	4.77299	0	0	4.77299	0.491999	0.615879	0.601663	1.57342	0	0	0	0.763452	0	2.52932	0	0	2.52932	0	2	TRINITY_DN12670_c0_g1	--	--	--	--	--	--	Plant self-incompatibility protein S1	--	1	--	hypothetical protein PRUPE_ppa020654mg, partial [Prunus persica]
TRINITY_DN12685_c0_g1	0	0	1.94943	2.33791	1.36723	0	0.28016	0	2.16256	0.770485	2.50519	0	2.50519	0	0	1.56044	1.73895	1.2432	0	0.356324	0	1.66109	0.824145	1.80949	0	1.80949	0	43	Unannotated
TRINITY_DN12706_c0_g1	1.97049	0.713818	0	0	0	0	0.174219	0	0.264553	0	0	0	1.97049	1.5707	0.777214	0	0	0	0	0.231701	0	0.338628	0	0	0	1.5707	0	83	TRINITY_DN12706_c0_g1	--	--	Cellular Component: nucleus (GO:0005634);; Biological Process: protein targeting to membrane (GO:0006612);; Biological Process: response to water deprivation (GO:0009414);; Biological Process: response to wounding (GO:0009611);; Biological Process: response to ethylene (GO:0009723);; Biological Process: response to auxin (GO:0009733);; Biological Process: abscisic acid-activated signaling pathway…	--	--	--	Protein of unknown function (DUF1675)	Ninja-family protein AFP1 OS=Arabidopsis thaliana (Mouse-ear cress) PE=1 SV=1	1	--	ABI five binding protein [Arabidopsis thaliana]
TRINITY_DN12707_c0_g1	0	0	1.47627	2.29993	0	0	0	0	0	0	3.78594	0	3.78594	0	0	1.30817	1.72243	0	0	0	0	0	0	2.2588	0	2.2588	0	62	Unannotated
TRINITY_DN12734_c0_g2	0	0	0	0	0	0	0	12.6974	0	0	61.624	0	61.624	0	0	0	0	0	0	0	3.77583	0	0	5.96864	0	5.96864	0	55	TRINITY_DN12734_c0_g2	--	--	Molecular Function: metal ion binding (GO:0046872);;	--	[R]	General function prediction only	--	--	--	--	hypothetical protein VITISV_032452 [Vitis vinifera]
TRINITY_DN12747_c0_g1	1.60142	0.951293	0	0	0	0	3.38623	0	0.640957	0	0	0	3.38623	1.3793	0.96443	0	0	0	0	2.13298	0	0.714537	0	0	0	2.13298	0	61	TRINITY_DN12747_c0_g1	--	--	--	K14484|3.02757e-15|aly:ARALYDRAFT_477742|IAA16; indoleacetic acid-induced protein 16; K14484 auxin-responsive protein IAA (A)	--	--	--	Auxin-responsive protein IAA16 GN=IAA16 OS=Arabidopsis thaliana (Mouse-ear cress) PE=1 SV=1	1	--	auxin-induced protein [Arabidopsis thaliana]
TRINITY_DN1275_c0_g1	0	0	4.9508	0	7.35443	6.40885	0	0	0	3.25161	0	4.75784	7.35443	-2.88925	-2.88925	-0.316166	-2.88925	0.173291	0	-2.88925	-2.88925	-2.88925	-0.80124	-2.88925	-0.363723	0.173291	-2.88925	80	Unannotated
TRINITY_DN12751_c0_g1	10.6696	0	0	0	0	0	0	0	0	0	0	0	10.6696	3.54469	0	0	0	0	0	0	0	0	0	0	0	3.54469	0	39	Unannotated
TRINITY_DN12756_c0_g1	0	1.84977	11.1609	4.70074	0	0	0	0	0	0	1.53995	0	11.1609	0	1.51085	3.60417	2.51115	0	0	0	0	0	0	1.3448	0	3.60417	0	43	Unannotated
TRINITY_DN12759_c0_g1	6.3481	19.6761	84.6656	199.351	134.969	158.553	27.2627	172.361	38.3926	186.922	105.97	215.676	215.676	-4.44052	-2.948	-0.89725	0.328494	-0.23076	0	-2.49707	0.119743	-2.01804	0.236093	-0.576828	0.441505	0.441505	-4.44052	111	Unannotated
TRINITY_DN12761_c0_g1	0	0	0	0	0	30.9701	0	0	0	0	0	0	30.9701	-4.99865	-4.99865	-4.99865	-4.99865	-4.99865	0	-4.99865	-4.99865	-4.99865	-4.99865	-4.99865	-4.99865	0	-4.99865	99	Unannotated
TRINITY_DN12770_c0_g1	0	0	0	49.1302	0	44.4462	0	0	0	0	0	46.481	49.1302	-5.50609	-5.50609	-5.50609	0.141518	-5.50609	0	-5.50609	-5.50609	-5.50609	-5.50609	-5.50609	0.0631886	0.141518	-5.50609	46	Unannotated
TRINITY_DN12776_c0_g1	0	0	1.13087	0.194282	2.82917	3.2808	1.32732	2.53798	0	1.01804	6.17333	0.944872	6.17333	-2.09788	-2.09788	-1.00643	-1.84174	-0.160846	0	-0.879208	-0.274954	-2.09788	-1.08493	0.744764	-1.1382	0.744764	-2.09788	91	TRINITY_DN12776_c0_g1	--	--	--	--	--	--	--	--	--	--	hypothetical protein PRUPE_ppa023952mg [Prunus persica]
TRINITY_DN12781_c0_g1	9.83197	16.1056	5.37818	3.56681	4.15334	5.2107	25.3099	0.521357	7.33883	1.75049	2.77609	2.87291	25.3099	0.802467	1.46164	0.0383891	-0.443571	-0.26925	0	2.08278	-2.0294	0.425088	-1.17507	-0.717862	-0.681339	2.08278	-2.0294	56	TRINITY_DN12781_c0_g1	--	--	Biological Process: transcription, DNA-templated (GO:0006351);;	--	--	--	AP2 domain	Ethylene-responsive transcription factor 12 GN=F3M18.21 OS=Arabidopsis thaliana (Mouse-ear cress) PE=2 SV=1	1	--	PREDICTED: ethylene-responsive transcription factor 8-like [Prunus mume]
TRINITY_DN12791_c0_g1	2.76547	2.93655	0	0	0	0	3.64518	0	0	0	0	0	3.64518	1.91283	1.97693	0	0	0	0	2.21573	0	0	0	0	0	2.21573	0	90	TRINITY_DN12791_c0_g1	--	--	Biological Process: MAPK cascade (GO:0000165);; Cellular Component: extracellular region (GO:0005576);; Cellular Component: cytosol (GO:0005829);; Cellular Component: plasma membrane (GO:0005886);; Biological Process: regulation of transcription, DNA-templated (GO:0006355);; Biological Process: protein targeting to membrane (GO:0006612);; Cellular Component: plant-type cell wall (GO:0009505);; Ce…	--	[R]	General function prediction only	Leucine Rich repeats (2 copies);; Leucine Rich Repeat;; Leucine rich repeat;; Leucine Rich repeat;; Leucine rich repeat	Leucine-rich repeat receptor-like kinase protein FLORAL ORGAN NUMBER1 (Precursor) OS=Oryza sativa subsp. japonica (Rice) PE=1 SV=1	2	--	leucine-rich repeat (LRR) family protein [Arabidopsis thaliana]
TRINITY_DN12793_c0_g2	0.236002	0	0.703288	0.717516	0.185112	1.1008	0	0	0.27224	0.768493	0.695803	1.56721	1.56721	-0.765257	-1.07094	-0.302616	-0.290614	-0.825915	0	-1.07094	-1.07094	-0.723568	-0.248418	-0.30897	0.289264	0.289264	-1.07094	86	Unannotated
TRINITY_DN12795_c0_g1	3.41638	4.28177	6.55355	9.70383	4.88932	7.86365	5.23162	9.42013	4.04345	8.13277	7.87229	8.51165	9.70383	-1.00504	-0.746879	-0.230746	0.272154	-0.5898	0	-0.508295	0.2334	-0.81349	0.0431515	0.00140499	0.101794	0.272154	-1.00504	16	TRINITY_DN12795_c0_g1	--	--	Molecular Function: L-amino-acid oxidase activity (GO:0001716);; Molecular Function: DNA binding (GO:0003677);; Biological Process: oxidation-reduction process (GO:0055114);;	K11450|0|pper:PRUPE_ppa001881mg|hypothetical protein; K11450 lysine-specific histone demethylase 1 [EC:1.-.-.-] (A)	[Q]	Secondary metabolites biosynthesis, transport and catabolism	Flavin containing amine oxidoreductase;; NAD(P)-binding Rossmann-like domain;; SWIRM domain;; FAD dependent oxidoreductase;; Pyridine nucleotide-disulphide oxidoreductase;; Thi4 family;; FAD binding domain;; Pyridine nucleotide-disulphide oxidoreductase	Lysine-specific histone demethylase 1 homolog 2 GN=LDL2 OS=Arabidopsis thaliana (Mouse-ear cress) PE=2 SV=1	1	--	hypothetical protein PRUPE_ppa001881mg [Prunus persica]
TRINITY_DN12805_c0_g1	0.492124	0.718555	1.67041	2.82088	2.21843	2.03132	1.68894	1.63497	0.38138	2.84183	1.84422	4.45165	4.45165	-1.02258	-0.818751	-0.182883	0.333959	0.0864109	0	-0.172908	-0.202159	-1.13384	0.341848	-0.0919154	0.846746	0.846746	-1.13384	16	TRINITY_DN12805_c0_g1	--	--	Molecular Function: binding (GO:0005488);;	--	[R]	General function prediction only	C2H2-type zinc finger;; Zinc-finger double-stranded RNA-binding;; Zinc finger, C2H2 type;; Zinc-finger of C2H2 type;; C2H2-type zinc finger	Zinc finger protein AZF3 GN=MMG4.21 OS=Arabidopsis thaliana (Mouse-ear cress) PE=1 SV=1	42	--	hypothetical protein PRUPE_ppa020870mg [Prunus persica]
TRINITY_DN12810_c0_g1	1.41991	1.97888	2.44707	2.39454	1.49643	4.97217	0	0.486308	0	4.60216	2.65709	0	4.97217	-1.3033	-1.00349	-0.792887	-0.815038	-1.25839	0	-2.57826	-2.00652	-2.57826	-0.0922723	-0.707558	-2.57826	0	-2.57826	88	TRINITY_DN12810_c0_g1	--	--	--	--	--	--	--	--	1	--	PREDICTED: pentatricopeptide repeat-containing protein At1g63330-like [Prunus mume]
TRINITY_DN12818_c0_g1	5.77648	9.73626	0	0	0	0	8.37425	0	2.61974	0	0	0	9.73626	2.76054	3.42442	0	0	0	0	3.2287	0	1.85588	0	0	0	3.42442	0	45	TRINITY_DN12818_c0_g1	--	--	Cellular Component: extracellular region (GO:0005576);;	--	--	--	Glycine rich protein family	--	1	Inorganic ion transport and metabolism	AT2G05540 [Arabidopsis thaliana]
TRINITY_DN12831_c0_g1	0	0	0	0	0	0	0	4.19195	0	0	0	0	4.19195	0	0	0	0	0	0	0	2.37628	0	0	0	0	2.37628	0	96	TRINITY_DN12831_c0_g1	--	--	--	K10610|1.68024e-22|pda:103696820|DNA damage-binding protein 1a; K10610 DNA damage-binding protein 1 (A)	[L]	Replication, recombination and repair	Mono-functional DNA-alkylating methyl methanesulfonate N-term	DNA damage-binding protein 1b GN=DDB1B OS=Arabidopsis thaliana (Mouse-ear cress) PE=2 SV=2	1	--	PREDICTED: DNA damage-binding protein 1a isoform X4 [Phoenix dactylifera]
TRINITY_DN12842_c0_g1	2.52452	0	0	0	0	0	1.2978	0	0	0	0	0	2.52452	1.81743	0	0	0	0	0	1.20025	0	0	0	0	0	1.81743	0	83	TRINITY_DN12842_c0_g1	--	--	Biological Process: response to superoxide (GO:0000303);; Molecular Function: DNA binding (GO:0003677);; Molecular Function: sequence-specific DNA binding transcription factor activity (GO:0003700);; Cellular Component: nucleus (GO:0005634);; Biological Process: regulation of transcription, DNA-templated (GO:0006355);; Biological Process: response to water deprivation (GO:0009414);; Biological Pr…	--	--	--	No apical meristem (NAM) protein	NAC domain-containing protein 100 GN=NAC100 OS=Arabidopsis thaliana (Mouse-ear cress) PE=2 SV=1	1	--	NAC-domain transcription factor [Arabidopsis thaliana]
TRINITY_DN12844_c0_g1	0	0	0	0	0	0	2.75883	0	0	0	0	0	2.75883	0	0	0	0	0	0	1.91028	0	0	0	0	0	1.91028	0	20	TRINITY_DN12844_c0_g1	[QR]	--	Biological Process: phosphatidylglycerol biosynthetic process (GO:0006655);; Cellular Component: chloroplast inner membrane (GO:0009706);; Biological Process: vitamin E biosynthetic process (GO:0010189);; Biological Process: plastoquinone biosynthetic process (GO:0010236);; Biological Process: isopentenyl diphosphate biosynthetic process, methylerythritol 4-phosphate pathway (GO:0019288);; Biolog…	K12502|5.80313e-53|ath:AT3G63410|APG1; MPBQ/MSBQ methyltransferase; K12502 MPBQ/MSBQ methyltransferase [EC:2.1.1.295] (A)	[H]	Coenzyme transport and metabolism	--	2-methyl-6-phytyl-1,4-hydroquinone methyltransferase, chloroplastic (Precursor) GN=MAA21.40 OS=Arabidopsis thaliana (Mouse-ear cress) PE=1 SV=1	2	--	AT3G63410 [Arabidopsis thaliana]
TRINITY_DN12853_c0_g2	0	0	0	0	0	0	0	0	0	2.66314	0	0	2.66314	0	0	0	0	0	0	0	0	0	1.87308	0	0	1.87308	0	59	TRINITY_DN12853_c0_g2	--	--	--	--	[R]	General function prediction only	PPR repeat;; PPR repeat	Pentatricopeptide repeat-containing protein At3g03580 GN=PCMP-H23 OS=Arabidopsis thaliana (Mouse-ear cress) PE=2 SV=1	23	--	hypothetical protein PRUPE_ppa022952mg [Prunus persica]
TRINITY_DN12857_c0_g1	2.96737	0	0	0	0	0	0	0	0	0	0	0	2.96737	1.98818	0	0	0	0	0	0	0	0	0	0	0	1.98818	0	83	TRINITY_DN12857_c0_g1	--	--	--	--	--	--	--	F-box protein At3g62230 GN=At3g62230 OS=Arabidopsis thaliana (Mouse-ear cress) PE=1 SV=1	9	--	PREDICTED: putative F-box protein At3g29830 [Prunus mume]
TRINITY_DN12895_c0_g1	0	0	0	2.14702	0	4.72422	0	0	0	0	0	0	4.72422	-2.51708	-2.51708	-2.51708	-0.863092	-2.51708	0	-2.51708	-2.51708	-2.51708	-2.51708	-2.51708	-2.51708	0	-2.51708	22	Unannotated
TRINITY_DN12902_c0_g2	0.43482	0.945035	0	0	0	0	1.36445	0	0	0	0	0	1.36445	0.52087	0.959796	0	0	0	0	1.2415	0	0	0	0	0	1.2415	0	21	TRINITY_DN12902_c0_g2	[G]	Carbohydrate transport and metabolism	Molecular Function: nucleotide binding (GO:0000166);; Molecular Function: fructose-bisphosphate aldolase activity (GO:0004332);; Molecular Function: phosphogluconate dehydrogenase (decarboxylating) activity (GO:0004616);; Cellular Component: nucleus (GO:0005634);; Cellular Component: mitochondrion (GO:0005739);; Biological Process: glycolytic process (GO:0006096);; Biological Process: pentose-pho…	--	[G]	Carbohydrate transport and metabolism	Fructose-bisphosphate aldolase class-II	--	1	--	F15H18.22 [Arabidopsis thaliana]
TRINITY_DN12907_c0_g1	0	0	4.05199	0	0	0	0	0	0	4.38216	0	0	4.38216	0	0	2.33685	0	0	0	0	0	0	2.42819	0	0	2.42819	0	102	Unannotated
TRINITY_DN1292_c0_g1	0	0	0	0	0	0	0	0	25.1393	0	0	0	25.1393	0	0	0	0	0	0	0	0	4.70815	0	0	0	4.70815	0	47	TRINITY_DN1292_c0_g1	--	--	--	K17268|2.38998e-09|vcn:VOLCADRAFT_104471|copE; epsilon-COP; K17268 coatomer protein complex, subunit epsilon (A)	[U]	Intracellular trafficking, secretion, and vesicular transport	Coatomer epsilon subunit	Coatomer subunit epsilon-2 GN=At2g34840 OS=Arabidopsis thaliana (Mouse-ear cress) PE=2 SV=1	1	--	hypothetical protein GLOINDRAFT_340307 [Rhizophagus irregularis DAOM 181602]
TRINITY_DN12951_c0_g1	0	0	0	0	5.07401	0	0	0	0	1.88337	0	1.44139	5.07401	0	0	0	0	2.60265	0	0	0	0	1.52775	0	1.28771	2.60265	0	81	TRINITY_DN12951_c0_g1	--	--	--	--	--	--	--	--	--	--	hypothetical protein PRUPE_ppb015366mg, partial [Prunus persica]
TRINITY_DN12956_c0_g1	1.2469	0	0.398249	0.573278	0.2958	1.10741	0	0	0.870051	1.02321	0.620248	0.730501	1.2469	0.092463	-1.07547	-0.591853	-0.421701	-0.701631	0	-1.07547	-1.07547	-0.172396	-0.0588278	-0.379259	-0.284284	0.092463	-1.07547	86	Unannotated
TRINITY_DN12968_c0_g1	0.372788	0.409814	1.31754	1.52676	1.64024	0.515537	0.701026	0.845477	0.375533	2.43384	2.79925	1.2518	2.79925	-0.14272	-0.104324	0.612765	0.737461	0.800838	0	0.166577	0.284165	-0.139838	1.17999	1.32588	0.571249	1.32588	-0.14272	2	Unannotated
TRINITY_DN1297_c0_g1	7.85441	0	0	0	0	0	0	0	0	0	0	0	7.85441	3.1464	0	0	0	0	0	0	0	0	0	0	0	3.1464	0	39	TRINITY_DN1297_c0_g1	--	--	Molecular Function: protein binding (GO:0005515);; Cellular Component: endosome (GO:0005768);; Cellular Component: Golgi apparatus (GO:0005794);; Cellular Component: trans-Golgi network (GO:0005802);; Biological Process: multidimensional cell growth (GO:0009825);; Biological Process: cell tip growth (GO:0009932);; Biological Process: xyloglucan biosynthetic process (GO:0009969);; Biological Proce…	K08238|7.1542e-61|ath:AT4G02500|XT2; UDP-xylosyltransferase 2; K08238 xyloglucan 6-xylosyltransferase [EC:2.4.2.39] (A)	[GM]	--	galactosyl transferase GMA12/MNN10 family	Xyloglucan 6-xylosyltransferase 2 OS=Arabidopsis thaliana (Mouse-ear cress) PE=1 SV=1	4	--	hypothetical protein AALP_AA6G033100 [Arabis alpina]
TRINITY_DN12972_c0_g1	0	0	0	0	0	0	23.1554	0	0	9.11872	0	0	23.1554	0	0	0	0	0	0	4.59427	0	0	3.33896	0	0	4.59427	0	115	Unannotated
TRINITY_DN12974_c0_g1	0.475828	1.46554	5.31555	27.615	11.3567	14.3859	17.8557	78.0983	7.60087	47.6093	16.528	18.3185	78.0983	-3.38201	-2.64163	-1.28463	0.895163	-0.316319	0	0.293391	2.36204	-0.839052	1.65963	0.188056	0.328378	2.36204	-3.38201	48	TRINITY_DN12974_c0_g1	--	--	--	--	--	--	--	--	10	--	hypothetical protein PRUPE_ppa027069mg [Prunus persica]
TRINITY_DN12984_c0_g1	2.21054	0	0	0	0	0	0	0	0	0	0	0	2.21054	1.68281	0	0	0	0	0	0	0	0	0	0	0	1.68281	0	83	TRINITY_DN12984_c0_g1	--	--	Molecular Function: glutathione transferase activity (GO:0004364);; Cellular Component: cytosol (GO:0005829);; Biological Process: protein glutathionylation (GO:0010731);; Biological Process: cysteine biosynthetic process (GO:0019344);; Biological Process: glucosinolate biosynthetic process (GO:0019761);; Biological Process: hydrogen peroxide catabolic process (GO:0042744);; Biological Process: r…	K00799|4.2241e-55|ath:AT5G02790|GSTL3; glutathione S-transferase L3; K00799 glutathione S-transferase [EC:2.5.1.18] (A)	[O]	Posttranslational modification, protein turnover, chaperones	Glutathione S-transferase, C-terminal domain;; Glutathione S-transferase, C-terminal domain	Glutathione S-transferase L3 GN=GSTL3 OS=Arabidopsis thaliana (Mouse-ear cress) PE=2 SV=1	1	--	glutathione S-transferase L3 [Arabidopsis thaliana]
TRINITY_DN12986_c0_g1	0.264146	0	0.364952	0.540928	0	0.361098	0.450477	0	0.830774	0	0.434441	3.2891	3.2891	-0.106608	-0.444771	0.00407992	0.179029	-0.444771	0	0.0917568	-0.444771	0.427683	-0.444771	0.0757178	1.65591	1.65591	-0.444771	113	Unannotated
TRINITY_DN13016_c0_g2	0	0	0	0	0	0	1.61662	0	0	0	0	0	1.61662	0	0	0	0	0	0	1.38771	0	0	0	0	0	1.38771	0	20	TRINITY_DN13016_c0_g2	[T]	Signal transduction mechanisms	Biological Process: response to molecule of bacterial origin (GO:0002237);; Molecular Function: protein serine/threonine phosphatase activity (GO:0004722);; Cellular Component: nucleus (GO:0005634);; Cellular Component: plasma membrane (GO:0005886);; Biological Process: protein dephosphorylation (GO:0006470);; Biological Process: membrane fusion (GO:0006944);; Cellular Component: plasmodesma (GO:…	--	[T]	Signal transduction mechanisms	Protein phosphatase 2C	Probable protein phosphatase 2C 9 GN=At1g22280 OS=Arabidopsis thaliana (Mouse-ear cress) PE=1 SV=1	1	--	phytochrome-associated protein phosphatase type 2C [Arabidopsis thaliana]
TRINITY_DN13019_c0_g1	0	0	0	1.12719	0	2.70031	0.534295	0	0	0	0	1.82344	2.70031	-1.88765	-1.88765	-1.88765	-0.7987	-1.88765	0	-1.27007	-1.88765	-1.88765	-1.88765	-1.88765	-0.390196	0	-1.88765	30	Unannotated
TRINITY_DN1303_c0_g2	0	0	0	0	0	0	2.69375	0	0	0	0	0	2.69375	0	0	0	0	0	0	1.88509	0	0	0	0	0	1.88509	0	20	TRINITY_DN1303_c0_g2	--	--	Cellular Component: extracellular region (GO:0005576);; Cellular Component: Golgi apparatus (GO:0005794);; Cellular Component: cytosol (GO:0005829);; Molecular Function: methyltransferase activity (GO:0008168);; Biological Process: response to salt stress (GO:0009651);; Biological Process: response to ethylene (GO:0009723);; Biological Process: RNA metabolic process (GO:0016070);; Biological Proc…	--	--	--	--	--	4	--	S-adenosyl-L-methionine-dependent methyltransferase-like protein [Arabidopsis thaliana]
TRINITY_DN13031_c0_g1	0	0	0	0	3.18736	0	0	0	0	0	0	0	3.18736	0	0	0	0	2.06604	0	0	0	0	0	0	0	2.06604	0	81	TRINITY_DN13031_c0_g1	[O]	Posttranslational modification, protein turnover, chaperones	Molecular Function: threonine-type endopeptidase activity (GO:0004298);; Cellular Component: nucleus (GO:0005634);; Cellular Component: cytoplasm (GO:0005737);; Cellular Component: proteasome core complex (GO:0005839);; Biological Process: proteolysis involved in cellular protein catabolic process (GO:0051603);;	K02738|5.72391e-31|ccp:CHC_T00008406001|Proteasome subunit beta type; K02738 20S proteasome subunit beta 1 [EC:3.4.25.1] (A)	[O]	Posttranslational modification, protein turnover, chaperones	Proteasome subunit	Proteasome subunit beta type-6 (Precursor) GN=F8F16.120 OS=Arabidopsis thaliana (Mouse-ear cress) PE=1 SV=2	1	--	unnamed protein product [Albugo candida]
TRINITY_DN13036_c1_g1	0	0	0	4.63795	0	3.14438	0	0	0	3.19068	0	4.66868	4.66868	-2.05116	-2.05116	-2.05116	0.444015	-2.05116	0	-2.05116	-2.05116	-2.05116	0.0160283	-2.05116	0.451857	0.451857	-2.05116	98	Unannotated
TRINITY_DN13037_c0_g1	0	0	2.70417	0	0	0	0	0	0	0	0	0	2.70417	0	0	1.88915	0	0	0	0	0	0	0	0	0	1.88915	0	3	TRINITY_DN13037_c0_g1	--	--	--	--	[R]	General function prediction only	Endonuclease/Exonuclease/phosphatase family	--	1	--	PREDICTED: uncharacterized protein LOC103419743 [Malus domestica]
TRINITY_DN13039_c0_g1	0	0	2.10003	1.61414	0.955246	2.33267	0	0	0	0	1.05105	0	2.33267	-1.73668	-1.73668	-0.104397	-0.350344	-0.769328	0	-1.73668	-1.73668	-1.73668	-1.73668	-0.700316	-1.73668	0	-1.73668	88	TRINITY_DN13039_c0_g1	--	--	--	--	[Q]	Secondary metabolites biosynthesis, transport and catabolism	Organic Anion Transporter Polypeptide (OATP) family	--	1	--	--
TRINITY_DN13041_c0_g1	0	0	0	0	0.207497	2.16986	0	0.24172	0	0.670459	0.176377	0.622149	2.16986	-1.66442	-1.66442	-1.66442	-1.66442	-1.3924	0	-1.66442	-1.35208	-1.66442	-0.924176	-1.43007	-0.966514	0	-1.66442	88	TRINITY_DN13041_c0_g1	--	--	--	--	--	--	--	Protein ULTRAPETALA 1 GN=ULT1 OS=Arabidopsis thaliana (Mouse-ear cress) PE=1 SV=1	1	--	hypothetical protein PRUPE_ppa019576mg [Prunus persica]
TRINITY_DN13044_c0_g1	0	0	0	4.48102	0	3.23104	0	0	0	1.23811	0	0	4.48102	-2.08101	-2.08101	-2.08101	0.373431	-2.08101	0	-2.08101	-2.08101	-2.08101	-0.918731	-2.08101	-2.08101	0.373431	-2.08101	52	Unannotated
TRINITY_DN13045_c0_g1	1.32293	0.561941	1.37175	0.905669	1.68415	3.96013	0.247215	0	0.465369	0.616467	0.877099	3.09868	3.96013	-1.09443	-1.66704	-1.06443	-1.38008	-0.88591	0	-1.99167	-2.31038	-1.75911	-1.61753	-1.40187	-0.275218	0	-2.31038	116	TRINITY_DN13045_c0_g1	[MG]	--	Biological Process: cellular metabolic process (GO:0044237);; Molecular Function: dihydrokaempferol 4-reductase activity (GO:0045552);; Molecular Function: coenzyme binding (GO:0050662);; Biological Process: oxidation-reduction process (GO:0055114);;	--	[V]	Defense mechanisms	NAD dependent epimerase/dehydratase family;; NADH(P)-binding;; 3-beta hydroxysteroid dehydrogenase/isomerase family;; Male sterility protein;; NmrA-like family;; KR domain;; short chain dehydrogenase;; Polysaccharide biosynthesis protein	Bifunctional dihydroflavonol 4-reductase/flavanone 4-reductase GN=DFR OS=Malus domestica (Apple) PE=1 SV=1	1	--	hypothetical protein PRUPE_ppa008011mg [Prunus persica]
TRINITY_DN13050_c0_g1	8.30999	12.169	0	0	5.35207	7.86442	11.8231	9.9989	10.0777	0	6.95803	0	12.169	0.0707525	0.571052	-3.14803	-3.14803	-0.4808	0	0.532648	0.311261	0.321566	-3.14803	-0.155615	-3.14803	0.571052	-3.14803	110	TRINITY_DN13050_c0_g1	--	--	Molecular Function: nucleotide binding (GO:0000166);; Cellular Component: cytosol (GO:0005829);; Molecular Function: dTDP-glucose 4,6-dehydratase activity (GO:0008460);; Molecular Function: dTDP-4-dehydrorhamnose reductase activity (GO:0008831);; Cellular Component: plasmodesma (GO:0009506);; Biological Process: response to sucrose (GO:0009744);; Biological Process: mucilage biosynthetic process …	K12450|2.46216e-60|pper:PRUPE_ppa002547mg|hypothetical protein; K12450 UDP-glucose 4,6-dehydratase [EC:4.2.1.76] (A)	[G]	Carbohydrate transport and metabolism	--	UDP-4-keto-6-deoxy-D-glucose 3,5-epimerase/UDP-4-keto-L-rhamnose 4-keto-reductase {ECO:0000305|PubMed:17190829} GN=At1g78570 OS=Arabidopsis thaliana (Mouse-ear cress) PE=1 SV=1	1	--	unnamed protein product [Coffea canephora]
TRINITY_DN13053_c0_g1	0	0	0	0	0	35.6792	0	0	0	0	0	0	35.6792	-5.19689	-5.19689	-5.19689	-5.19689	-5.19689	0	-5.19689	-5.19689	-5.19689	-5.19689	-5.19689	-5.19689	0	-5.19689	99	TRINITY_DN13053_c0_g1	--	--	--	--	--	--	--	--	--	--	hypothetical protein PRUPE_ppa024414mg [Prunus persica]
TRINITY_DN1307_c0_g1	0	0	0	0	0	0	6.67237	0	0	0	0	0	6.67237	0	0	0	0	0	0	2.93967	0	0	0	0	0	2.93967	0	20	TRINITY_DN1307_c0_g1	--	--	Cellular Component: endoplasmic reticulum (GO:0005783);;	--	[U]	Intracellular trafficking, secretion, and vesicular transport	Endoplasmic reticulum vesicle transporter	--	1	--	unnamed protein product [Arabidopsis thaliana]
TRINITY_DN13071_c0_g1	1.25258	3.95963	0	0	0	0	0	0	0.917121	0	0	0	3.95963	1.17158	2.31023	0	0	0	0	0	0	0.938941	0	0	0	2.31023	0	69	TRINITY_DN13071_c0_g1	[Q]	Secondary metabolites biosynthesis, transport and catabolism	Molecular Function: monooxygenase activity (GO:0004497);; Cellular Component: extracellular region (GO:0005576);; Cellular Component: endoplasmic reticulum (GO:0005783);; Molecular Function: oxidoreductase activity, acting on paired donors, with incorporation or reduction of molecular oxygen (GO:0016705);; Molecular Function: oxygen binding (GO:0019825);; Molecular Function: metal ion binding (GO…	--	[Q]	Secondary metabolites biosynthesis, transport and catabolism	Cytochrome P450	Cytochrome P450 81D11 GN=CYP81D11 OS=Arabidopsis thaliana (Mouse-ear cress) PE=2 SV=1	1	--	PREDICTED: isoflavone 2&apos;-hydroxylase-like [Pyrus x bretschneideri]
TRINITY_DN13075_c0_g1	0	0	0	0.358072	1.39289	0.971044	0.577069	1.06972	0	0.235484	4.73052	1.0155	4.73052	-0.97896	-0.97896	-0.97896	-0.5374	0.279796	0	-0.321714	0.0704763	-0.97896	-0.673884	1.53971	0.0321764	1.53971	-0.97896	73	TRINITY_DN13075_c0_g1	--	--	Molecular Function: DNA binding (GO:0003677);; Molecular Function: chromatin binding (GO:0003682);;	K09422|4.54925e-155|pmum:103333740|uncharacterized LOC103333740; K09422 myb proto-oncogene protein, plant (A)	[K]	Transcription	--	Myb-related protein Zm38 OS=Zea mays (Maize) PE=2 SV=1	1	--	PREDICTED: uncharacterized protein LOC103333740 [Prunus mume]
TRINITY_DN13085_c0_g1	0	0	0	0	0	0	0	0	0	13.1189	0	0	13.1189	0	0	0	0	0	0	0	0	0	3.81956	0	0	3.81956	0	59	TRINITY_DN13085_c0_g1	--	--	--	--	--	--	Cytochrome C oxidase chain VIIB	--	1	--	--
TRINITY_DN13091_c0_g1	0	0	0	0	0	21.4688	0	0	0	0	0	60.8414	60.8414	-4.48985	-4.48985	-4.48985	-4.48985	-4.48985	0	-4.48985	-4.48985	-4.48985	-4.48985	-4.48985	1.46065	1.46065	-4.48985	40	Unannotated
TRINITY_DN13102_c0_g1	0	0.256463	1.38813	0.836205	1.06857	0.322624	0.214414	0	0.705027	1.55862	3.33746	0.228347	3.33746	-0.403403	-0.0740352	0.85248	0.473324	0.64523	0	-0.123142	-0.403403	0.366392	0.951963	1.71345	-0.106685	1.71345	-0.403403	54	TRINITY_DN13102_c0_g1	--	--	--	--	[R]	General function prediction only	Reverse transcriptase (RNA-dependent DNA polymerase)	Endonuclease OS=Nicotiana tabacum (Common tobacco) PE=2 SV=1	168	--	PREDICTED: uncharacterized protein LOC103327479 [Prunus mume]
TRINITY_DN13106_c0_g1	39.4684	84.0085	71.939	73.3452	20.1415	21.4306	10.3285	4.5208	45.7562	37.0703	36.9453	18.5412	84.0085	0.851327	1.92214	1.70122	1.72877	-0.0853875	0	-0.985514	-2.02252	1.05969	0.763199	0.758454	-0.19895	1.92214	-2.02252	79	TRINITY_DN13106_c0_g1	[G]	Carbohydrate transport and metabolism	Molecular Function: alpha-L-fucosidase activity (GO:0004560);; Biological Process: carbohydrate metabolic process (GO:0005975);; Biological Process: cell adhesion (GO:0007155);;	K01206|0|pmum:103333294|alpha-L-fucosidase 1-like; K01206 alpha-L-fucosidase [EC:3.2.1.51] (A)	[G]	Carbohydrate transport and metabolism	Alpha-L-fucosidase	Alpha-L-fucosidase 1 (Precursor) GN=FUC1 OS=Arabidopsis thaliana (Mouse-ear cress) PE=1 SV=2	1	--	PREDICTED: alpha-L-fucosidase 1-like [Prunus mume]
TRINITY_DN13111_c0_g1	0	0	2.60643	0	0	2.26198	0	0	0	0	0	0	2.60643	-1.70575	-1.70575	0.144826	-1.70575	-1.70575	0	-1.70575	-1.70575	-1.70575	-1.70575	-1.70575	-1.70575	0.144826	-1.70575	88	Unannotated
TRINITY_DN13117_c0_g1	13.5191	8.98294	16.703	25.9768	21.5933	29.0663	14.9998	13.8573	15.8597	31.452	8.50346	34.1361	34.1361	-1.0502	-1.59061	-0.764153	-0.156426	-0.41225	0	-0.91009	-1.01697	-0.834565	0.110159	-1.66162	0.224808	0.224808	-1.66162	86	TRINITY_DN13117_c0_g1	--	--	--	--	--	--	--	--	9	--	hypothetical protein PHAVU_002G133900g, partial [Phaseolus vulgaris]
TRINITY_DN13125_c0_g1	2.367	1.91519	7.33692	3.68244	10.1642	8.59961	1.28906	0	8.19631	3.69512	4.63392	3.531	10.1642	-1.51151	-1.71939	-0.203462	-1.03572	0.217831	0	-2.06822	-3.26298	-0.061921	-1.03181	-0.768838	-1.08315	0.217831	-3.26298	97	TRINITY_DN13125_c0_g1	--	--	Biological Process: transcription, DNA-templated (GO:0006351);;	--	--	--	AP2 domain	Ethylene-responsive transcription factor ERF021 GN=ERF021 OS=Arabidopsis thaliana (Mouse-ear cress) PE=2 SV=1	1	--	hypothetical protein PRUPE_ppa012354mg [Prunus persica]
TRINITY_DN13132_c0_g1	0	0	0	0	0	56.9388	0	0	0	0	0	0	56.9388	-5.85646	-5.85646	-5.85646	-5.85646	-5.85646	0	-5.85646	-5.85646	-5.85646	-5.85646	-5.85646	-5.85646	0	-5.85646	99	Unannotated
TRINITY_DN13134_c0_g1	2.45245	4.15753	0	0	0	0	4.14026	0	1.84362	0	0	0	4.15753	1.78762	2.36668	0	0	0	0	2.36184	0	1.50773	0	0	0	2.36668	0	45	TRINITY_DN13134_c0_g1	--	--	Biological Process: MAPK cascade (GO:0000165);; Molecular Function: calcium ion binding (GO:0005509);; Cellular Component: mitochondrion (GO:0005739);; Cellular Component: vacuolar membrane (GO:0005774);; Cellular Component: endoplasmic reticulum (GO:0005783);; Cellular Component: Golgi apparatus (GO:0005794);; Cellular Component: cytosol (GO:0005829);; Cellular Component: plasma membrane (GO:000…	K08054|3.43915e-59|ath:AT5G61790|CNX1; calnexin 1; K08054 calnexin (A)	[O]	Posttranslational modification, protein turnover, chaperones	Calreticulin family	Calnexin homolog 1 (Precursor) GN=CNX1 OS=Arabidopsis thaliana (Mouse-ear cress) PE=1 SV=1	2	--	calnexin 1 [Arabidopsis thaliana]
TRINITY_DN13138_c0_g1	0	0	0	0	0	0	0	10.9354	0	0	13.885	0	13.885	0	0	0	0	0	0	0	3.57717	0	0	3.89578	0	3.89578	0	114	TRINITY_DN13138_c0_g1	--	--	--	--	[Z]	Cytoskeleton	Myosin tail	--	1	--	--
TRINITY_DN13156_c0_g1	0	0	0.773864	4.06084	0	0.412751	0	0	0	1.41449	1.20524	0	4.06084	-0.498507	-0.498507	0.328389	1.84087	-0.498507	0	-0.498507	-0.498507	-0.498507	0.773212	0.642432	-0.498507	1.84087	-0.498507	12	Unannotated
TRINITY_DN13169_c0_g1	0	0	0	0	0	2.7897	0	0	1.75568	0	2.5032	0	2.7897	-1.92208	-1.92208	-1.92208	-1.92208	-1.92208	0	-1.92208	-1.92208	-0.459675	-1.92208	-0.113409	-1.92208	0	-1.92208	88	TRINITY_DN13169_c0_g1	--	--	--	--	--	--	--	Probable LRR receptor-like serine/threonine-protein kinase At1g05700 (Precursor) GN=At1g05700 OS=Arabidopsis thaliana (Mouse-ear cress) PE=2 SV=1	--	--	hypothetical protein CISIN_1g043526mg [Citrus sinensis]
TRINITY_DN13169_c0_g2	0	0	0	0.448001	0.351699	0.30648	1.53701	0	0.892998	0	2.94289	0.455053	2.94289	-0.385685	-0.385685	-0.385685	0.148378	0.0490887	0	0.957444	-0.385685	0.534988	-0.385685	1.59357	0.155386	1.59357	-0.385685	54	TRINITY_DN13169_c0_g2	--	--	--	--	--	--	Carbohydrate-binding protein of the ER	Putative leucine-rich repeat receptor-like serine/threonine-protein kinase At2g19230 (Precursor) GN=At2g19230 OS=Arabidopsis thaliana (Mouse-ear cress) PE=3 SV=3	1	--	PREDICTED: senescence-induced receptor-like serine/threonine-protein kinase [Prunus mume]
TRINITY_DN13176_c0_g1	5.40409	5.76486	6.11891	6.26668	3.96787	7.20163	7.25513	1.21425	8.29405	2.17759	5.72318	2.92597	8.29405	-0.356917	-0.277851	-0.204254	-0.174613	-0.723283	0	0.00938063	-1.88909	0.180397	-1.36798	-0.286767	-1.06286	0.180397	-1.88909	67	TRINITY_DN13176_c0_g1	--	--	--	--	--	--	Domain of unknown function (DUF4535)	--	1	--	PREDICTED: uncharacterized protein LOC103337180 [Prunus mume]
TRINITY_DN13184_c0_g1	0	0	0	6.76166	0	0	0	0	0	0	0	0	6.76166	0	0	0	2.95637	0	0	0	0	0	0	0	0	2.95637	0	8	TRINITY_DN13184_c0_g1	--	--	Molecular Function: nucleic acid binding (GO:0003676);; Molecular Function: RNA-DNA hybrid ribonuclease activity (GO:0004523);;	--	--	--	--	--	1	--	hypothetical protein VITISV_007094 [Vitis vinifera]
TRINITY_DN13194_c0_g1	7.36556	0.399348	0.23568	0.922486	0	0.543779	0	0	0.269071	0.243656	0.419224	0.186476	7.36556	2.438	-0.141711	-0.321161	0.316507	-0.626466	0	-0.626466	-0.626466	-0.282694	-0.311879	-0.121364	-0.379783	2.438	-0.626466	39	TRINITY_DN13194_c0_g1	--	--	--	--	--	--	Plant phosphoribosyltransferase C-terminal	--	50	--	PREDICTED: uncharacterized protein LOC103325419 [Prunus mume]
TRINITY_DN13205_c0_g1	8.68458	5.65975	0	0	0	0	9.81474	0	1.62591	0	0	0	9.81474	3.27569	2.73547	0	0	0	0	3.43493	0	1.39282	0	0	0	3.43493	0	45	TRINITY_DN13205_c0_g1	[O]	Posttranslational modification, protein turnover, chaperones	Biological Process: sulfur amino acid metabolic process (GO:0000096);; Molecular Function: glutathione transferase activity (GO:0004364);; Molecular Function: glutathione peroxidase activity (GO:0004602);; Molecular Function: copper ion binding (GO:0005507);; Cellular Component: cell wall (GO:0005618);; Cellular Component: vacuole (GO:0005773);; Cellular Component: cytosol (GO:0005829);; Cellular…	K00799|3.66153e-154|ath:AT2G30870|GSTF10; glutathione S-transferase PHI 10; K00799 glutathione S-transferase [EC:2.5.1.18] (A)	[O]	Posttranslational modification, protein turnover, chaperones	Glutathione S-transferase, N-terminal domain;; Glutathione S-transferase, C-terminal domain;; Glutathione S-transferase, N-terminal domain;; Glutathione S-transferase, N-terminal domain;; Glutathione S-transferase, C-terminal domain	Glutathione S-transferase F10 GN=F7F1.8 OS=Arabidopsis thaliana (Mouse-ear cress) PE=1 SV=3	1	--	glutathione S-transferase PHI 10 [Arabidopsis thaliana]
TRINITY_DN13207_c0_g1	11.3976	21.9327	28.2966	30.2443	32.2011	33.2617	31.8232	28.561	24.7545	29.3851	19.6808	39.5181	39.5181	-1.46653	-0.579194	-0.225864	-0.133006	-0.0453678	0	-0.06188	-0.212905	-0.411772	-0.173235	-0.728303	0.241969	0.241969	-1.46653	73	TRINITY_DN13207_c0_g1	--	--	--	--	--	--	--	--	7	--	PREDICTED: uncharacterized protein LOC103328163 [Prunus mume]
TRINITY_DN13208_c0_g1	0	0	6.71446	0	0	8.69192	0	0	0	4.40995	0	0	8.69192	-3.27678	-3.27678	-0.329217	-3.27678	-3.27678	0	-3.27678	-3.27678	-3.27678	-0.841166	-3.27678	-3.27678	0	-3.27678	29	TRINITY_DN13208_c0_g1	--	--	Molecular Function: transferase activity (GO:0016740);; Cellular Component: membrane part (GO:0044425);;	K12668|1.38124e-11|cre:CHLREDRAFT_141763|DAD1; hypothetical protein; K12668 oligosaccharyltransferase complex subunit epsilon (A)	[DO]	--	DAD family	Dolichyl-diphosphooligosaccharide--protein glycosyltransferase subunit DAD1 GN=DAD1 OS=Arabidopsis thaliana (Mouse-ear cress) PE=2 SV=2	1	--	hypothetical protein SPRG_09683 [Saprolegnia parasitica CBS 223.65]
TRINITY_DN13209_c0_g1	0	0	21.7221	0	0	0	0	0	0	17.7524	0	0	21.7221	0	0	4.50602	0	0	0	0	0	0	4.229	0	0	4.50602	0	24	Unannotated
TRINITY_DN13214_c0_g1	0	6.13164	0	0	0	0	0	0	0	0	0	0	6.13164	0	2.83423	0	0	0	0	0	0	0	0	0	0	2.83423	0	14	TRINITY_DN13214_c0_g1	--	--	Cellular Component: extracellular region (GO:0005576);; Cellular Component: vacuole (GO:0005773);;	--	--	--	--	--	--	--	uncharacterized protein [Arabidopsis thaliana]
TRINITY_DN13220_c0_g1	241.037	121.119	256.373	184.146	515.051	353.945	715.669	557.434	320.685	238.551	511.416	366.761	715.669	-0.552366	-1.5393	-0.463734	-0.938934	0.539918	0	1.01371	0.653791	-0.141947	-0.567259	0.529721	0.051173	1.01371	-1.5393	73	TRINITY_DN13220_c0_g1	--	--	Cellular Component: mitochondrial respiratory chain complex III (GO:0005750);; Molecular Function: ubiquinol-cytochrome-c reductase activity (GO:0008121);; Biological Process: electron transport chain (GO:0022900);;	--	--	--	Protein of unknown function (DUF2741)	Cytochrome b-c1 complex subunit 8 OS=Solanum tuberosum (Potato) PE=1 SV=2	1	--	hypothetical protein PRUPE_ppa014373mg [Prunus persica]
TRINITY_DN13238_c0_g1	0	0	0.67775	3.83258	5.27045	1.79563	0.987954	11.4801	0.322424	4.00004	11.1727	2.27889	11.4801	-1.48317	-1.48317	-0.736646	0.789621	1.16539	0	-0.49189	2.15839	-1.07999	0.838765	2.1224	0.230034	2.15839	-1.48317	63	TRINITY_DN13238_c0_g1	--	--	Biological Process: transcription, DNA-templated (GO:0006351);;	--	--	--	AP2 domain	Ethylene-responsive transcription factor RAP2-11 GN=T29J13.210 OS=Arabidopsis thaliana (Mouse-ear cress) PE=2 SV=1	3	--	hypothetical protein PRUPE_ppa018710mg [Prunus persica]
TRINITY_DN13240_c0_g1	1.29696	0	1.56103	7.41054	4.17686	6.56532	2.66229	10.5024	1.26535	9.82447	6.83525	3.62513	10.5024	-1.71967	-2.9194	-1.56268	0.152797	-0.547322	0	-1.04665	0.604458	-1.73966	0.516823	0.0505786	-0.709907	0.604458	-2.9194	42	TRINITY_DN13240_c0_g1	--	--	--	--	--	--	Phytosulfokine precursor protein (PSK)	Phytosulfokine-beta (Precursor) GN=T16K5.130 OS=Arabidopsis thaliana (Mouse-ear cress) PE=2 SV=2	1	--	hypothetical protein PRUPE_ppa022582mg [Prunus persica]
TRINITY_DN13244_c0_g1	0	0	0	0	0	0	0	2.07129	0.899461	0	0	0	2.07129	0	0	0	0	0	0	0	1.61884	0.92559	0	0	0	1.61884	0	96	TRINITY_DN13244_c0_g1	--	--	--	--	--	--	--	--	1	--	--
TRINITY_DN13250_c0_g1	0	0	0	0	3.19725	2.48252	0	1.79891	0	0	0	7.74508	7.74508	-1.80013	-1.80013	-1.80013	-1.80013	0.269311	0	-1.80013	-0.315268	-1.80013	-1.80013	-1.80013	1.32834	1.32834	-1.80013	23	Unannotated
TRINITY_DN13251_c0_g1	15.2303	25.2842	16.0209	22.823	22.2074	11.1914	37.485	58.9768	25.3912	36.4248	27.5349	16.5937	58.9768	0.412819	1.10833	0.481436	0.966487	0.928717	0	1.65843	2.29854	1.11419	1.61813	1.22686	0.529195	2.29854	0	101	TRINITY_DN13251_c0_g1	--	--	Molecular Function: zinc ion binding (GO:0008270);;	K16282|6.21693e-101|pmum:103344051|probable E3 ubiquitin-protein ligase RHA2B; K16282 E3 ubiquitin-protein ligase RHA2 [EC:6.3.2.19] (A)	[O]	Posttranslational modification, protein turnover, chaperones	Ring finger domain;; Zinc finger, C3HC4 type (RING finger);; Zinc finger, C3HC4 type (RING finger);; zinc-RING finger domain;; RING-H2 zinc finger;; Zinc finger, C3HC4 type (RING finger);; Anaphase-promoting complex subunit 11 RING-H2 finger;; FANCL C-terminal domain	E3 ubiquitin-protein ligase RHA2A GN=RHA2A OS=Arabidopsis thaliana (Mouse-ear cress) PE=1 SV=1	1	--	PREDICTED: probable E3 ubiquitin-protein ligase RHA2B [Prunus mume]
TRINITY_DN13252_c0_g1	1.5578	1.69555	0	0	0	0	1.13381	0	0.598443	0	0	0	1.69555	1.3549	1.43058	0	0	0	0	1.09343	0	0.676667	0	0	0	1.43058	0	61	TRINITY_DN13252_c0_g1	--	--	Molecular Function: sequence-specific DNA binding transcription factor activity (GO:0003700);; Cellular Component: nucleus (GO:0005634);; Biological Process: regulation of transcription, DNA-templated (GO:0006355);; Molecular Function: zinc ion binding (GO:0008270);; Biological Process: cellular response to water deprivation (GO:0042631);;	--	[K]	Transcription	B-box zinc finger	Zinc finger protein CONSTANS-LIKE 5 GN=COL5 OS=Arabidopsis thaliana (Mouse-ear cress) PE=2 SV=2	1	--	zinc finger protein CONSTANS-LIKE 5 [Arabidopsis thaliana]
TRINITY_DN13259_c0_g1	0.403981	0	4.11419	0.814578	2.44794	1.29273	2.45644	0	0	2.09526	3.45948	3.50034	4.11419	-0.707543	-1.19707	1.15744	-0.337432	0.58867	0	0.592219	-1.19707	-1.19707	0.432996	0.959811	0.972968	1.15744	-1.19707	75	Unannotated
TRINITY_DN13264_c0_g1	2.14112	1.47323	0	0	0	0	1.39037	0	0	0	0	0	2.14112	1.65128	1.30639	0	0	0	0	1.25723	0	0	0	0	0	1.65128	0	90	TRINITY_DN13264_c0_g1	[C]	Energy production and conversion	Molecular Function: 3-methyl-2-oxobutanoate dehydrogenase (2-methylpropanoyl-transferring) activity (GO:0003863);; Cellular Component: mitochondrion (GO:0005739);; Biological Process: metabolic process (GO:0008152);; Biological Process: response to absence of light (GO:0009646);; Biological Process: response to sucrose (GO:0009744);; Biological Process: response to fructose (GO:0009750);; Biologi…	K00167|9.04178e-63|ath:AT3G13450|DIN4; branched chain alpha-keto acid dehydrogenase E1 beta; K00167 2-oxoisovalerate dehydrogenase E1 component beta subunit [EC:1.2.4.4] (A)	[C]	Energy production and conversion	Transketolase, pyrimidine binding domain	2-oxoisovalerate dehydrogenase subunit beta 2, mitochondrial (Precursor) GN=DIN4 OS=Arabidopsis thaliana (Mouse-ear cress) PE=1 SV=1	1	--	branched chain alpha-keto acid dehydrogenase E1 beta [Arabidopsis thaliana]
TRINITY_DN13266_c0_g1	0.10746	0	0.137834	0	1.02149	2.10014	0.565454	1.00692	0	1.11469	0.245177	3.06267	3.06267	-1.48508	-1.63233	-1.44604	-1.63233	-0.616913	0	-0.985751	-0.627349	-1.63233	-0.551884	-1.31598	0.390096	0.390096	-1.63233	116	TRINITY_DN13266_c0_g1	--	--	--	--	--	--	--	F-box/kelch-repeat protein At3g18720 GN=At3g18720 OS=Arabidopsis thaliana (Mouse-ear cress) PE=2 SV=1	1	Inorganic ion transport and metabolism	PREDICTED: F-box/kelch-repeat protein At3g18720-like [Prunus mume]
TRINITY_DN13275_c0_g1	0	0	0	0	0	0	12.5259	0	0	0	0	0	12.5259	0	0	0	0	0	0	3.75766	0	0	0	0	0	3.75766	0	115	TRINITY_DN13275_c0_g1	--	--	Cellular Component: chloroplast (GO:0009507);;	--	--	--	GDSL/SGNH-like Acyl-Esterase family found in Pmr5 and Cas1p;; PMR5 N terminal Domain	Protein trichome birefringence-like 8 GN=TBL8 OS=Arabidopsis thaliana (Mouse-ear cress) PE=2 SV=1	5	--	PREDICTED: protein trichome birefringence-like 8 [Prunus mume]
TRINITY_DN13276_c0_g1	0	23.1785	22.5244	0	0	0	15.2776	0	15.6171	0	0	0	23.1785	0	4.59565	4.55609	0	0	0	4.02482	0	4.05459	0	0	0	4.59565	0	60	Unannotated
TRINITY_DN13281_c0_g1	0	0.25546	1.33849	1.43469	1.03165	1.17775	3.46239	0.549445	0.83786	1.28283	1.74155	2.18907	3.46239	-1.12284	-0.79462	0.102742	0.160904	-0.100185	0	1.03498	-0.491085	-0.24481	0.067988	0.332155	0.5503	1.03498	-1.12284	73	TRINITY_DN13281_c0_g1	--	--	Molecular Function: protein dimerization activity (GO:0046983);;	--	--	--	Helix-loop-helix DNA-binding domain	--	1	--	PREDICTED: transcription factor bHLH36 [Prunus mume]
TRINITY_DN13282_c0_g1	2.25967	1.42983	0	0	0	0	2.53527	0	0.981243	0	0	0	2.53527	1.70472	1.28085	0	0	0	0	1.82182	0	0.986406	0	0	0	1.82182	0	61	TRINITY_DN13282_c0_g1	[U]	Intracellular trafficking, secretion, and vesicular transport	Cellular Component: mitochondrion (GO:0005739);; Cellular Component: Golgi apparatus (GO:0005794);; Cellular Component: plasma membrane (GO:0005886);; Biological Process: pentose-phosphate shunt (GO:0006098);; Biological Process: N-terminal protein myristoylation (GO:0006499);; Biological Process: ER to Golgi vesicle-mediated transport (GO:0006888);; Biological Process: protein secretion (GO:0009…	K10956|2.29161e-172|eus:EUTSA_v10016599mg|hypothetical protein; K10956 protein transport protein SEC61 subunit alpha (A)	[UO]	--	SecY translocase;; Plug domain of Sec61p	Protein transport protein Sec61 subunit alpha OS=Pyrenomonas salina PE=2 SV=1	28	--	hypothetical protein EUTSA_v10007527mg [Eutrema salsugineum]
TRINITY_DN13286_c0_g1	1.38063	1.07725	0	0	0	0	0.471784	0	0	0	0	0	1.38063	1.25134	1.05468	0	0	0	0	0.557566	0	0	0	0	0	1.25134	0	21	TRINITY_DN13286_c0_g1	[G]	Carbohydrate transport and metabolism	Cellular Component: extracellular region (GO:0005576);; Cellular Component: endoplasmic reticulum (GO:0005783);; Cellular Component: chloroplast (GO:0009507);; Biological Process: response to wounding (GO:0009611);; Biological Process: response to fungus (GO:0009620);; Biological Process: jasmonic acid biosynthetic process (GO:0009695);; Biological Process: response to jasmonic acid (GO:0009753);…	--	[R]	General function prediction only	Strictosidine synthase;; SMP-30/Gluconolaconase/LRE-like region;; NHL repeat	Protein STRICTOSIDINE SYNTHASE-LIKE 5 {ECO:0000303|PubMed:10777701} (Precursor) OS=Arabidopsis thaliana (Mouse-ear cress) PE=2 SV=1	1	--	mucin-like protein [Arabidopsis thaliana]
TRINITY_DN13287_c0_g1	37.911	10.0651	40.6956	66.4966	166.832	5.55169	58.4273	335.144	81.2374	132.576	357.64	12.6863	357.64	2.57024	0.756077	2.66996	3.36488	4.67901	0	3.18119	5.68107	3.64986	4.34965	5.77453	1.06279	5.77453	0	118	TRINITY_DN13287_c0_g1	--	--	--	--	--	--	--	--	1	--	hypothetical protein PRUPE_ppa013574mg [Prunus persica]
TRINITY_DN13291_c0_g1	1.64922	2.99075	0	0	0	0	1.90133	0	0.303662	0	0	0	2.99075	1.40557	1.99666	0	0	0	0	1.53672	0	0.38257	0	0	0	1.99666	0	90	TRINITY_DN13291_c0_g1	[Q]	Secondary metabolites biosynthesis, transport and catabolism	Biological Process: defense response to oomycetes (GO:0002229);; Molecular Function: monooxygenase activity (GO:0004497);; Molecular Function: iron ion binding (GO:0005506);; Biological Process: tryptophan catabolic process (GO:0006569);; Molecular Function: electron carrier activity (GO:0009055);; Biological Process: response to water deprivation (GO:0009414);; Cellular Component: chloroplast (G…	K11812|0|ath:AT4G39950|CYP79B2; tryptophan N-monooxygenase 1; K11812 tryptophan N-monooxygenase [EC:1.14.13.125] (A)	[Q]	Secondary metabolites biosynthesis, transport and catabolism	Cytochrome P450	Tryptophan N-monooxygenase 1 GN=CYP79B2 OS=Arabidopsis thaliana (Mouse-ear cress) PE=1 SV=2	1	--	tryptophan N-monooxygenase 1 [Arabidopsis thaliana]
TRINITY_DN13297_c0_g1	0	0	0	8.77513	2.57988	5.14728	0	0	0.63674	0	2.86059	2.5243	8.77513	-2.61995	-2.61995	-2.61995	0.669167	-0.78004	0	-2.61995	-2.61995	-1.90912	-2.61995	-0.671126	-0.802615	0.669167	-2.61995	38	TRINITY_DN13297_c0_g1	--	--	Biological Process: metabolic process (GO:0008152);; Molecular Function: serine-type peptidase activity (GO:0008236);;	--	--	--	Peptidase inhibitor I9	Subtilisin-like protease (Precursor) GN=At5g67360 OS=Arabidopsis thaliana (Mouse-ear cress) PE=1 SV=1	26	--	PREDICTED: subtilisin-like protease [Prunus mume]
TRINITY_DN133_c0_g1	1.26272	1.01944	0	0	0	0	1.11723	0	0.348727	0	0	0	1.26272	1.17806	1.01396	0	0	0	0	1.08218	0	0.431598	0	0	0	1.17806	0	21	TRINITY_DN133_c0_g1	[M]	Cell wall/membrane/envelope biogenesis	Biological Process: microtubule cytoskeleton organization (GO:0000226);; Biological Process: mitotic cell cycle (GO:0000278);; Biological Process: cytokinesis by cell plate formation (GO:0000911);; Biological Process: response to hypoxia (GO:0001666);; Molecular Function: double-stranded RNA binding (GO:0003725);; Molecular Function: ribonuclease III activity (GO:0004525);; Molecular Function: pr…	K00695|0|ath:AT5G20830|SUS1; sucrose synthase 1; K00695 sucrose synthase [EC:2.4.1.13] (A)	[M]	Cell wall/membrane/envelope biogenesis	Sucrose synthase;; Glycosyl transferases group 1;; Glycosyl transferases group 1	Sucrose synthase 1 GN=SUS1 OS=Arabidopsis thaliana (Mouse-ear cress) PE=1 SV=3	1	--	sucrose synthase 1 [Arabidopsis thaliana]
TRINITY_DN13310_c0_g1	0.801186	0.907561	0	0	0	0	1.01777	0	0.168179	0	0	0	1.01777	0.848947	0.931729	0	0	0	0	1.01276	0	0.224261	0	0	0	1.01276	0	21	TRINITY_DN13310_c0_g1	--	--	Cellular Component: mitochondrion (GO:0005739);; Cellular Component: vacuolar membrane (GO:0005774);; Cellular Component: plasma membrane (GO:0005886);;	--	--	--	Cold acclimation protein WCOR413	Cold-regulated 413 plasma membrane protein 2 GN=COR413PM2 OS=Arabidopsis thaliana (Mouse-ear cress) PE=2 SV=1	1	--	cold-regulated 413-plasma membrane 2 [Arabidopsis thaliana]
TRINITY_DN13314_c0_g1	32.1162	18.5435	13.6713	11.7028	9.97728	14.2471	13.8758	4.98554	16.4342	14.7916	11.9327	9.83733	32.1162	1.119	0.358149	-0.0555413	-0.263394	-0.474018	0	-0.0355735	-1.34898	0.193378	0.0506171	-0.237512	-0.49253	1.119	-1.34898	67	TRINITY_DN13314_c0_g1	--	--	Molecular Function: hydrolase activity, acting on ester bonds (GO:0016788);;	--	--	--	GDSL-like Lipase/Acylhydrolase	GDSL esterase/lipase At5g55050 (Precursor) GN=At5g55050 OS=Arabidopsis thaliana (Mouse-ear cress) PE=2 SV=1	1	--	PREDICTED: GDSL esterase/lipase At5g55050-like [Prunus mume]
TRINITY_DN13316_c0_g1	0.25155	1.62634	0.242713	0.857825	0.229326	0.12934	0.40926	0.742838	0.713222	0.250926	0.83831	1.0989	1.62634	0.148236	1.21758	0.138012	0.718134	0.122388	0	0.319457	0.625958	0.601232	0.147516	0.7029	0.894153	1.21758	0	112	TRINITY_DN13316_c0_g1	[O]	Posttranslational modification, protein turnover, chaperones	Cellular Component: plastid (GO:0009536);;	--	[O]	Posttranslational modification, protein turnover, chaperones	Redoxin;; AhpC/TSA family	Peroxiredoxin-2E-1, chloroplastic (Precursor) OS=Oryza sativa subsp. japonica (Rice) PE=2 SV=1	2	--	hypothetical protein PRUPE_ppa018529mg [Prunus persica]
TRINITY_DN13318_c0_g1	3.18198	0.885952	0	2.66716	0	0	0	0	0.596932	2.65477	0.670438	0	3.18198	2.06418	0.915293	0	1.87466	0	0	0	0	0.675303	1.86978	0.740227	0	2.06418	0	58	TRINITY_DN13318_c0_g1	--	--	--	--	[R]	General function prediction only	Domain of unknown function (DUF4283)	--	4	--	PREDICTED: uncharacterized protein LOC103327218 [Prunus mume]
TRINITY_DN13319_c0_g1	0	0	0	3.76524	0	2.21153	1.07051	0	0	3.78785	1.22905	0	3.78785	-1.68326	-1.68326	-1.68326	0.569288	-1.68326	0	-0.633271	-1.68326	-1.68326	0.576119	-0.526829	-1.68326	0.576119	-1.68326	49	Unannotated
TRINITY_DN13321_c0_g1	3.48555	0	0	0	0	0	0.678493	0	3.0909	0	0	0	3.48555	2.16529	0	0	0	0	0	0.747167	0	2.03242	0	0	0	2.16529	0	83	TRINITY_DN13321_c0_g1	--	--	Molecular Function: sequence-specific DNA binding transcription factor activity (GO:0003700);; Cellular Component: nucleus (GO:0005634);; Biological Process: circadian rhythm (GO:0007623);; Molecular Function: zinc ion binding (GO:0008270);; Biological Process: seed germination (GO:0009845);; Molecular Function: sequence-specific DNA binding (GO:0043565);; Biological Process: positive regulation …	--	[K]	Transcription	--	GATA transcription factor 8 GN=GATA8 OS=Arabidopsis thaliana (Mouse-ear cress) PE=2 SV=1	1	--	BnaCnng53150D [Brassica napus]
TRINITY_DN13326_c0_g1	1.43041	0	0	0	0	0	0	0	0	0	0	0	1.43041	1.2812	0	0	0	0	0	0	0	0	0	0	0	1.2812	0	83	TRINITY_DN13326_c0_g1	[I]	Lipid transport and metabolism	Biological Process: polysaccharide biosynthetic process (GO:0000271);; Molecular Function: acetyl-CoA carboxylase activity (GO:0003989);; Molecular Function: biotin carboxylase activity (GO:0004075);; Molecular Function: ATP binding (GO:0005524);; Cellular Component: cytosol (GO:0005829);; Biological Process: acetyl-CoA metabolic process (GO:0006084);; Biological Process: fatty acid biosynthetic …	K01961|2.20399e-70|aly:ARALYDRAFT_493601|hypothetical protein; K01961 acetyl-CoA carboxylase, biotin carboxylase subunit [EC:6.4.1.2 6.3.4.14] (A)	[IE]	--	Carbamoyl-phosphate synthase L chain, ATP binding domain;; Carbamoyl-phosphate synthase L chain, N-terminal domain;; ATP-grasp domain	Biotin carboxylase, chloroplastic (Precursor) GN=CAC2 OS=Arabidopsis thaliana (Mouse-ear cress) PE=1 SV=1	1	--	hypothetical protein ARALYDRAFT_493601 [Arabidopsis lyrata subsp. lyrata]
TRINITY_DN13328_c0_g1	5.20204	4.74303	0	0	0	0	6.05299	0	3.3217	0	0	0	6.05299	2.63274	2.52181	0	0	0	0	2.81823	0	2.1116	0	0	0	2.81823	0	45	TRINITY_DN13328_c0_g1	[C]	Energy production and conversion	Molecular Function: DNA binding (GO:0003677);; Molecular Function: phosphoenolpyruvate carboxykinase (ATP) activity (GO:0004612);; Molecular Function: ATP binding (GO:0005524);; Cellular Component: nucleolus (GO:0005730);; Cellular Component: cytosol (GO:0005829);; Biological Process: gluconeogenesis (GO:0006094);; Biological Process: defense response to fungus, incompatible interaction (GO:00098…	K01610|0|ath:AT4G37870|PCK1; phosphoenolpyruvate carboxykinase [ATP]; K01610 phosphoenolpyruvate carboxykinase (ATP) [EC:4.1.1.49] (A)	--	--	Phosphoenolpyruvate carboxykinase	Phosphoenolpyruvate carboxykinase [ATP] GN=PCKA OS=Arabidopsis thaliana (Mouse-ear cress) PE=1 SV=1	1	--	phosphoenolpyruvate carboxykinase [ATP] [Arabidopsis thaliana]
TRINITY_DN13341_c0_g1	0	0	3.72945	3.35737	1.52742	0	0	0	0	2.18522	1.80688	0	3.72945	0	0	2.24167	2.12346	1.33766	0	0	0	0	1.67139	1.48897	0	2.24167	0	43	Unannotated
TRINITY_DN13342_c0_g1	0	0	0	2.66031	1.03952	0	0	0	0	0.878711	2.65084	0	2.66031	0	0	0	1.87197	1.02823	0	0	0	0	0.909743	1.86823	0	1.87197	0	62	TRINITY_DN13342_c0_g1	--	--	--	--	--	--	--	--	--	--	hypothetical protein PRUPE_ppa026386mg [Prunus persica]
TRINITY_DN13348_c0_g1	4.65006	1.26524	2.10665	1.2298	0.478388	0.902484	3.30104	3.88435	2.87734	1.61753	1.50905	0	4.65006	1.57038	0.251779	0.707477	0.229027	-0.363859	0	1.1768	1.36028	1.02718	0.460324	0.399254	-0.927884	1.57038	-0.927884	101	TRINITY_DN13348_c0_g1	--	--	--	--	--	--	--	--	--	--	hypothetical protein POPTR_0006s04290g [Populus trichocarpa]
TRINITY_DN13353_c0_g1	0	0.576574	0	0.530121	0	1.45063	7.84756	0	0	0	0	3.25414	7.84756	-1.29315	-0.636362	-1.29315	-0.67951	-1.29315	0	1.85213	-1.29315	-1.29315	-1.29315	-1.29315	0.795714	1.85213	-1.29315	94	TRINITY_DN13353_c0_g1	[E]	Amino acid transport and metabolism	Molecular Function: aromatic-L-amino-acid decarboxylase activity (GO:0004058);; Biological Process: cellular amino acid metabolic process (GO:0006520);; Molecular Function: pyridoxal phosphate binding (GO:0030170);;	K01592|5.5014e-97|pper:PRUPE_ppa026170mg|hypothetical protein; K01592 tyrosine decarboxylase [EC:4.1.1.25] (A)	[E]	Amino acid transport and metabolism	Pyridoxal-dependent decarboxylase conserved domain	Aromatic-L-amino-acid decarboxylase GN=TDC OS=Catharanthus roseus (Madagascar periwinkle) PE=2 SV=1	8	--	hypothetical protein PRUPE_ppa026170mg [Prunus persica]
TRINITY_DN13355_c0_g1	0	0	0	0	0	0	0	0	0	0	4.5262	0	4.5262	0	0	0	0	0	0	0	0	0	0	2.46629	0	2.46629	0	54	TRINITY_DN13355_c0_g1	--	--	--	--	[U]	Intracellular trafficking, secretion, and vesicular transport	Eukaryotic porin	--	1	--	hypothetical protein V500_07303 [Pseudogymnoascus pannorum VKM F-4518 (FW-2643)]
TRINITY_DN13357_c0_g1	0	9.62344	0	11.1348	0	0	0	0	2.30095	12.3167	2.58429	0	12.3167	0	3.40918	0	3.60107	0	0	0	0	1.72288	3.73517	1.84169	0	3.73517	0	27	Unannotated
TRINITY_DN13381_c0_g1	5.5672	0	1.05448	0	0	0	2.18667	13.5407	2.23526	0	0	0	13.5407	2.71528	0	1.03877	0	0	0	1.67205	3.86203	1.69388	0	0	0	3.86203	0	82	TRINITY_DN13381_c0_g1	[TZDR]	--	--	K02183|1.42114e-46|pmum:103337079|calmodulin-like; K02183 calmodulin (A)	[T]	Signal transduction mechanisms	EF-hand domain pair;; EF-hand domain;; EF hand	Calmodulin OS=Lilium longiflorum (Trumpet lily) PE=2 SV=2	1	--	PREDICTED: calmodulin-like [Prunus mume]
TRINITY_DN13384_c0_g1	1.28046	0	1.05762	2.78703	0.43117	0	1.58264	0	0	0.381266	0.452049	0	2.78703	1.18932	0	1.04098	1.92107	0.517195	0	1.36885	0	0	0.465991	0.538091	0	1.92107	0	57	Unannotated
TRINITY_DN13388_c0_g1	0.925079	2.01056	0	0	0	0	3.10942	0	0	0	0	0	3.10942	0.944918	1.59003	0	0	0	0	2.03893	0	0	0	0	0	2.03893	0	21	TRINITY_DN13388_c0_g1	--	--	Molecular Function: protein binding (GO:0005515);; Cellular Component: nucleus (GO:0005634);; Biological Process: double-strand break repair (GO:0006302);; Biological Process: meiotic nuclear division (GO:0007126);; Biological Process: response to ionizing radiation (GO:0010212);;	K10881|3.47644e-22|aly:ARALYDRAFT_475473|ATDSS1(I); K10881 26 proteasome complex subunit DSS1 (A)	[S]	Function unknown	DSS1/SEM1 family	Probable 26S proteasome complex subunit sem1-1 GN=At1g64750 OS=Arabidopsis thaliana (Mouse-ear cress) PE=1 SV=1	1	--	probable 26S proteasome complex subunit sem1-1 [Arabidopsis thaliana]
TRINITY_DN13392_c0_g2	0	0	0	0	0	0	3.86275	0	0	0	0	0	3.86275	0	0	0	0	0	0	2.28177	0	0	0	0	0	2.28177	0	20	TRINITY_DN13392_c0_g2	[E]	Amino acid transport and metabolism	Molecular Function: serine-type carboxypeptidase activity (GO:0004185);; Cellular Component: extracellular region (GO:0005576);; Cellular Component: vacuole (GO:0005773);; Cellular Component: cytosol (GO:0005829);; Biological Process: proteolysis (GO:0006508);;	K16298|1.03982e-44|ath:AT3G10410|SCPL49; serine carboxypeptidase-like 49; K16298 serine carboxypeptidase-like clade IV [EC:3.4.16.-] (A)	[OE]	--	Serine carboxypeptidase	Serine carboxypeptidase-like 49 (Precursor) GN=SCPL49 OS=Arabidopsis thaliana (Mouse-ear cress) PE=2 SV=2	3	--	serine carboxypeptidase-like 49 [Arabidopsis thaliana]
TRINITY_DN13398_c0_g1	0	0	3.84404	0	3.63203	3.37604	0	0	0	2.07863	0	0	3.84404	-2.12963	-2.12963	0.146584	-2.12963	0.0820176	0	-2.12963	-2.12963	-2.12963	-0.507337	-2.12963	-2.12963	0.146584	-2.12963	80	Unannotated
TRINITY_DN13414_c0_g1	0	0	0	0	0	0	0	18.2895	0	0	16.4603	0	18.2895	0	0	0	0	0	0	0	4.26974	0	0	4.12601	0	4.26974	0	114	TRINITY_DN13414_c0_g1	--	--	--	K12188|6.16846e-07|ppp:PHYPADRAFT_86077|hypothetical protein; K12188 ESCRT-II complex subunit VPS22 (A)	[K]	Transcription	EAP30/Vps36 family	--	1	--	conserved hypothetical protein [Uncinocarpus reesii 1704]
TRINITY_DN13424_c0_g1	6.53006	0	0	0	0	0	0	0	0	0	0	0	6.53006	2.91266	0	0	0	0	0	0	0	0	0	0	0	2.91266	0	39	Unannotated
TRINITY_DN13437_c0_g1	0	0	2.14573	1.2944	0	0	0	0	0	0.8768	3.11874	0	3.11874	0	0	1.65339	1.19811	0	0	0	0	0	0.908275	2.0422	0	2.0422	0	43	Unannotated
TRINITY_DN1344_c0_g1	0	0	0	0	0	0	0	77.7733	0	0	0	0	77.7733	0	0	0	0	0	0	0	6.29964	0	0	0	0	6.29964	0	85	TRINITY_DN1344_c0_g1	[S]	Function unknown	--	--	--	--	--	--	--	--	--
TRINITY_DN13443_c0_g1	6.68089	4.56952	2.56623	2.44568	0.45214	8.08266	1.52708	0.750589	2.50577	2.03334	2.15503	1.58134	8.08266	-0.241842	-0.705561	-1.34872	-1.39832	-2.64493	0	-1.84565	-2.37528	-1.37338	-1.58221	-1.52546	-1.815	0	-2.64493	11	TRINITY_DN13443_c0_g1	--	--	--	--	--	--	LysM domain	--	4	--	PREDICTED: uncharacterized protein LOC103339705 [Prunus mume]
TRINITY_DN13455_c0_g1	0	2.03497	2.40193	0	0	3.8257	0	0	0	1.29882	1.24853	0.950234	3.8257	-2.27074	-0.669055	-0.504387	-2.27074	-2.27074	0	-2.27074	-2.27074	-2.27074	-1.06984	-1.10176	-1.30709	0	-2.27074	88	Unannotated
TRINITY_DN13457_c0_g1	0	0	0	0	0	0	1.15003	0	0.518241	0	0	0	1.15003	0	0	0	0	0	0	1.10436	0	0.602401	0	0	0	1.10436	0	20	TRINITY_DN13457_c0_g1	[E]	Amino acid transport and metabolism	Molecular Function: lactoylglutathione lyase activity (GO:0004462);; Cellular Component: mitochondrion (GO:0005739);; Biological Process: carbohydrate metabolic process (GO:0005975);; Biological Process: response to cold (GO:0009409);; Cellular Component: chloroplast stroma (GO:0009570);; Cellular Component: stromule (GO:0010319);; Biological Process: methylglyoxal catabolic process to D-lactate …	K01759|7.58198e-105|aly:ARALYDRAFT_475823|hypothetical protein; K01759 lactoylglutathione lyase [EC:4.4.1.5] (A)	[G]	Carbohydrate transport and metabolism	Glyoxalase/Bleomycin resistance protein/Dioxygenase superfamily;; Glyoxalase/Bleomycin resistance protein/Dioxygenase superfamily	Probable lactoylglutathione lyase, chloroplast (Precursor) GN=At1g67280 OS=Arabidopsis thaliana (Mouse-ear cress) PE=1 SV=1	1	--	putative lactoylglutathione lyase [Arabidopsis thaliana]
TRINITY_DN13459_c0_g1	0	0	1.86296	56.4171	4.59704	2.76493	2.79867	42.8085	5.33677	105.321	8.01835	6.84058	105.321	-1.91262	-1.91262	-0.395114	3.93079	0.57204	0	0.0128716	3.54052	0.751126	4.81966	1.26024	1.05834	4.81966	-1.91262	25	TRINITY_DN13459_c0_g1	[TZDR]	--	--	K13448|5.25102e-121|pmum:103319758|probable calcium-binding protein CML44; K13448 calcium-binding protein CML (A)	[T]	Signal transduction mechanisms	EF hand;; EF-hand domain;; EF-hand domain pair;; EF hand;; EF-hand domain pair;; Secreted protein acidic and rich in cysteine Ca binding region	Probable calcium-binding protein CML44 GN=CML44 OS=Arabidopsis thaliana (Mouse-ear cress) PE=2 SV=2	4	--	PREDICTED: probable calcium-binding protein CML44 [Prunus mume]
TRINITY_DN13475_c0_g2	0	0	0	0	20.076	7.20821	0	0	0	0	14.5993	0	20.076	-3.03707	-3.03707	-3.03707	-3.03707	1.36046	0	-3.03707	-3.03707	-3.03707	-3.03707	0.926338	-3.03707	1.36046	-3.03707	93	Unannotated
TRINITY_DN1348_c0_g1	1.13597	1.0437	0	0	0	0	1.31296	0	0.286503	0	0	0	1.31296	1.09489	1.03118	0	0	0	0	1.20974	0	0.363455	0	0	0	1.20974	0	21	TRINITY_DN1348_c0_g1	[T]	Signal transduction mechanisms	Molecular Function: protein serine/threonine phosphatase activity (GO:0004722);; Molecular Function: protein binding (GO:0005515);; Cellular Component: nucleus (GO:0005634);; Cellular Component: cytosol (GO:0005829);; Biological Process: protein dephosphorylation (GO:0006470);; Biological Process: response to cold (GO:0009409);; Biological Process: response to water deprivation (GO:0009414);; Bio…	K14497|0|ath:AT3G11410|PP2CA; protein phosphatase 2CA; K14497 protein phosphatase 2C [EC:3.1.3.16] (A)	[T]	Signal transduction mechanisms	Protein phosphatase 2C;; Protein phosphatase 2C	Protein phosphatase 2C 37 GN=F24K9.8 OS=Arabidopsis thaliana (Mouse-ear cress) PE=1 SV=1	1	--	protein phosphatase 2CA [Arabidopsis thaliana]
TRINITY_DN13482_c0_g1	0	0	0	17.7315	0	0	0	0	0	0	0	0	17.7315	0	0	0	4.22739	0	0	0	0	0	0	0	0	4.22739	0	8	Unannotated
TRINITY_DN13488_c0_g1	0	0	0	0	1.02585	0	0	0.868553	0	0	1.94751	1.9291	1.94751	0	0	0	0	1.01852	0	0	0.901922	0	0	1.5595	1.55046	1.5595	0	54	TRINITY_DN13488_c0_g1	--	--	--	--	--	--	Protein-arginine deiminase (PAD)	--	1	--	putative protein-arginine deiminase [Cordyceps militaris CM01]
TRINITY_DN13500_c0_g1	0.54936	0	0	0	0	1.27861	0	0	0	0	0	4.82631	4.82631	-0.556482	-1.18815	-1.18815	-1.18815	-1.18815	0	-1.18815	-1.18815	-1.18815	-1.18815	-1.18815	1.35443	1.35443	-1.18815	116	TRINITY_DN13500_c0_g1	--	--	--	--	--	--	--	--	1	--	PREDICTED: uncharacterized protein LOC103329196 [Prunus mume]
TRINITY_DN13502_c0_g1	0.431854	0	1.46602	2.19733	2.56228	0.791562	0	0.440324	0	2.23983	0	3.30358	3.30358	-0.323334	-0.841218	0.460967	0.835651	0.991582	0	-0.841218	-0.314825	-0.841218	0.8547	-0.841218	1.26432	1.26432	-0.841218	113	Unannotated
TRINITY_DN13510_c0_g1	0	0	0.347835	0	0.968821	1.84948	0	0.99116	0	0	0.446017	0.500165	1.84948	-1.5107	-1.5107	-1.08005	-1.5107	-0.533366	0	-1.5107	-0.517089	-1.5107	-1.5107	-0.978614	-0.925577	0	-1.5107	88	TRINITY_DN13510_c0_g1	--	--	--	--	--	--	--	F-box/LRR-repeat protein At4g14096 GN=At4g14096 OS=Arabidopsis thaliana (Mouse-ear cress) PE=2 SV=1	--	--	hypothetical protein PRUPE_ppa026690mg [Prunus persica]
TRINITY_DN13511_c0_g1	2.62917	2.50297	2.82434	3.83462	2.16668	2.59727	0.699317	0.41032	1.51413	2.4131	0.900545	1.35351	3.83462	0.012737	-0.0383246	0.0883087	0.426499	-0.183932	0	-1.08195	-1.35088	-0.516843	-0.0758211	-0.92049	-0.612091	0.426499	-1.35088	36	TRINITY_DN13511_c0_g1	--	--	Molecular Function: kinase activity (GO:0016301);; Biological Process: phosphorylation (GO:0016310);;	--	--	--	Leucine Rich repeats (2 copies);; Leucine rich repeat;; Leucine Rich Repeat	Uncharacterized protein At4g06744 (Precursor) GN=At4g06744 OS=Arabidopsis thaliana (Mouse-ear cress) PE=2 SV=1	1	--	PREDICTED: uncharacterized protein At4g06744-like [Prunus mume]
TRINITY_DN13517_c0_g1	0.109614	0.95294	3.00507	8.30685	4.62085	9.45671	4.04704	27.0717	1.95344	16.5019	11.1133	19.685	27.0717	-3.2363	-2.42071	-1.38453	-0.168065	-0.895568	0	-1.05092	1.42469	-1.82396	0.743086	0.212161	0.984157	1.42469	-3.2363	42	TRINITY_DN13517_c0_g1	--	--	Molecular Function: sequence-specific DNA binding transcription factor activity (GO:0003700);; Biological Process: regulation of transcription, DNA-templated (GO:0006355);; Molecular Function: sequence-specific DNA binding (GO:0043565);;	--	--	--	bZIP transcription factor;; Basic region leucine zipper	Basic leucine zipper 43 GN=BZIP43 OS=Arabidopsis thaliana (Mouse-ear cress) PE=1 SV=1	1	--	hypothetical protein PRUPE_ppa011589mg [Prunus persica]
TRINITY_DN1352_c0_g1	1.68697	1.52826	0	0	0	0	1.51924	0	0.214734	0	0	0	1.68697	1.42598	1.33814	0	0	0	0	1.33299	0	0.280641	0	0	0	1.42598	0	21	TRINITY_DN1352_c0_g1	--	--	Cellular Component: plant-type vacuole (GO:0000325);; Molecular Function: calcium:sodium antiporter activity (GO:0005432);; Molecular Function: calcium ion binding (GO:0005509);; Cellular Component: vacuolar membrane (GO:0005774);; Biological Process: Golgi organization (GO:0007030);; Biological Process: vacuole organization (GO:0007033);; Cellular Component: plasmodesma (GO:0009506);; Cellular C…	--	--	--	Sodium/calcium exchanger protein;; EF-hand domain pair	--	1	--	Na+/Ca 2+ exchanger-like protein [Arabidopsis thaliana]
TRINITY_DN13520_c0_g1	2.56284	1.63041	0	0	0	0	2.28159	0	0.755265	0	0	0	2.56284	1.83303	1.39529	0	0	0	0	1.7144	0	0.811689	0	0	0	1.83303	0	61	TRINITY_DN13520_c0_g1	--	--	Cellular Component: Golgi apparatus (GO:0005794);; Cellular Component: plant-type cell wall (GO:0009505);; Biological Process: xyloglucan metabolic process (GO:0010411);; Molecular Function: xyloglucan:xyloglucosyl transferase activity (GO:0016762);; Molecular Function: xyloglucan-specific endo-beta-1,4-glucanase activity (GO:0033946);; Cellular Component: apoplast (GO:0048046);; Molecular Functi…	K08235|0|ath:AT4G30280|XTH18; probable xyloglucan endotransglucosylase/hydrolase protein 18; K08235 xyloglucan:xyloglucosyl transferase [EC:2.4.1.207] (A)	--	--	Glycosyl hydrolases family 16;; Xyloglucan endo-transglycosylase (XET) C-terminus	Probable xyloglucan endotransglucosylase/hydrolase protein 18 (Precursor) GN=XTH18 OS=Arabidopsis thaliana (Mouse-ear cress) PE=2 SV=1	1	--	probable xyloglucan endotransglucosylase/hydrolase protein 18 [Arabidopsis thaliana]
TRINITY_DN13523_c0_g1	70.7044	66.567	81.2111	120.762	122.214	150.933	105.889	135.592	81.4563	112.03	95.961	159.862	159.862	-1.0833	-1.16904	-0.886026	-0.319362	-0.302268	0	-0.507318	-0.15356	-0.88173	-0.426721	-0.647956	0.0823937	0.0823937	-1.16904	117	TRINITY_DN13523_c0_g1	--	--	Molecular Function: zinc ion binding (GO:0008270);;	K11982|0|pper:PRUPE_ppa006185mg|hypothetical protein; K11982 E3 ubiquitin-protein ligase RNF115/126 [EC:6.3.2.19] (A)	[O]	Posttranslational modification, protein turnover, chaperones	Ring finger domain;; zinc-finger;; Zinc finger, C3HC4 type (RING finger)	E3 ubiquitin-protein ligase CIP8 GN=CIP8 OS=Arabidopsis thaliana (Mouse-ear cress) PE=1 SV=1	28	--	hypothetical protein PRUPE_ppa006185mg [Prunus persica]
TRINITY_DN13531_c0_g3	0.542741	1.483	0	0	0	0	1.1988	0	0.199842	0	0	0	1.483	0.625496	1.31209	0	0	0	0	1.13672	0	0.262844	0	0	0	1.31209	0	21	TRINITY_DN13531_c0_g3	--	--	Molecular Function: DNA binding (GO:0003677);; Molecular Function: sequence-specific DNA binding transcription factor activity (GO:0003700);; Cellular Component: nucleus (GO:0005634);; Biological Process: protein targeting to membrane (GO:0006612);; Biological Process: response to desiccation (GO:0009269);; Biological Process: response to wounding (GO:0009611);; Biological Process: response to fu…	K13422|2.78234e-132|ath:AT1G32640|MYC2; transcription factor MYC2; K13422 transcription factor MYC2 (A)	--	--	Helix-loop-helix DNA-binding domain	Transcription factor MYC2 GN=At1g32640 OS=Arabidopsis thaliana (Mouse-ear cress) PE=1 SV=2	7	--	transcription factor MYC2 [Arabidopsis thaliana]
TRINITY_DN13541_c0_g1	1.5705	0.446223	0.312066	1.14214	1.06298	0.414002	0.217816	0	0.591306	2.31636	0.816517	1.10426	2.31636	0.862263	0.0325059	-0.107944	0.599269	0.544946	0	-0.215488	-0.499784	0.170427	1.22982	0.361391	0.573532	1.22982	-0.499784	2	Unannotated
TRINITY_DN13547_c0_g1	12.891	25.1809	16.5103	19.7256	7.0348	17.1006	8.07089	1.55199	14.3426	9.01658	11.6542	13.978	25.1809	-0.381883	0.532477	-0.0478374	0.195373	-1.1717	0	-0.996722	-2.82634	-0.238494	-0.853648	-0.516422	-0.273194	0.532477	-2.82634	78	TRINITY_DN13547_c0_g1	[R]	General function prediction only	--	K14793|0|pmum:103325221|U3 small nucleolar RNA-interacting protein 2-like; K14793 ribosomal RNA-processing protein 9 (A)	[A]	RNA processing and modification	WD domain, G-beta repeat	Guanine nucleotide-binding protein subunit beta-like protein OS=Nicotiana plumbaginifolia (Leadwort-leaved tobacco) PE=2 SV=1	1	--	PREDICTED: U3 small nucleolar RNA-interacting protein 2-like [Prunus mume]
TRINITY_DN13550_c0_g1	30.8977	35.0749	35.9211	19.7467	11.8735	16.1005	11.5845	16.0005	23.3567	23.4213	17.0423	14.1298	35.9211	0.899411	1.07695	1.11041	0.278844	-0.409634	0	-0.442397	-0.00846395	0.510279	0.514101	0.0773444	-0.176649	1.11041	-0.442397	120	TRINITY_DN13550_c0_g1	[R]	General function prediction only	Molecular Function: organic cyclic compound binding (GO:0097159);; Molecular Function: heterocyclic compound binding (GO:1901363);;	--	[R]	General function prediction only	RNA recognition motif. (a.k.a. RRM, RBD, or RNP domain);; RNA recognition motif (a.k.a. RRM, RBD, or RNP domain);; RNA recognition motif. (a.k.a. RRM, RBD, or RNP domain)	RNA-binding protein CP33, chloroplastic {ECO:0000305} (Precursor) OS=Arabidopsis thaliana (Mouse-ear cress) PE=2 SV=1	1	--	PREDICTED: 28 kDa ribonucleoprotein, chloroplastic isoform X1 [Prunus mume]
TRINITY_DN13551_c0_g1	0	0	0	0	2.35748	3.11102	0	0	0	0	0	2.21831	3.11102	-2.0395	-2.0395	-2.0395	-2.0395	-0.292119	0	-2.0395	-2.0395	-2.0395	-2.0395	-2.0395	-0.353195	0	-2.0395	30	TRINITY_DN13551_c0_g1	--	--	Biological Process: developmental process involved in reproduction (GO:0003006);; Biological Process: multicellular organismal development (GO:0007275);; Biological Process: cellular process (GO:0009987);; Biological Process: anatomical structure development (GO:0048856);;	--	--	--	--	Transcriptional regulator STERILE APETALA GN=SAP OS=Arabidopsis thaliana (Mouse-ear cress) PE=1 SV=1	96	--	hypothetical protein PRUPE_ppa025801mg [Prunus persica]
TRINITY_DN13555_c0_g1	2.68184	0	0	0	0	0	0	0	0	0	0	0	2.68184	1.88043	0	0	0	0	0	0	0	0	0	0	0	1.88043	0	83	Unannotated
TRINITY_DN13560_c0_g1	1.14265	2.39796	6.42263	0	1.36437	0	0	0	2.35942	0.801733	0	0	6.42263	1.0994	1.76467	2.89193	0	1.24145	0	0	0	1.74821	0.849385	0	0	2.89193	0	103	TRINITY_DN13560_c0_g1	--	--	--	--	--	--	--	--	--	--	hypothetical protein L484_020534 [Morus notabilis]
TRINITY_DN13563_c0_g1	25.8727	6.95914	50.0823	247.762	58.6896	127.268	143.491	139.931	33.8064	451.018	90.7549	146.206	451.018	-2.25495	-4.01041	-1.32827	0.955605	-1.10361	0	0.171815	0.135824	-1.88174	1.81722	-0.483305	0.198673	1.81722	-4.01041	42	TRINITY_DN13563_c0_g1	--	--	Molecular Function: lyase activity (GO:0016829);;	--	--	--	Glyoxalase-like domain;; Glyoxalase/Bleomycin resistance protein/Dioxygenase superfamily	--	19	--	hypothetical protein PRUPE_ppa012053mg [Prunus persica]
TRINITY_DN13570_c0_g1	0	0	0	0	3.55395	0	0	0	0	0	2.72992	0	3.55395	0	0	0	0	2.18712	0	0	0	0	0	1.89915	0	2.18712	0	54	Unannotated
TRINITY_DN13574_c0_g1	0	0	0	10.5189	0	0	0	0	0	20.139	0	0	20.139	0	0	0	3.52593	0	0	0	0	0	4.40184	0	0	4.40184	0	27	Unannotated
TRINITY_DN13585_c0_g2	0	0	0	0	6.91262	0	0	0	0	0	0	0	6.91262	0	0	0	0	2.98416	0	0	0	0	0	0	0	2.98416	0	81	Unannotated
TRINITY_DN13588_c0_g1	3.07443	0.713241	0	0	0	0	2.62737	0	1.25869	0	0	0	3.07443	2.0266	0.776728	0	0	0	0	1.85892	0	1.17548	0	0	0	2.0266	0	61	TRINITY_DN13588_c0_g1	--	--	Biological Process: response to molecule of fungal origin (GO:0002238);; Cellular Component: cytoplasm (GO:0005737);; Cellular Component: plasma membrane (GO:0005886);; Biological Process: protein targeting to vacuole (GO:0006623);; Biological Process: response to cold (GO:0009409);;	--	--	--	Universal stress protein family	--	1	--	Adenine nucleotide alpha hydrolases-like superfamily protein [Arabidopsis thaliana]
TRINITY_DN13593_c0_g1	0	0	0	0	0	0	1.61916	0	0	0	1.11103	0	1.61916	0	0	0	0	0	0	1.3891	0	0	0	1.07795	0	1.3891	0	20	Unannotated
TRINITY_DN13604_c0_g1	3.83507	2.05514	3.84698	12.0718	11.1814	22.1358	3.68686	3.95243	2.24052	17.4371	7.68551	17.1678	22.1358	-2.25851	-2.92082	-2.25497	-0.823667	-0.925443	0	-2.30343	-2.22391	-2.83583	-0.32751	-1.41344	-0.348741	0	-2.92082	98	TRINITY_DN13604_c0_g1	--	--	--	--	--	--	Weak chloroplast movement under blue light	WEB family protein At3g51220 GN=At3g51220 OS=Arabidopsis thaliana (Mouse-ear cress) PE=2 SV=1	1	--	hypothetical protein PRUPE_ppa020084mg [Prunus persica]
TRINITY_DN13611_c0_g1	4.02621	2.48322	0	0	0	0	1.17299	0	0.593733	0	0	0	4.02621	2.32947	1.80042	0	0	0	0	1.11968	0	0.67241	0	0	0	2.32947	0	90	TRINITY_DN13611_c0_g1	--	--	Biological Process: respiratory burst involved in defense response (GO:0002679);; Molecular Function: ubiquitin-protein transferase activity (GO:0004842);; Cellular Component: nucleus (GO:0005634);; Cellular Component: cytoplasm (GO:0005737);; Molecular Function: zinc ion binding (GO:0008270);; Biological Process: response to water deprivation (GO:0009414);; Biological Process: response to woundi…	--	[O]	Posttranslational modification, protein turnover, chaperones	Protein of unknown function (DUF1117)	--	1	--	E3 ligase RDUF1 [Arabidopsis thaliana]
TRINITY_DN13617_c0_g2	0	0	0	0	0	0	0	0	0	0	0	13.9201	13.9201	0	0	0	0	0	0	0	0	0	0	0	3.89919	3.89919	0	95	Unannotated
TRINITY_DN13618_c0_g2	0	0	0	0	0	0	0	0	4.50694	0	0	0	4.50694	0	0	0	0	0	0	0	0	2.46125	0	0	0	2.46125	0	47	Unannotated
TRINITY_DN13640_c0_g1	0	0	0.486183	4.24287	2.23563	0	1.70433	0	1.10674	2.71693	2.32008	0	4.24287	0	0	0.571612	2.39036	1.69405	0	1.43527	0	1.07501	1.89411	1.73122	0	2.39036	0	2	TRINITY_DN13640_c0_g1	--	--	--	--	--	--	--	--	3	--	hypothetical protein PRUPE_ppa016765mg [Prunus persica]
TRINITY_DN13642_c0_g1	12.387	9.87333	11.4047	21.142	16.348	30.1232	5.39886	9.80784	8.96049	11.2647	10.5966	28.4336	30.1232	-1.21716	-1.5172	-1.3271	-0.491202	-0.843222	0	-2.2821	-1.52591	-1.6437	-1.34348	-1.42429	-0.0805244	0	-2.2821	116	TRINITY_DN13642_c0_g1	--	--	--	--	--	--	--	--	2	--	hypothetical protein PRUPE_ppa018516mg [Prunus persica]
TRINITY_DN13643_c0_g1	0	0	0	11.8301	0	0	0	0	0	0	0	0	11.8301	0	0	0	3.68147	0	0	0	0	0	0	0	0	3.68147	0	8	Unannotated
TRINITY_DN13649_c0_g2	0	0	0	0	0	15.4697	0	0	0	0	0	0	15.4697	-4.04174	-4.04174	-4.04174	-4.04174	-4.04174	0	-4.04174	-4.04174	-4.04174	-4.04174	-4.04174	-4.04174	0	-4.04174	109	Unannotated
TRINITY_DN13653_c1_g1	1.08378	1.73159	0	0	0	0	1.1281	0	0.596932	0	0	0	1.73159	1.05921	1.44974	0	0	0	0	1.08957	0	0.675303	0	0	0	1.44974	0	21	TRINITY_DN13653_c1_g1	[G]	Carbohydrate transport and metabolism	Molecular Function: transketolase activity (GO:0004802);; Cellular Component: cytosol (GO:0005829);; Biological Process: gluconeogenesis (GO:0006094);; Biological Process: glycolytic process (GO:0006096);; Biological Process: calcium ion transport (GO:0006816);; Biological Process: water transport (GO:0006833);; Biological Process: hyperosmotic response (GO:0006972);; Biological Process: Golgi or…	K00615|5.7404e-72|ath:AT3G60750|transketolase; K00615 transketolase [EC:2.2.1.1] (A)	[G]	Carbohydrate transport and metabolism	Transketolase, C-terminal domain	Transketolase-1, chloroplastic (Precursor) GN=TKL-1 OS=Arabidopsis thaliana (Mouse-ear cress) PE=1 SV=1	2	--	AT3G60750 [Arabidopsis thaliana]
TRINITY_DN13658_c0_g1	2.11642	6.6904	0	0	0	0	0.902341	0	1.54962	0	0	0	6.6904	1.63989	2.94306	0	0	0	0	0.927776	0	1.35028	0	0	0	2.94306	0	61	TRINITY_DN13658_c0_g1	--	--	Molecular Function: ATP binding (GO:0005524);; Cellular Component: mitochondrion (GO:0005739);; Cellular Component: plasma membrane (GO:0005886);; Biological Process: response to wounding (GO:0009611);; Biological Process: response to mechanical stimulus (GO:0009612);; Biological Process: systemic acquired resistance (GO:0009627);; Biological Process: salicylic acid biosynthetic process (GO:00096…	--	[O]	Posttranslational modification, protein turnover, chaperones	--	--	1	--	putative mitochondrial protein [Arabidopsis thaliana]
TRINITY_DN13659_c0_g1	0	0	0.198161	2.03348	2.02051	0.174035	1.5363	0	0.76088	0.810724	0.508188	0.911506	2.03348	-0.231476	-0.231476	0.0293456	1.3695	1.36331	0	1.11125	-0.231476	0.584821	0.625091	0.361341	0.703234	1.3695	-0.231476	112	TRINITY_DN13659_c0_g1	[Q]	Secondary metabolites biosynthesis, transport and catabolism	--	--	[QI]	--	--	Beta-amyrin 28-oxidase OS=Panax ginseng (Korean ginseng) PE=2 SV=1	1	--	PREDICTED: beta-amyrin 28-oxidase-like isoform X1 [Prunus mume]
TRINITY_DN13660_c0_g2	0	0	0	0	0	0	2.63896	0	0	0	0	0	2.63896	0	0	0	0	0	0	1.86353	0	0	0	0	0	1.86353	0	20	TRINITY_DN13660_c0_g2	--	--	Biological Process: respiratory burst involved in defense response (GO:0002679);; Cellular Component: plasma membrane (GO:0005886);; Biological Process: tryptophan catabolic process (GO:0006569);; Biological Process: oligopeptide transport (GO:0006857);; Biological Process: indoleacetic acid biosynthetic process (GO:0009684);; Biological Process: response to chitin (GO:0010200);; Biological Proce…	--	--	--	--	Putative leucine-rich repeat receptor-like protein kinase At2g19210 (Precursor) GN=At2g19210 OS=Arabidopsis thaliana (Mouse-ear cress) PE=3 SV=1	1	--	unknown protein [Arabidopsis thaliana]
TRINITY_DN13661_c0_g1	1.22271	0.999516	0	0	0	0	1.76111	0	0	0	0	0	1.76111	1.15232	0.999651	0	0	0	0	1.46525	0	0	0	0	0	1.46525	0	21	TRINITY_DN13661_c0_g1	[E]	Amino acid transport and metabolism	Molecular Function: hydroxymethylglutaryl-CoA lyase activity (GO:0004419);; Cellular Component: mitochondrion (GO:0005739);; Biological Process: leucine metabolic process (GO:0006551);;	K01640|1.21743e-96|ath:AT2G26800|Hydroxymethylglutaryl-CoA lyase; K01640 hydroxymethylglutaryl-CoA lyase [EC:4.1.3.4] (A)	[CE]	--	HMGL-like	Hydroxymethylglutaryl-CoA lyase, mitochondrial GN=HMGCL OS=Arabidopsis thaliana (Mouse-ear cress) PE=1 SV=2	1	--	Hydroxymethylglutaryl-CoA lyase [Arabidopsis thaliana]
TRINITY_DN13665_c0_g2	5.58483	0	0	0	0	0	8.76248	0	0	0	0	0	8.76248	2.71915	0	0	0	0	0	3.28725	0	0	0	0	0	3.28725	0	64	Unannotated
TRINITY_DN13684_c0_g1	0	1.59161	0	0	0	2.38422	0	0	0	0	0	0	2.38422	-1.75882	-0.384978	-1.75882	-1.75882	-1.75882	0	-1.75882	-1.75882	-1.75882	-1.75882	-1.75882	-1.75882	0	-1.75882	88	TRINITY_DN13684_c0_g1	--	--	--	--	--	--	--	--	--	--	hypothetical protein PRUPE_ppa018488mg, partial [Prunus persica]
TRINITY_DN13705_c0_g1	10.5414	7.59484	7.78805	6.65491	4.91322	8.02969	6.075	3.32137	6.79775	6.95652	5.6725	7.69642	10.5414	0.354072	-0.0712051	-0.0391331	-0.23829	-0.610732	0	-0.351947	-1.06319	-0.211618	-0.182538	-0.436449	-0.0542553	0.354072	-1.06319	67	TRINITY_DN13705_c0_g1	--	--	--	--	[R]	General function prediction only	PPR repeat;; PPR repeat family;; PPR repeat;; Pentatricopeptide repeat domain;; Tetratricopeptide repeat	Pentatricopeptide repeat-containing protein At2g21090 GN=PCMP-E48 OS=Arabidopsis thaliana (Mouse-ear cress) PE=2 SV=1	1	--	hypothetical protein PRUPE_ppa020837mg [Prunus persica]
TRINITY_DN13709_c0_g1	0	0	0	0	0	0	0	0	0	1.35486	0	0	1.35486	0	0	0	0	0	0	0	0	0	1.23564	0	0	1.23564	0	59	Unannotated
TRINITY_DN13722_c0_g1	0	0	0	3.73982	0	2.53548	0	3.78219	0	11.8608	4.23167	14.3708	14.3708	-1.82191	-1.82191	-1.82191	0.422928	-1.82191	0	-1.82191	0.435767	-1.82191	1.863	0.565366	2.12022	2.12022	-1.82191	42	TRINITY_DN13722_c0_g1	--	--	--	--	--	--	--	--	--	--	PREDICTED: uncharacterized protein LOC103323637 [Prunus mume]
TRINITY_DN13723_c0_g1	0	4.92565	0	9.16989	0	0	8.67882	0	3.31878	0	3.72745	4.38565	9.16989	0	2.56697	0	3.34623	0	0	3.27483	0	2.11062	0	2.24106	2.42912	3.34623	0	112	Unannotated
TRINITY_DN13727_c0_g1	3.86215	0	0	0	0	0	0	0	0	0	0	0	3.86215	2.2816	0	0	0	0	0	0	0	0	0	0	0	2.2816	0	83	Unannotated
TRINITY_DN13731_c0_g1	3.67837	2.11548	0	0	0	0	4.06105	0	0.922326	0	0	0	4.06105	2.22601	1.63946	0	0	0	0	2.33944	0	0.942853	0	0	0	2.33944	0	61	TRINITY_DN13731_c0_g1	--	--	Biological Process: maltose metabolic process (GO:0000023);; Biological Process: sulfate assimilation (GO:0000103);; Biological Process: selenium compound metabolic process (GO:0001887);; Molecular Function: sulfate adenylyltransferase (ATP) activity (GO:0004781);; Cellular Component: cytosol (GO:0005829);; Cellular Component: plasma membrane (GO:0005886);; Biological Process: gluconeogenesis (GO…	K13811|3.4922e-60|ath:AT3G22890|APS1; ATP sulfurylase 1; K13811 3'-phosphoadenosine 5'-phosphosulfate synthase [EC:2.7.7.4 2.7.1.25] (A)	[P]	Inorganic ion transport and metabolism	PUA-like domain	ATP sulfurylase 1, chloroplastic (Precursor) GN=APS1 OS=Arabidopsis thaliana (Mouse-ear cress) PE=1 SV=1	1	--	ATP sulfurylase [Arabidopsis thaliana]
TRINITY_DN13734_c0_g1	2.70263	0	4.64062	4.1314	0	8.11194	0	0	0	0	2.24833	2.77468	8.11194	-1.29921	-3.18776	-0.691904	-0.828406	-3.18776	0	-3.18776	-3.18776	-3.18776	-3.18776	-1.48806	-1.2714	0	-3.18776	52	Unannotated
TRINITY_DN13736_c0_g1	0	0	7.07548	3.90431	0	4.68174	0	0	0	1.35515	3.21346	0	7.07548	-2.50633	-2.50633	0.507214	-0.212282	-2.50633	0	-2.50633	-2.50633	-2.50633	-1.27052	-0.431326	-2.50633	0.507214	-2.50633	52	TRINITY_DN13736_c0_g1	--	--	--	--	--	--	Leucine Rich Repeat	--	--	--	hypothetical protein PRUPE_ppa015135mg, partial [Prunus persica]
TRINITY_DN13741_c0_g1	22.0697	29.4598	16.7398	49.9269	23.5033	14.7488	22.3461	37.2521	19.799	64.7352	18.239	17.0575	64.7352	0.55076	0.951668	0.171754	1.69319	0.637742	0	0.567946	1.2803	0.40128	2.06143	0.288795	0.197364	2.06143	0	89	TRINITY_DN13741_c0_g1	--	--	--	--	--	--	--	--	16	--	PREDICTED: uncharacterized protein LOC103321770 [Prunus mume]
TRINITY_DN13742_c0_g1	0	0	0.910538	0	0	0	0	0.942872	0	0	1.61965	0	1.61965	0	0	0.933979	0	0	0	0	0.958191	0	0	1.38937	0	1.38937	0	54	TRINITY_DN13742_c0_g1	[A]	RNA processing and modification	Molecular Function: nucleic acid binding (GO:0003676);; Molecular Function: exonuclease activity (GO:0004527);; Cellular Component: intracellular (GO:0005622);;	K13288|8.94113e-34|vcn:VOLCADRAFT_66302|hypothetical protein; K13288 oligoribonuclease [EC:3.1.-.-] (A)	[A]	RNA processing and modification	Exonuclease	Oligoribonuclease GN=At2g26970 OS=Arabidopsis thaliana (Mouse-ear cress) PE=2 SV=2	1	--	hypothetical protein RMATCC62417_01524 [Rhizopus microsporus]
TRINITY_DN13744_c0_g1	0	0	0	0	0	0	1.69551	0	0	0	0	0	1.69551	0	0	0	0	0	0	1.43056	0	0	0	0	0	1.43056	0	20	TRINITY_DN13744_c0_g1	[R]	General function prediction only	Molecular Function: receptor activity (GO:0004872);; Biological Process: response to hormone (GO:0009725);; Biological Process: response to sucrose (GO:0009744);; Cellular Component: integral component of membrane (GO:0016021);;	--	[RT]	--	Haemolysin-III related	Heptahelical transmembrane protein 4 GN=HHP4 OS=Arabidopsis thaliana (Mouse-ear cress) PE=2 SV=1	13	--	Haemolysin-III related integral membrane protein [Arabidopsis thaliana]
TRINITY_DN13747_c0_g1	1.6343	0.512947	3.09494	0	0	0	0	0	1.05994	1.0805	0	0	3.09494	1.39742	0.597361	2.03384	0	0	0	0	0	1.0426	1.05693	0	0	2.03384	0	3	Unannotated
TRINITY_DN13751_c0_g2	0	0	0	0	0	5.75004	0	0	0	0	0	19.7843	19.7843	-2.7549	-2.7549	-2.7549	-2.7549	-2.7549	0	-2.7549	-2.7549	-2.7549	-2.7549	-2.7549	1.62253	1.62253	-2.7549	72	Unannotated
TRINITY_DN13766_c0_g2	0	0	1.93037	1.84292	0	0	0	0	0	2.42397	0	0	2.42397	0	0	1.55108	1.50737	0	0	0	0	0	1.77567	0	0	1.77567	0	43	Unannotated
TRINITY_DN13767_c0_g1	0.627167	0	2.6897	2.42098	1.02788	0.427435	0	0.313259	0.539131	2.08846	1.24959	1.48527	2.6897	0.188937	-0.513425	1.37008	1.26098	0.50655	0	-0.513425	-0.120273	0.108691	1.11346	0.656239	0.799976	1.37008	-0.513425	12	TRINITY_DN13767_c0_g1	--	--	--	K03046|2.18775e-06|pper:PrpeC_p011|rpoC2; RNA polymerase beta' subunit; K03046 DNA-directed RNA polymerase subunit beta' [EC:2.7.7.6] (A)	--	--	--	DNA-directed RNA polymerase subunit beta&apos;&apos; {ECO:0000255|HAMAP-Rule:MF_01324} OS=Nicotiana tomentosiformis (Tobacco) PE=3 SV=1	--	--	RNA polymerase beta&apos;&apos; subunit, partial (chloroplast) [Crossosoma californicum]
TRINITY_DN13768_c0_g1	0	0	0	0	0	0	0	1.43078	0	0	1.00229	0	1.43078	0	0	0	0	0	0	0	1.28142	0	0	1.00165	0	1.28142	0	96	TRINITY_DN13768_c0_g1	--	--	Biological Process: cell morphogenesis (GO:0000902);; Biological Process: cytoskeleton organization (GO:0007010);; Biological Process: cell growth (GO:0016049);; Biological Process: developmental growth involved in morphogenesis (GO:0060560);;	K17261|1.06711e-38|cam:101497226|adenylyl cyclase-associated protein-like; K17261 adenylyl cyclase-associated protein (A)	[ZT]	--	Adenylate cyclase associated (CAP) C terminal;; Tubulin binding cofactor C	Cyclase-associated protein 1 GN=CAP1 OS=Arabidopsis thaliana (Mouse-ear cress) PE=2 SV=1	1	--	hypothetical protein BATDEDRAFT_14125 [Batrachochytrium dendrobatidis JAM81]
TRINITY_DN13776_c0_g1	0	0	0	0.612932	0.939066	0	2.22552	1.40543	0	1.58759	0.984539	0	2.22552	0	0	0	0.689685	0.955362	0	1.68953	1.2663	0	1.37161	0.988804	0	1.68953	0	101	Unannotated
TRINITY_DN13781_c0_g1	31.4431	43.1127	25.4237	30.5988	33.527	46.3901	34.9765	19.0999	31.9995	23.9178	22.1168	44.2935	46.3901	-0.546674	-0.10339	-0.842756	-0.584716	-0.45686	0	-0.397533	-1.2374	-0.52214	-0.927409	-1.03564	-0.0652827	0	-1.2374	86	TRINITY_DN13781_c0_g1	--	--	Molecular Function: structural constituent of ribosome (GO:0003735);; Cellular Component: ribosome (GO:0005840);; Biological Process: translation (GO:0006412);;	--	[O]	Posttranslational modification, protein turnover, chaperones	Ribosomal L18p/L5e family	--	1	--	PREDICTED: uncharacterized protein LOC103344707 [Prunus mume]
TRINITY_DN13786_c0_g1	0	4.14929	0	2.64664	0	0.897169	0	0	0	5.06717	0	1.33209	5.06717	-0.923848	1.44053	-0.923848	0.942721	-0.923848	0	-0.923848	-0.923848	-0.923848	1.67717	-0.923848	0.297775	1.67717	-0.923848	9	Unannotated
TRINITY_DN13787_c0_g1	0.702287	0.521845	0	4.28941	0.320121	2.40871	0.603639	0.971004	0	2.03946	2.34043	0.536147	4.28941	-1.00175	-1.1634	-1.76922	0.633882	-1.36855	0	-1.08787	-0.790293	-1.76922	-0.165408	-0.0291907	-1.14991	0.633882	-1.76922	49	Unannotated
TRINITY_DN138_c0_g1	7.34611	0	0	0	0	0	0	0	0	0	0	0	7.34611	3.0611	0	0	0	0	0	0	0	0	0	0	0	3.0611	0	39	Unannotated
TRINITY_DN13800_c0_g1	0	0	0.401388	0.585792	0	0	0	1.12334	0	0.736294	0	0.830659	1.12334	0	0	0.486856	0.665204	0	0	0	1.08633	0	0.796011	0	0.872363	1.08633	0	113	TRINITY_DN13800_c0_g1	[R]	General function prediction only	--	K12741|7.74809e-30|sot:102581600|heterogeneous nuclear ribonucleoprotein 1-like; K12741 heterogeneous nuclear ribonucleoprotein A1/A3 (A)	[R]	General function prediction only	RNA recognition motif. (a.k.a. RRM, RBD, or RNP domain);; RNA recognition motif (a.k.a. RRM, RBD, or RNP domain);; RNA recognition motif. (a.k.a. RRM, RBD, or RNP domain)	Heterogeneous nuclear ribonucleoprotein 1 GN=RNP1 OS=Arabidopsis thaliana (Mouse-ear cress) PE=1 SV=1	1	--	Subunit of cleavage factor I [Komagataella pastoris GS115]
TRINITY_DN13805_c0_g1	1.22133	0.820391	0	0	0	0	0.899584	0	0.229456	0	0	0	1.22133	1.15142	0.864248	0	0	0	0	0.925683	0	0.298021	0	0	0	1.15142	0	21	TRINITY_DN13805_c0_g1	[E]	Amino acid transport and metabolism	Molecular Function: threonine aldolase activity (GO:0004793);; Cellular Component: cytoplasm (GO:0005737);; Biological Process: threonine catabolic process (GO:0006567);; Biological Process: response to sucrose (GO:0009744);; Biological Process: response to fructose (GO:0009750);; Molecular Function: pyridoxal phosphate binding (GO:0030170);;	K01620|0|ath:AT1G08630|THA1; threonine aldolase; K01620 threonine aldolase [EC:4.1.2.5] (A)	[E]	Amino acid transport and metabolism	Beta-eliminating lyase;; Aminotransferase class I and II;; DegT/DnrJ/EryC1/StrS aminotransferase family;; Cys/Met metabolism PLP-dependent enzyme;; Aminotransferase class-V	Probable low-specificity L-threonine aldolase 1 GN=THA1 OS=Arabidopsis thaliana (Mouse-ear cress) PE=1 SV=1	3	--	threonine aldolase [Arabidopsis thaliana]
TRINITY_DN13811_c0_g1	38.3718	62.1327	107.553	100.521	128.5	85.3043	63.0016	109.361	77.6882	115.843	73.2906	119.643	128.5	-1.13227	-0.451044	0.330895	0.23427	0.585445	0	-0.431323	0.354726	-0.133284	0.437062	-0.216252	0.483237	0.585445	-1.13227	73	TRINITY_DN13811_c0_g1	--	--	Biological Process: systemic acquired resistance (GO:0009627);; Biological Process: regulation of defense response (GO:0031347);;	--	[TZ]	--	Uncharacterized conserved protein (DUF2358)	--	1	--	hypothetical protein PRUPE_ppa010447mg [Prunus persica]
TRINITY_DN13812_c0_g1	0.320861	0	1.76691	1.93942	0	0	0	0	0	1.66416	0.527721	0	1.93942	0.401479	0	1.46828	1.55553	0	0	0	0	0	1.41368	0.611381	0	1.55553	0	43	Unannotated
TRINITY_DN13813_c0_g2	1.11776	0	0	0	0	0	0.716978	0	0	0	0	0	1.11776	1.08254	0	0	0	0	0	0.779872	0	0	0	0	0	1.08254	0	83	TRINITY_DN13813_c0_g2	--	--	Molecular Function: protein binding (GO:0005515);; Biological Process: chlorophyll catabolic process (GO:0015996);;	--	--	--	Staygreen protein	Protein STAY-GREEN 1, chloroplastic (Precursor) GN=F7H19.100 OS=Arabidopsis thaliana (Mouse-ear cress) PE=1 SV=1	11	--	protein NON-YELLOWING 1 [Arabidopsis thaliana]
TRINITY_DN13822_c0_g1	0	0	0	0	0	0	0	11.8379	0	0	0	0	11.8379	0	0	0	0	0	0	0	3.68233	0	0	0	0	3.68233	0	96	Unannotated
TRINITY_DN13831_c0_g1	0	0	0	11.9355	0	0	0	0	0	0	0	0	11.9355	0	0	0	3.69327	0	0	0	0	0	0	0	0	3.69327	0	8	TRINITY_DN13831_c0_g1	--	--	--	--	[OE]	--	--	--	1	--	--
TRINITY_DN13839_c0_g1	0.586429	0.768393	0.453476	1.79889	0	2.41118	0	0	1.85111	1.40647	2.90738	0.652069	2.90738	-1.10449	-0.947833	-1.23076	-0.285418	-1.77027	0	-1.77027	-1.77027	-0.258747	-0.503356	0.19593	-1.046	0.19593	-1.77027	91	Unannotated
TRINITY_DN13843_c0_g1	118.893	262.783	243.397	416.846	311.995	266.823	101.25	431.491	234.282	556.872	219.878	374.677	556.872	-1.15954	-0.0219299	-0.132055	0.64169	0.224859	0	-1.38918	0.691389	-0.186887	1.05866	-0.278032	0.488214	1.05866	-1.38918	9	TRINITY_DN13843_c0_g1	--	--	Cellular Component: chloroplast thylakoid membrane (GO:0009535);; Biological Process: response to blue light (GO:0009637);; Biological Process: response to high light intensity (GO:0009644);; Biological Process: response to sucrose (GO:0009744);; Biological Process: response to red light (GO:0010114);; Biological Process: regulation of proton transport (GO:0010155);; Biological Process: photosyst…	--	--	--	Chlorophyll A-B binding protein	High-light-induced protein, chloroplastic (Precursor) GN=T7H20.170 OS=Arabidopsis thaliana (Mouse-ear cress) PE=1 SV=1	1	--	PREDICTED: high-light-induced protein, chloroplastic [Prunus mume]
TRINITY_DN13845_c0_g1	121.068	90.4455	42.7958	23.0711	18.9456	20.2897	51.726	7.17805	66.3318	14.1798	13.7571	16.7654	121.068	2.51946	2.10275	1.04063	0.177144	-0.0940878	0	1.30836	-1.38033	1.66113	-0.488006	-0.528752	-0.26109	2.51946	-1.38033	105	TRINITY_DN13845_c0_g1	--	--	--	--	--	--	Weak chloroplast movement under blue light	WEB family protein At2g38370 GN=At2g38370 OS=Arabidopsis thaliana (Mouse-ear cress) PE=2 SV=1	1	--	hypothetical protein PRUPE_ppa003709mg [Prunus persica]
TRINITY_DN13849_c0_g1	0.441284	1.58149	0.190127	0.296205	0.179641	0	0.877425	0	0.17099	0.20562	0	0	1.58149	0.527355	1.3682	0.251116	0.374294	0.238348	0	0.908755	0	0.227729	0.269775	0	0	1.3682	0	21	TRINITY_DN13849_c0_g1	--	--	Molecular Function: protein binding (GO:0005515);;	K09519|1.30643e-39|pmum:103319066|dnaJ homolog subfamily B member 13; K09519 DnaJ homolog subfamily B member 13 (A)	[O]	Posttranslational modification, protein turnover, chaperones	--	--	1	--	PREDICTED: dnaJ homolog subfamily B member 13 [Prunus mume]
TRINITY_DN13854_c0_g1	0	0	2.7752	4.05017	0	9.21823	0	7.25224	8.24832	11.7497	0	7.37988	11.7497	-3.35307	-3.35307	-1.43652	-1.01674	-3.35307	0	-3.35307	-0.308287	-0.143882	0.319315	-3.35307	-0.286143	0.319315	-3.35307	98	TRINITY_DN13854_c0_g1	--	--	Molecular Function: receptor serine/threonine kinase binding (GO:0033612);; Cellular Component: apoplast (GO:0048046);;	--	--	--	--	CLE1p (Precursor) GN=CLE1 OS=Arabidopsis thaliana (Mouse-ear cress) PE=1 SV=1	1	Inorganic ion transport and metabolism	hypothetical protein PRUPE_ppa014270mg [Prunus persica]
TRINITY_DN13857_c0_g1	0	0	4.17543	0	0	0	2.6727	0	6.73684	0	0	4.77147	6.73684	0	0	2.37168	0	0	0	1.87684	0	2.95174	0	0	2.52894	2.95174	0	100	TRINITY_DN13857_c0_g1	--	--	--	--	--	--	--	--	--	--	PREDICTED: vicilin C72-like [Prunus mume]
TRINITY_DN13859_c0_g1	0	0	0	0	0	0	0	0	0	0	0	1.05029	1.05029	0	0	0	0	0	0	0	0	0	0	0	1.03583	1.03583	0	113	TRINITY_DN13859_c0_g1	--	--	--	--	--	--	Interferon-induced transmembrane protein	--	1	--	--
TRINITY_DN13867_c0_g1	1.33084	0	0.573392	0	0	1.63878	0	0.455803	0	1.72577	0	0	1.72577	-0.179021	-1.39987	-0.745992	-1.39987	-1.39987	0	-1.39987	-0.858055	-1.39987	0.0467955	-1.39987	-1.39987	0.0467955	-1.39987	77	TRINITY_DN13867_c0_g1	[G]	Carbohydrate transport and metabolism	Molecular Function: aldose 1-epimerase activity (GO:0004034);; Biological Process: galactose metabolic process (GO:0006012);; Molecular Function: carbohydrate binding (GO:0030246);;	K01785|2.5356e-100|pmum:103338401|aldose 1-epimerase; K01785 aldose 1-epimerase [EC:5.1.3.3] (A)	[G]	Carbohydrate transport and metabolism	Aldose 1-epimerase	--	1	--	PREDICTED: aldose 1-epimerase [Prunus mume]
TRINITY_DN13872_c0_g1	0	0	0	3.30227	0	0	0	0	0	0	5.30437	9.22143	9.22143	0	0	0	2.1051	0	0	0	0	0	0	2.65635	3.35352	3.35352	0	112	Unannotated
TRINITY_DN13873_c0_g1	0	0	0	27.6901	0	0	0	0	0	0	0	0	27.6901	0	0	0	4.84248	0	0	0	0	0	0	0	0	4.84248	0	17	TRINITY_DN13873_c0_g1	--	--	--	--	[Z]	Cytoskeleton	Actin	--	1	--	--
TRINITY_DN13875_c0_g1	14.1421	23.7014	34.8199	43.061	32.4824	38.9302	26.3442	87.0702	30.1939	52.4025	48.7631	40.1692	87.0702	-1.39892	-0.692891	-0.156723	0.142021	-0.254078	0	-0.546248	1.14117	-0.356217	0.419427	0.317595	0.044084	1.14117	-1.39892	73	TRINITY_DN13875_c0_g1	--	--	--	--	--	--	ATP synthase delta (OSCP) subunit	ATP synthase delta chain, chloroplastic (Precursor) GN=ATPD OS=Nicotiana tabacum (Common tobacco) PE=2 SV=1	1	--	hypothetical protein PRUPE_ppa1027122mg, partial [Prunus persica]
TRINITY_DN13888_c0_g1	0	0	0	16.2571	0	0	0	0	0	0	6.60832	0	16.2571	0	0	0	4.10912	0	0	0	0	0	0	2.92758	0	4.10912	0	62	Unannotated
TRINITY_DN13891_c0_g1	1.86186	0	1.20327	0.320184	0	0	0	0	0	0	0.514305	0	1.86186	1.51695	0	1.13965	0.400739	0	0	0	0	0	0	0.598655	0	1.51695	0	83	Unannotated
TRINITY_DN13904_c0_g1	0	0	1.13184	0.548711	0	0	0	0	0	0	0	0	1.13184	0	0	1.0921	0.631068	0	0	0	0	0	0	0	0	1.0921	0	3	TRINITY_DN13904_c0_g1	--	--	--	--	[TK]	--	MH2 domain	--	1	--	--
TRINITY_DN13908_c0_g1	0	9.07654	0	0	0	0	6.44328	0	1.56448	0	0	0	9.07654	0	3.33293	0	0	0	0	2.89594	0	1.35867	0	0	0	3.33293	0	15	TRINITY_DN13908_c0_g1	[C]	Energy production and conversion	Biological Process: polysaccharide biosynthetic process (GO:0000271);; Molecular Function: copper ion binding (GO:0005507);; Biological Process: pentose-phosphate shunt (GO:0006098);; Molecular Function: electron carrier activity (GO:0009055);; Cellular Component: chloroplast thylakoid lumen (GO:0009543);; Cellular Component: chloroplast stroma (GO:0009570);; Biological Process: response to blue …	K02638|6.19976e-47|ath:AT1G20340|DRT112; DNA-damage resistance protein DRT112; K02638 plastocyanin (A)	--	--	Copper binding proteins, plastocyanin/azurin family	Plastocyanin major isoform, chloroplastic (Precursor) OS=Arabidopsis thaliana (Mouse-ear cress) PE=1 SV=2	1	--	DNA-damage resistance protein DRT112 [Arabidopsis thaliana]
TRINITY_DN13913_c0_g1	0	0	0.8537	2.78458	1.67724	4.43269	0	1.16186	0.121999	2.4935	1.94781	2.6334	4.43269	-2.44167	-2.44167	-1.55126	-0.521534	-1.02092	0	-2.44167	-1.32939	-2.2756	-0.636992	-0.882024	-0.580348	0	-2.44167	38	Unannotated
TRINITY_DN13917_c0_g1	16.0934	8.59963	27.0585	31.7242	22.527	16.0575	50.2818	54.6872	17.6379	25.7666	13.0424	19.7531	54.6872	0.00303368	-0.829351	0.718036	0.939954	0.463918	0	1.58804	1.70694	0.127837	0.650032	-0.280608	0.282922	1.70694	-0.829351	101	TRINITY_DN13917_c0_g1	--	--	--	--	--	--	--	--	1	--	hypothetical protein PRUPE_ppa021180mg [Prunus persica]
TRINITY_DN13920_c0_g1	0	0	1.22988	0	0	1.63162	0	0.907626	1.77285	1.23481	1.187	0	1.77285	-1.39595	-1.39595	-0.238984	-1.39595	-1.39595	0	-1.39595	-0.464175	0.0754141	-0.235799	-0.267001	-1.39595	0.0754141	-1.39595	91	TRINITY_DN13920_c0_g1	--	--	--	--	--	--	--	--	1	--	--
TRINITY_DN13929_c0_g1	1.58254	0	4.73188	6.43583	0.833913	4.70326	0	0	0	2.21219	4.20602	6.81627	6.81627	-1.143	-2.51179	0.00722248	0.382708	-1.63686	0	-2.51179	-2.51179	-2.51179	-0.828231	-0.131605	0.454693	0.454693	-2.51179	38	Unannotated
TRINITY_DN13930_c0_g1	0	0	0.879401	0	0	0	1.90696	0.699057	0	0	0	0	1.90696	0	0	0.910273	0	0	0	1.53951	0.764734	0	0	0	0	1.53951	0	20	TRINITY_DN13930_c0_g1	--	--	--	--	--	--	--	Provicilin (Fragment) OS=Pisum sativum (Garden pea) PE=3 SV=1	--	--	hypothetical protein PRUPE_ppa003838mg [Prunus persica]
TRINITY_DN13935_c0_g1	0.366403	0	3.03016	1.46435	3.50608	0.671594	1.19066	0	0.959215	0.508262	0.602622	2.12852	3.50608	-0.290841	-0.741224	1.26961	0.559986	1.43065	0	0.390143	-0.741224	0.229051	-0.148337	-0.0607896	0.904256	1.43065	-0.741224	32	Unannotated
TRINITY_DN13942_c0_g1	0	0	0	0	0	0	0	41.3232	0	0	0	0	41.3232	0	0	0	0	0	0	0	5.40338	0	0	0	0	5.40338	0	85	TRINITY_DN13942_c0_g1	--	--	Biological Process: metabolic process (GO:0008152);; Molecular Function: hydrolase activity, acting on ester bonds (GO:0016788);;	K01051|1.08445e-41|pper:PRUPE_ppa003474mg|hypothetical protein; K01051 pectinesterase [EC:3.1.1.11] (A)	--	--	Plant invertase/pectin methylesterase inhibitor	Pectinesterase 47 (Precursor) GN=MUG13.17 OS=Arabidopsis thaliana (Mouse-ear cress) PE=2 SV=1	77	--	hypothetical protein PRUPE_ppa003474mg [Prunus persica]
TRINITY_DN13952_c0_g1	0	0	0	0	0	6.64449	0	0	0	0	0	8.06984	8.06984	-2.93442	-2.93442	-2.93442	-2.93442	-2.93442	0	-2.93442	-2.93442	-2.93442	-2.93442	-2.93442	0.246657	0.246657	-2.93442	72	TRINITY_DN13952_c0_g1	--	--	--	--	--	--	Protease inhibitor/seed storage/LTP family	Non-specific lipid-transfer protein 13 (Precursor) GN=LTP13 OS=Arabidopsis thaliana (Mouse-ear cress) PE=2 SV=1	27	--	hypothetical protein PRUPE_ppa019866mg, partial [Prunus persica]
TRINITY_DN13967_c0_g1	1155.69	599.927	629.396	514.648	870.607	564.027	1011.76	864.633	917.548	598.033	1061.64	533.792	1155.69	1.0336	0.0888688	0.157938	-0.131934	0.625358	0	0.841894	0.615436	0.701034	0.0843147	0.911262	-0.079343	1.0336	-0.131934	83	TRINITY_DN13967_c0_g1	[O]	Posttranslational modification, protein turnover, chaperones	Molecular Function: ATP binding (GO:0005524);; Cellular Component: cell wall (GO:0005618);; Cellular Component: nucleolus (GO:0005730);; Cellular Component: plasma membrane (GO:0005886);; Biological Process: protein folding (GO:0006457);; Biological Process: response to heat (GO:0009408);; Biological Process: response to salt stress (GO:0009651);; Molecular Function: heat shock protein binding (G…	K09503|0|pper:PRUPE_ppa006299mg|hypothetical protein; K09503 DnaJ homolog subfamily A member 2 (A)	[O]	Posttranslational modification, protein turnover, chaperones	DnaJ domain;; DnaJ C terminal domain;; DnaJ central domain	DnaJ protein homolog (Precursor) GN=DNAJ1 OS=Cucumis sativus (Cucumber) PE=2 SV=1	1	--	hypothetical protein PRUPE_ppa006299mg [Prunus persica]
TRINITY_DN13972_c0_g2	0	0	0	1.7987	0	0	0	0	0	6.78163	0	0	6.78163	0	0	0	1.48476	0	0	0	0	0	2.96007	0	0	2.96007	0	59	TRINITY_DN13972_c0_g2	--	--	--	K12830|5.03595e-12|ppp:PHYPADRAFT_227044|hypothetical protein; K12830 splicing factor 3B subunit 3 (A)	[A]	RNA processing and modification	CPSF A subunit region	--	1	--	hypothetical protein AGABI2DRAFT_229642 [Agaricus bisporus var. bisporus H97]
TRINITY_DN13981_c0_g2	0	0	0	0	0	0	0	0	11.7905	8.21224	0	0	11.7905	0	0	0	0	0	0	0	0	3.677	3.20355	0	0	3.677	0	47	Unannotated
TRINITY_DN13986_c0_g1	0.428437	1.44565	3.10066	2.53208	3.70131	8.1262	0.94144	0.087771	2.38161	1.8948	1.24743	5.54089	8.1262	-2.67558	-1.89979	-1.15416	-1.3695	-0.956952	0	-2.23289	-3.06864	-1.43231	-1.65655	-2.02174	-0.480527	0	-3.06864	30	TRINITY_DN13986_c0_g1	--	--	--	--	--	--	Dof domain, zinc finger	Dof zinc finger protein DOF3.5 GN=DOF3.5 OS=Arabidopsis thaliana (Mouse-ear cress) PE=3 SV=1	1	--	hypothetical protein PRUPE_ppa018188mg [Prunus persica]
TRINITY_DN13998_c0_g1	0	0	0	0	0	0	0	0	2.70399	0	0	0	2.70399	0	0	0	0	0	0	0	0	1.88908	0	0	0	1.88908	0	47	TRINITY_DN13998_c0_g1	--	--	--	--	[W]	Extracellular structures	--	--	1	--	--
TRINITY_DN14001_c0_g2	4.69766	1.06221	0	0	0	0	1.53363	0	4.29416	0	0	0	4.69766	2.51037	1.04419	0	0	0	0	1.34121	0	2.4044	0	0	0	2.51037	0	61	TRINITY_DN14001_c0_g2	[U]	Intracellular trafficking, secretion, and vesicular transport	Cellular Component: cytoplasm (GO:0005737);;	--	[U]	Intracellular trafficking, secretion, and vesicular transport	VID27 cytoplasmic protein	Protein CYPRO4 GN=CYPRO4 OS=Cynara cardunculus (Cardoon) PE=2 SV=1	1	--	vacuolar import/degradation, Vid27-related protein [Arabidopsis thaliana]
TRINITY_DN14008_c0_g1	0.76282	0	0	0	0	0	0	2.76059	0	0	0.613239	0	2.76059	0.817885	0	0	0	0	0	0	1.91096	0	0	0.68996	0	1.91096	0	96	Unannotated
TRINITY_DN14019_c0_g1	0	0	0	0	0	0	0	0	0	2.26015	0	0	2.26015	0	0	0	0	0	0	0	0	0	1.70494	0	0	1.70494	0	59	Unannotated
TRINITY_DN14026_c0_g1	0.676454	1.58669	0	0	0	0	0.63383	0	0.156802	0	0	0	1.58669	0.745413	1.37111	0	0	0	0	0.708258	0	0.210142	0	0	0	1.37111	0	21	TRINITY_DN14026_c0_g1	[R]	General function prediction only	Molecular Function: nucleotide binding (GO:0000166);; Cellular Component: cytoplasm (GO:0005737);; Biological Process: amino acid transport (GO:0006865);; Molecular Function: zinc ion binding (GO:0008270);; Biological Process: toxin catabolic process (GO:0009407);; Biological Process: response to bacterium (GO:0009617);; Biological Process: plant-type hypersensitive response (GO:0009626);; Biolog…	K00083|1.64024e-162|ath:AT4G37990|ELI3-2; cinnamyl alcohol dehydrogenase 8; K00083 cinnamyl-alcohol dehydrogenase [EC:1.1.1.195] (A)	[Q]	Secondary metabolites biosynthesis, transport and catabolism	Alcohol dehydrogenase GroES-like domain;; Zinc-binding dehydrogenase	Cinnamyl alcohol dehydrogenase 8 GN=At4g37990 OS=Arabidopsis thaliana (Mouse-ear cress) PE=1 SV=1	1	--	cinnamyl alcohol dehydrogenase 8 [Arabidopsis thaliana]
TRINITY_DN14028_c0_g1	13.3649	3.92298	27.3126	3.02753	0.836512	0.822502	107.658	42.1837	40.8423	11.7029	4.51937	1.137	107.658	2.97856	1.43361	3.95745	1.14397	0.0110474	0	5.89773	4.5665	4.52097	2.80117	1.59858	0.229666	5.89773	0	82	TRINITY_DN14028_c0_g1	--	--	Biological Process: water transport (GO:0006833);; Molecular Function: urea transmembrane transporter activity (GO:0015204);; Molecular Function: water channel activity (GO:0015250);; Cellular Component: integral component of membrane (GO:0016021);; Biological Process: urea transmembrane transport (GO:0071918);;	K09873|5.77325e-24|pper:PRUPE_ppa010364mg|hypothetical protein; K09873 aquaporin TIP (A)	[G]	Carbohydrate transport and metabolism	Major intrinsic protein	Aquaporin TIP1-3, N-terminally processed GN=TIP1-3 OS=Arabidopsis thaliana (Mouse-ear cress) PE=1 SV=1	1	--	hypothetical protein PRUPE_ppa010364mg [Prunus persica]
TRINITY_DN14037_c0_g2	19.242	0	0	0	0	0	0	0	0	0	0	0	19.242	4.33928	0	0	0	0	0	0	0	0	0	0	0	4.33928	0	33	TRINITY_DN14037_c0_g2	--	--	Molecular Function: dodecenoyl-CoA delta-isomerase activity (GO:0004165);; Cellular Component: nucleus (GO:0005634);; Cellular Component: peroxisome (GO:0005777);; Cellular Component: cytosol (GO:0005829);; Biological Process: fatty acid beta-oxidation (GO:0006635);; Molecular Function: carnitine racemase activity (GO:0008809);; Biological Process: toxin catabolic process (GO:0009407);; Biologica…	--	--	--	Enoyl-CoA hydratase/isomerase family	--	1	--	carnitine racemase like protein [Arabidopsis thaliana]
TRINITY_DN14038_c0_g2	1.68138	1.10591	0	0	0	0	1.71935	0	0.768444	0	0	0	1.71935	1.42298	1.07444	0	0	0	0	1.44326	0	0.82248	0	0	0	1.44326	0	61	TRINITY_DN14038_c0_g2	--	--	Molecular Function: acid phosphatase activity (GO:0003993);; Cellular Component: extracellular region (GO:0005576);; Cellular Component: vacuole (GO:0005773);; Cellular Component: plasmodesma (GO:0009506);; Cellular Component: chloroplast (GO:0009507);; Biological Process: indoleacetic acid biosynthetic process (GO:0009684);; Cellular Component: membrane (GO:0016020);; Biological Process: cystein…	--	--	--	HAD superfamily, subfamily IIIB (Acid phosphatase)	Acid phosphatase 1 (Precursor) GN=APS1 OS=Solanum lycopersicum (Tomato) PE=2 SV=1	1	--	HAD superfamily, subfamily IIIB acid phosphatase [Arabidopsis thaliana]
TRINITY_DN14043_c0_g1	0	0	0	0	0	0	1.72574	2.68807	0	0	0	0	2.68807	0	0	0	0	0	0	1.44665	1.88287	0	0	0	0	1.88287	0	96	TRINITY_DN14043_c0_g1	--	--	--	--	--	--	--	--	1	--	hypothetical protein PRUPE_ppa008467mg [Prunus persica]
TRINITY_DN14049_c0_g1	3.75607	5.65013	0	0	0	0	3.12983	0	0.790147	0	0	0	5.65013	2.24977	2.73338	0	0	0	0	2.04608	0	0.840078	0	0	0	2.73338	0	45	TRINITY_DN14049_c0_g1	[A]	RNA processing and modification	Biological Process: cell morphogenesis (GO:0000902);; Molecular Function: nucleic acid binding (GO:0003676);; Molecular Function: ribonuclease activity (GO:0004540);; Cellular Component: nucleus (GO:0005634);; Cellular Component: cytoplasm (GO:0005737);; Biological Process: Golgi organization (GO:0007030);; Biological Process: vacuole organization (GO:0007033);; Biological Process: RNA modificati…	K12581|9.05265e-67|crb:CARUB_v10001652mg|hypothetical protein; K12581 CCR4-NOT transcription complex subunit 7/8 (A)	[A]	RNA processing and modification	CAF1 family ribonuclease	Probable CCR4-associated factor 1 homolog 10 GN=CAF1-10 OS=Arabidopsis thaliana (Mouse-ear cress) PE=2 SV=1	1	--	hypothetical protein CARUB_v10001652mg [Capsella rubella]
TRINITY_DN14055_c0_g1	0	0	0	3.38513	0	0	0.955103	0	0	0	0	0	3.38513	0	0	0	2.13262	0	0	0.967245	0	0	0	0	0	2.13262	0	8	Unannotated
TRINITY_DN14062_c0_g1	0	0	0	0	0	3.84544	0	0	0	0	0	0	3.84544	-2.27663	-2.27663	-2.27663	-2.27663	-2.27663	0	-2.27663	-2.27663	-2.27663	-2.27663	-2.27663	-2.27663	0	-2.27663	22	TRINITY_DN14062_c0_g1	[K]	Transcription	Biological Process: mRNA splicing, via spliceosome (GO:0000398);; Molecular Function: nucleic acid binding (GO:0003676);; Cellular Component: spliceosomal complex (GO:0005681);;	K11097|3.94094e-35|pvu:PHAVU_003G149400g|hypothetical protein; K11097 small nuclear ribonucleoprotein E (A)	[A]	RNA processing and modification	LSM domain	--	1	--	Sme1p [Rhizophagus irregularis DAOM 197198w]
TRINITY_DN14065_c0_g1	0	0	0	0	0	0	0	0	0.835655	1.00489	0	3.47314	3.47314	0	0	0	0	0	0	0	0	0.876295	1.00353	0	2.16129	2.16129	0	113	TRINITY_DN14065_c0_g1	--	--	Biological Process: formation of translation preinitiation complex (GO:0001731);; Molecular Function: translation initiation factor activity (GO:0003743);; Cellular Component: eukaryotic translation initiation factor 3 complex (GO:0005852);; Biological Process: regulation of translational initiation (GO:0006446);; Cellular Component: eukaryotic 43S preinitiation complex (GO:0016282);; Molecular F…	K03252|7.39732e-30|fve:101298439|eukaryotic translation initiation factor 3 subunit C-like; K03252 translation initiation factor 3 subunit C (A)	[J]	Translation, ribosomal structure and biogenesis	Eukaryotic translation initiation factor 3 subunit 8 N-terminus	Eukaryotic translation initiation factor 3 subunit C {ECO:0000255|HAMAP-Rule:MF_03002} GN=TIF3C1 OS=Medicago truncatula (Barrel medic) PE=2 SV=1	1	--	predicted protein [Hordeum vulgare subsp. vulgare]
TRINITY_DN14068_c0_g1	0	18.8367	0	0	0	0	0	0	0	0	0	0	18.8367	0	4.3101	0	0	0	0	0	0	0	0	0	0	4.3101	0	14	Unannotated
TRINITY_DN14070_c0_g2	0	0	2.29408	1.83132	0	2.01478	0	0	0	0	4.08067	0	4.08067	-1.59205	-1.59205	0.127821	-0.0905783	-1.59205	0	-1.59205	-1.59205	-1.59205	-1.59205	0.752965	-1.59205	0.752965	-1.59205	91	TRINITY_DN14070_c0_g2	[EF]	--	Molecular Function: aspartate carbamoyltransferase activity (GO:0004070);; Molecular Function: ATP binding (GO:0005524);; Biological Process: 'de novo' pyrimidine nucleobase biosynthetic process (GO:0006207);; Biological Process: glutamine catabolic process (GO:0006543);; Molecular Function: amino acid binding (GO:0016597);; Molecular Function: metal ion binding (GO:0046872);; Biological Process:…	K11540|2.54047e-42|gsl:Gasu_42540|trifunctional protein carbamoyl-phosphate synthase (glutamine-dependent) / aspartate carbamoyltransferase / dihydroorotase (CAD protein) (EC:2.1.3.2 6.3.5.5 3.5.2.3); K11540 carbamoyl-phosphate synthase / aspartate carbamoyltransferase / dihydroorotase [EC:6.3.5.5 2.1.3.2 3.5.2.3] (A)	[R]	General function prediction only	Carbamoyl-phosphate synthase L chain, ATP binding domain;; ATP-grasp domain	Carbamoyl-phosphate synthase large chain, chloroplastic (Precursor) GN=F1N18.6 OS=Arabidopsis thaliana (Mouse-ear cress) PE=1 SV=1	1	--	probable URA2-multifunctional pyrimidine biosynthesis protein [Fusarium fujikuroi IMI 58289]
TRINITY_DN14073_c0_g2	0	0.819625	0	0	0	0	2.16892	0	0	0	0	0	2.16892	0	0.863641	0	0	0	0	1.66399	0	0	0	0	0	1.66399	0	20	TRINITY_DN14073_c0_g2	--	--	--	--	--	--	--	--	1	--	uncharacterized protein [Arabidopsis thaliana]
TRINITY_DN14075_c0_g1	3.53711	5.69329	0	0	0	0	2.38648	0	1.32906	0	0	0	5.69329	2.18177	2.74271	0	0	0	0	1.75979	0	1.21975	0	0	0	2.74271	0	45	TRINITY_DN14075_c0_g1	--	--	Molecular Function: protein binding (GO:0005515);; Molecular Function: ATP binding (GO:0005524);; Cellular Component: plasma membrane (GO:0005886);; Biological Process: oligopeptide transport (GO:0006857);; Biological Process: response to water deprivation (GO:0009414);; Biological Process: response to wounding (GO:0009611);; Biological Process: coumarin biosynthetic process (GO:0009805);; Biolog…	--	[E]	Amino acid transport and metabolism	POT family;; BT1 family	Protein NRT1/ PTR FAMILY 6.3 OS=Arabidopsis thaliana (Mouse-ear cress) PE=1 SV=1	7	--	Chain A, Crystal Structure Of A Nitrate Transporter
TRINITY_DN14078_c0_g1	4.63374	4.6158	5.40269	11.1924	17.045	18.2838	201.699	7.07508	4.7352	3.30987	17.069	13.6053	201.699	-1.77522	-1.77982	-1.59064	-0.661411	-0.0957896	0	3.39388	-1.25584	-1.74947	-2.16167	-0.0938713	-0.400898	3.39388	-2.16167	94	TRINITY_DN14078_c0_g1	--	--	Molecular Function: anthranilate N-benzoyltransferase activity (GO:0047672);;	--	--	--	Transferase family	Uncharacterized acetyltransferase At3g50280 GN=At3g50280 OS=Arabidopsis thaliana (Mouse-ear cress) PE=3 SV=1	1	--	PREDICTED: uncharacterized acetyltransferase At3g50280 [Prunus mume]
TRINITY_DN14079_c0_g1	4.90779	0	0.857442	0	0	0	0.52919	0	0.715894	0	0	0	4.90779	2.56262	0	0.893317	0	0	0	0.612767	0	0.77896	0	0	0	2.56262	0	39	Unannotated
TRINITY_DN14084_c0_g1	0.958674	9.82049	0	0	0.70044	0	0	0	1.99742	0.801733	0	0	9.82049	0.969877	3.43569	0	0	0.765908	0	0	0	1.58372	0.849385	0	0	3.43569	0	14	Unannotated
TRINITY_DN14096_c0_g1	0	0	7.4577	0	0	0	0	0	0	4.03269	0	0	7.4577	0	0	3.08027	0	0	0	0	0	0	2.33133	0	0	3.08027	0	102	Unannotated
TRINITY_DN14099_c0_g1	109.949	75.7078	87.0198	58.8734	30.8943	44.9896	49.8633	24.3022	51.4125	46.3411	45.2799	35.5253	109.949	1.27052	0.738066	0.93652	0.380608	-0.528011	0	0.145318	-0.862043	0.188604	0.0417842	0.00907736	-0.33241	1.27052	-0.862043	120	TRINITY_DN14099_c0_g1	--	--	Molecular Function: dolichyl-diphosphooligosaccharide-protein glycotransferase activity (GO:0004579);; Cellular Component: vacuolar membrane (GO:0005774);; Cellular Component: endoplasmic reticulum (GO:0005783);; Cellular Component: plasma membrane (GO:0005886);; Biological Process: protein glycosylation (GO:0006486);; Cellular Component: plant-type cell wall (GO:0009505);; Cellular Component: in…	K12666|0|pmum:103332361|dolichyl-diphosphooligosaccharide--protein glycosyltransferase subunit 1B; K12666 oligosaccharyltransferase complex subunit alpha (ribophorin I) (A)	[O]	Posttranslational modification, protein turnover, chaperones	Ribophorin I	Dolichyl-diphosphooligosaccharide--protein glycosyltransferase subunit 1B (Precursor) GN=T8O11.11 OS=Arabidopsis thaliana (Mouse-ear cress) PE=2 SV=1	1	--	PREDICTED: dolichyl-diphosphooligosaccharide--protein glycosyltransferase subunit 1B [Prunus mume]
TRINITY_DN14102_c0_g1	0	0	0	0	0	0	0	10.0292	0	0	0	0	10.0292	0	0	0	0	0	0	0	3.46325	0	0	0	0	3.46325	0	96	TRINITY_DN14102_c0_g1	--	--	--	--	[R]	General function prediction only	--	--	1	--	--
TRINITY_DN14103_c0_g1	0.124601	0.516968	1.62559	2.28637	1.58135	1.78758	0.346566	0.851234	0.4312	0.83432	1.56189	1.57461	2.28637	-1.3096	-0.877824	-0.0863719	0.23748	-0.110888	0	-1.04973	-0.590527	-0.96179	-0.60377	-0.121808	-0.114662	0.23748	-1.3096	16	TRINITY_DN14103_c0_g1	--	--	--	--	--	--	--	Probable galacturonosyltransferase-like 2 GN=GATL2 OS=Arabidopsis thaliana (Mouse-ear cress) PE=2 SV=1	--	--	PREDICTED: probable galacturonosyltransferase-like 1 [Solanum lycopersicum]
TRINITY_DN14111_c0_g1	0	0	1.18783	2.11497	1.25006	1.42969	0.596731	0	0	0	1.72647	0.67711	2.11497	-1.28077	-1.28077	-0.151272	0.358448	-0.11081	0	-0.605649	-1.28077	-1.28077	-1.28077	0.166262	-0.534793	0.358448	-1.28077	6	Unannotated
TRINITY_DN14112_c0_g1	84.3499	97.3997	66.6023	70.7606	58.1557	78.1417	43.5621	21.4512	65.3524	45.5893	45.0669	78.6809	97.3997	0.10895	0.314215	-0.227367	-0.141247	-0.419922	0	-0.828622	-1.81765	-0.25429	-0.764439	-0.780709	0.00979538	0.314215	-1.81765	67	TRINITY_DN14112_c0_g1	[OU]	--	Molecular Function: serine-type endopeptidase activity (GO:0004252);; Cellular Component: mitochondrial matrix (GO:0005759);; Biological Process: proteolysis (GO:0006508);; Molecular Function: zinc ion binding (GO:0008270);; Cellular Component: chloroplast thylakoid membrane (GO:0009535);; Cellular Component: chloroplastic endopeptidase Clp complex (GO:0009840);; Biological Process: methylglyoxal…	K01358|1.83655e-157|pmum:103321077|ATP-dependent Clp protease proteolytic subunit 2, mitochondrial; K01358 ATP-dependent Clp protease, protease subunit [EC:3.4.21.92] (A)	[O]	Posttranslational modification, protein turnover, chaperones	Clp protease	ATP-dependent Clp protease proteolytic subunit 2, mitochondrial (Precursor) GN=MYJ24.13 OS=Arabidopsis thaliana (Mouse-ear cress) PE=1 SV=1	1	--	PREDICTED: ATP-dependent Clp protease proteolytic subunit 2, mitochondrial [Prunus mume]
TRINITY_DN14113_c0_g1	2.63339	6.47015	0	0	0	0	0	0	1.32474	0.229274	0	0	6.47015	1.86132	2.90114	0	0	0	0	0	0	1.21707	0.297807	0	0	2.90114	0	68	TRINITY_DN14113_c0_g1	--	--	--	--	[R]	General function prediction only	Domain of unknown function (DUF4283);; Zinc knuckle	--	31	--	PREDICTED: uncharacterized protein LOC103337115 [Prunus mume]
TRINITY_DN14115_c0_g1	0	0.387994	0	1.81105	0.637772	1.09958	1.22389	0.419131	0.26142	2.30424	1.17445	0.181174	2.30424	-1.0701	-0.597098	-1.0701	0.42101	-0.358364	0	0.082985	-0.565091	-0.735049	0.654222	0.0505493	-0.829877	0.654222	-1.0701	16	Unannotated
TRINITY_DN14121_c0_g2	0	0	0	0	3.83071	0	0	0	0	0	1.2794	1.85668	3.83071	0	0	0	0	2.27223	0	0	0	0	0	1.18865	1.51434	2.27223	0	81	Unannotated
TRINITY_DN14125_c0_g1	0.812247	0.718285	5.10961	15.5261	11.2262	15.2672	10.5024	0.476453	0.737678	2.35178	9.4552	5.67504	15.5261	-3.16611	-3.24292	-1.41281	0.022782	-0.411987	0	-0.500026	-3.46176	-3.22673	-2.27896	-0.637744	-1.28512	0.022782	-3.46176	52	TRINITY_DN14125_c0_g1	--	--	Molecular Function: magnesium ion binding (GO:0000287);; Cellular Component: mitochondrion (GO:0005739);; Cellular Component: cytosol (GO:0005829);; Cellular Component: chloroplast (GO:0009507);; Molecular Function: terpene synthase activity (GO:0010333);; Biological Process: terpenoid biosynthetic process (GO:0016114);; Molecular Function: S-linalool synthase activity (GO:0034007);;	K15086|0|pper:PRUPE_ppa003380mg|hypothetical protein; K15086 (3S)-linalool synthase [EC:4.2.3.25] (A)	--	--	Terpene synthase family, metal binding domain;; Terpene synthase, N-terminal domain	(3S,6E)-nerolidol synthase 2, chloroplastic/mitochondrial (Precursor) OS=Fragaria ananassa (Strawberry) PE=1 SV=1	19	--	hypothetical protein PRUPE_ppa003380mg [Prunus persica]
TRINITY_DN14134_c0_g1	3.35823	0	0	0	0	0	2.65723	1.18558	0	0	0	0	3.35823	2.12374	0	0	0	0	0	1.87075	1.12802	0	0	0	0	2.12374	0	64	TRINITY_DN14134_c0_g1	--	--	--	--	[R]	General function prediction only	C2 domain	Elicitor-responsive protein 3 OS=Oryza sativa subsp. japonica (Rice) PE=2 SV=1	1109	--	hypothetical protein PRUPE_ppa026834mg [Prunus persica]
TRINITY_DN14139_c0_g1	0	0	0	4.99105	0	0	0	2.5238	0	0	0	9.13058	9.13058	0	0	0	2.58281	0	0	0	1.81713	0	0	0	3.34065	3.34065	0	112	TRINITY_DN14139_c0_g1	--	--	Molecular Function: nucleotide binding (GO:0000166);; Molecular Function: anion binding (GO:0043168);;	K10357|6.64164e-08|gmx:100786893|myosin-6-like; K10357 myosin V (A)	[Z]	Cytoskeleton	Myosin head (motor domain)	Myosin-8 GN=F20D22.7 OS=Arabidopsis thaliana (Mouse-ear cress) PE=3 SV=1	1	--	hypothetical protein SDRG_03848 [Saprolegnia diclina VS20]
TRINITY_DN14144_c0_g2	15.753	0	0	0	2.73629	0	0	0	0	0	0	4.36919	15.753	4.06634	0	0	0	1.90161	0	0	0	0	0	0	2.4247	4.06634	0	39	TRINITY_DN14144_c0_g2	[V]	Defense mechanisms	Molecular Function: ATP binding (GO:0005524);; Biological Process: ATP catabolic process (GO:0006200);; Molecular Function: xenobiotic-transporting ATPase activity (GO:0008559);; Molecular Function: polyamine-transporting ATPase activity (GO:0015417);; Cellular Component: integral component of membrane (GO:0016021);; Biological Process: transmembrane transport (GO:0055085);;	K05658|4.87721e-41|pper:PRUPE_ppa015387mg|hypothetical protein; K05658 ATP-binding cassette, subfamily B (MDR/TAP), member 1 [EC:3.6.3.44] (A)	[Q]	Secondary metabolites biosynthesis, transport and catabolism	--	ABC transporter B family member 1 GN=T1J8.9 OS=Arabidopsis thaliana (Mouse-ear cress) PE=1 SV=1	1	--	hypothetical protein PRUPE_ppa015387mg [Prunus persica]
TRINITY_DN14153_c0_g1	0	0	3.44112	16.349	6.50266	0	0	0	0	10.5209	3.57741	15.5851	16.349	0	0	2.15092	4.11678	2.9074	0	0	0	0	3.52618	2.19453	4.05182	4.11678	0	76	Unannotated
TRINITY_DN14156_c0_g1	0	0	1.02342	2.28036	2.97276	1.37383	0.591692	8.81592	1.62112	1.75114	5.58452	2.90271	8.81592	-1.24722	-1.24722	-0.230422	0.466637	0.742926	0	-0.576655	2.04791	0.142966	0.212815	1.47186	0.717261	2.04791	-1.24722	63	TRINITY_DN14156_c0_g1	--	--	--	--	--	--	--	--	--	--	hypothetical protein PRUPE_ppa013353mg [Prunus persica]
TRINITY_DN14165_c0_g1	2.68299	2.6504	4.45908	5.08217	5.77373	1.25038	2.87934	2.47864	3.38669	4.97767	3.15799	3.76731	5.77373	0.710712	0.697888	1.27849	1.43442	1.58979	0	0.785644	0.628357	0.962968	1.40942	0.885719	1.08301	1.58979	0	57	TRINITY_DN14165_c0_g1	--	--	Molecular Function: DNA binding (GO:0003677);; Molecular Function: sequence-specific DNA binding transcription factor activity (GO:0003700);; Biological Process: regulation of transcription, DNA-templated (GO:0006355);; Biological Process: multicellular organismal development (GO:0007275);;	--	--	--	No apical meristem (NAM) protein	NAC domain-containing protein 86 {ECO:0000312|EMBL:AED92405.1} OS=Arabidopsis thaliana (Mouse-ear cress) PE=2 SV=1	1	--	PREDICTED: NAC domain-containing protein 43 [Prunus mume]
TRINITY_DN14180_c0_g1	0	0.968322	0	0.183004	0	0	0.207407	3.2935	0.531621	1.05112	0	0	3.2935	0	0.976966	0	0.242455	0	0	0.271912	2.10216	0.615059	1.03641	0	0	2.10216	0	96	TRINITY_DN14180_c0_g1	--	--	Biological Process: carbohydrate metabolic process (GO:0005975);; Cellular Component: cytoplasmic membrane-bounded vesicle (GO:0016023);; Molecular Function: glucan endo-1,3-beta-D-glucosidase activity (GO:0042973);;	--	--	--	Glycosyl hydrolases family 17	Putative glucan endo-1,3-beta-glucosidase GVI (Precursor; Fragment) OS=Hordeum vulgare (Barley) PE=3 SV=1	1	--	PREDICTED: putative glucan endo-1,3-beta-glucosidase GVI [Prunus mume]
TRINITY_DN14187_c0_g1	0	0	0	0	0	0	10.7842	0	0	0	0	0	10.7842	0	0	0	0	0	0	3.55878	0	0	0	0	0	3.55878	0	115	TRINITY_DN14187_c0_g1	[E]	Amino acid transport and metabolism	Molecular Function: cysteine synthase activity (GO:0004124);; Cellular Component: mitochondrion (GO:0005739);; Cellular Component: endosome (GO:0005768);; Cellular Component: Golgi apparatus (GO:0005794);; Cellular Component: trans-Golgi network (GO:0005802);; Biological Process: cysteine biosynthetic process from serine (GO:0006535);; Biological Process: glycine catabolic process (GO:0006546);; …	K01738|3.53104e-51|ath:AT2G43750|OASB; O-acetylserine (thiol) lyase (OAS-TL) isoform oasB; K01738 cysteine synthase A [EC:2.5.1.47] (A)	[E]	Amino acid transport and metabolism	--	Cysteine synthase, chloroplastic/chromoplastic (Precursor) GN=OASB OS=Arabidopsis thaliana (Mouse-ear cress) PE=1 SV=2	1	--	cysteine synthase [Arabidopsis thaliana]
TRINITY_DN14207_c0_g2	0	0	7.79292	0	0	20.5325	8.7036	0	0	8.42791	0	0	20.5325	-4.42844	-4.42844	-1.2921	-4.42844	-4.42844	0	-1.14992	-4.42844	-4.42844	-1.1915	-4.42844	-4.42844	0	-4.42844	29	Unannotated
TRINITY_DN14218_c0_g1	28.7196	42.1951	252.855	299.564	253.027	251.713	6.75472	58.5765	74.583	271.912	129.55	288.049	299.564	-3.08801	-2.54856	0.00650579	0.250171	0.00747897	0	-5.02628	-2.08468	-1.74137	0.110934	-0.952903	0.193814	0.250171	-5.02628	111	TRINITY_DN14218_c0_g1	--	--	--	--	--	--	Plant invertase/pectin methylesterase inhibitor	Putative invertase inhibitor (Precursor) OS=Platanus acerifolia (London plane tree) PE=1 SV=1	7	--	hypothetical protein PRUPE_ppa012101mg [Prunus persica]
TRINITY_DN14255_c0_g1	1.37554	1.51217	0	0	0	0	1.58999	0	0	0	0	0	1.58999	1.24826	1.32893	0	0	0	0	1.37295	0	0	0	0	0	1.37295	0	21	TRINITY_DN14255_c0_g1	--	--	Cellular Component: nucleus (GO:0005634);; Cellular Component: cytoplasm (GO:0005737);; Biological Process: proximal/distal pattern formation (GO:0009954);; Biological Process: response to red light (GO:0010114);; Biological Process: floral organ abscission (GO:0010227);; Molecular Function: protein homodimerization activity (GO:0042803);; Molecular Function: protein heterodimerization activity (…	--	--	--	--	BTB/POZ domain-containing protein POB1 GN=POB1 OS=Arabidopsis thaliana (Mouse-ear cress) PE=2 SV=2	1	--	AT3G61600-like protein [Neslia paniculata]
TRINITY_DN14271_c0_g1	1.82899	0	0	0.918986	0	0	0.443493	0	0	0.609837	0.756377	0	1.82899	1.50028	0	0	0.940344	0	0	0.529564	0	0	0.686915	0.812602	0	1.50028	0	83	Unannotated
TRINITY_DN14287_c0_g1	0	0	0	0	0	0	0	0	0	0	0	54.9937	54.9937	0	0	0	0	0	0	0	0	0	0	0	5.80719	5.80719	0	95	Unannotated
TRINITY_DN14303_c0_g2	0	0	18.6302	0	0	0	0	0	0	7.6128	0	0	18.6302	0	0	4.29501	0	0	0	0	0	0	3.10648	0	0	4.29501	0	102	Unannotated
TRINITY_DN14308_c0_g1	3.51521	0	0	0	2.50049	1.41102	0.603961	0.831836	2.49461	6.42282	2.45897	0	6.42282	0.905149	-1.26964	-1.26964	-1.26964	0.537913	0	-0.588005	-0.396353	0.535488	1.62232	0.520699	-1.26964	1.62232	-1.26964	51	TRINITY_DN14308_c0_g1	--	--	--	--	--	--	--	--	1	--	hypothetical protein PRUPE_ppa017003mg [Prunus persica]
TRINITY_DN14316_c0_g1	0	0	3.14309	0	0	18.6594	0	0	7.87266	0	0	15.3178	18.6594	-4.29714	-4.29714	-2.24644	-4.29714	-4.29714	0	-4.29714	-4.29714	-1.14778	-4.29714	-4.29714	-0.268771	0	-4.29714	40	Unannotated
TRINITY_DN14349_c0_g1	0	0	3.46585	0	0	0	0	0	1.97844	0	1.80156	0	3.46585	0	0	2.15894	0	0	0	0	0	1.57456	0	1.48623	0	2.15894	0	3	Unannotated
TRINITY_DN14350_c0_g1	0.267625	0	0	0	0	5.60436	0	0	0	0	0	1.9744	5.60436	-2.38129	-2.72342	-2.72342	-2.72342	-2.72342	0	-2.72342	-2.72342	-2.72342	-2.72342	-2.72342	-1.15082	0	-2.72342	22	TRINITY_DN14350_c0_g1	--	--	--	--	--	--	--	--	--	--	PREDICTED: uncharacterized protein LOC103326050 [Prunus mume]
TRINITY_DN14363_c0_g1	0	0	0.976201	1.87583	1.30899	1.50266	0	0	0	0	1.20524	2.3992	2.3992	-1.32346	-1.32346	-0.340733	0.200518	-0.116198	0	-1.32346	-1.32346	-1.32346	-1.32346	-0.182523	0.441733	0.441733	-1.32346	6	TRINITY_DN14363_c0_g1	--	--	Molecular Function: hexokinase activity (GO:0004396);; Molecular Function: ATP binding (GO:0005524);; Biological Process: glycolytic process (GO:0006096);; Biological Process: phosphorylation (GO:0016310);;	K00844|4.38718e-27|pper:PRUPE_ppa025661mg|hypothetical protein; K00844 hexokinase [EC:2.7.1.1] (A)	[G]	Carbohydrate transport and metabolism	Hepatitis E virus ORF-2 (Putative capsid protein)	Probable hexokinase-like 2 protein GN=At4g37840 OS=Arabidopsis thaliana (Mouse-ear cress) PE=3 SV=1	1	--	hypothetical protein PRUPE_ppa025661mg [Prunus persica]
TRINITY_DN14381_c0_g1	0	0	0	0	0	0	1.86982	0	3.21109	0	0	0	3.21109	0	0	0	0	0	0	1.52096	0	2.0742	0	0	0	2.0742	0	20	TRINITY_DN14381_c0_g1	--	--	Molecular Function: protein serine/threonine kinase activity (GO:0004674);; Molecular Function: ATP binding (GO:0005524);; Cellular Component: nucleus (GO:0005634);; Cellular Component: cytoplasm (GO:0005737);; Cellular Component: plasma membrane (GO:0005886);; Biological Process: protein phosphorylation (GO:0006468);; Biological Process: protein N-linked glycosylation (GO:0006487);; Biological P…	K02218|1.16739e-34|ath:AT1G72710|CKL2; casein kinase 1-like protein 2; K02218 casein kinase 1 [EC:2.7.11.1] (A)	[T]	Signal transduction mechanisms	--	--	6	--	casein kinase 1-like protein 2 [Arabidopsis thaliana]
TRINITY_DN14384_c0_g2	0.184522	2.73428	0	0	0	0	1.44298	0	0.27021	0	0	0	2.73428	0.244305	1.90083	0	0	0	0	1.28864	0	0.345067	0	0	0	1.90083	0	21	TRINITY_DN14384_c0_g2	--	--	Cellular Component: nuclear envelope (GO:0005635);; Cellular Component: cytosol (GO:0005829);; Cellular Component: plasma membrane (GO:0005886);; Biological Process: protein import into nucleus (GO:0006606);; Biological Process: protein targeting to membrane (GO:0006612);; Biological Process: nucleotide transport (GO:0006862);; Biological Process: ER to Golgi vesicle-mediated transport (GO:000688…	--	[U]	Intracellular trafficking, secretion, and vesicular transport	Nuclear transport factor 2 (NTF2) domain	Nuclear transport factor 2 GN=NTF2 OS=Arabidopsis thaliana (Mouse-ear cress) PE=1 SV=1	1	--	nuclear transport factor 2B [Arabidopsis thaliana]
TRINITY_DN14389_c0_g1	2.49264	3.05353	2.30894	1.94627	2.37729	0.877099	0.78011	1.72632	1.59791	1.77353	2.69083	0.415401	3.05353	0.895814	1.11067	0.817866	0.650385	0.84736	0	-0.0765382	0.538448	0.468849	0.563217	0.97544	-0.407294	1.11067	-0.407294	57	TRINITY_DN14389_c0_g1	--	--	Molecular Function: metal ion binding (GO:0046872);;	--	[O]	Posttranslational modification, protein turnover, chaperones	Ring finger domain;; RING-H2 zinc finger;; Anaphase-promoting complex subunit 11 RING-H2 finger	RING-H2 finger protein ATL3 GN=ATL3 OS=Arabidopsis thaliana (Mouse-ear cress) PE=2 SV=1	51	--	PREDICTED: uncharacterized protein LOC103331463 [Prunus mume]
TRINITY_DN14407_c0_g1	3.61713	7.28364	4.58244	8.1997	2.29394	1.86656	0.322237	0	3.56103	2.56407	4.93137	0.501654	8.1997	0.687674	1.53094	0.961575	1.68227	0.200495	0	-1.11634	-1.51932	0.670039	0.314205	1.04904	-0.932769	1.68227	-1.51932	79	TRINITY_DN14407_c0_g1	--	--	--	--	--	--	--	--	1	--	PREDICTED: uncharacterized protein LOC103320276 [Prunus mume]
TRINITY_DN14409_c0_g1	0	9.93364	0	0	0	0	5.22244	0	0	0	0	0	9.93364	0	3.4507	0	0	0	0	2.63748	0	0	0	0	0	3.4507	0	15	TRINITY_DN14409_c0_g1	--	--	Molecular Function: endopeptidase activity (GO:0004175);; Molecular Function: inorganic diphosphatase activity (GO:0004427);; Cellular Component: nucleus (GO:0005634);; Cellular Component: integral component of plasma membrane (GO:0005887);; Biological Process: cellular response to phosphate starvation (GO:0016036);; Biological Process: dephosphorylation (GO:0016311);; Biological Process: galacto…	K13248|2.77775e-38|crb:CARUB_v10011086mg|hypothetical protein; K13248 pyridoxal phosphate phosphatase PHOSPHO2 [EC:3.1.3.74] (A)	[R]	General function prediction only	Putative Phosphatase	Inorganic pyrophosphatase 2 GN=At1g17710 OS=Arabidopsis thaliana (Mouse-ear cress) PE=2 SV=1	1	--	phosphoethanolamine/phosphocholine phosphatase [Arabidopsis thaliana]
TRINITY_DN14410_c0_g1	0.896771	0	0	0.900058	0.703398	0	0.321166	1.80295	1.6678	0.594585	1.33536	0	1.80295	0.923545	0	0	0.926044	0.768415	0	0.401812	1.48695	1.41565	0.673181	1.22365	0	1.48695	0	101	TRINITY_DN14410_c0_g1	--	--	--	K14638|2.88115e-90|pper:PRUPE_ppa023308mg|hypothetical protein; K14638 solute carrier family 15 (peptide/histidine transporter), member 3/4 (A)	[E]	Amino acid transport and metabolism	POT family	Protein NRT1/ PTR FAMILY 4.3 GN=F23H11.6 OS=Arabidopsis thaliana (Mouse-ear cress) PE=2 SV=1	1	--	hypothetical protein PRUPE_ppa023308mg, partial [Prunus persica]
TRINITY_DN14416_c0_g1	0	0	1.23066	2.89969	0	0	0	0	0	0	3.15605	0	3.15605	0	0	1.15747	1.96336	0	0	0	0	0	0	2.05521	0	2.05521	0	62	Unannotated
TRINITY_DN14426_c1_g1	0.610891	1.33795	0	0	0	0	0.762897	0	0.300492	0	0	0	1.33795	0.687859	1.22524	0	0	0	0	0.817948	0	0.379058	0	0	0	1.22524	0	21	TRINITY_DN14426_c1_g1	--	--	Biological Process: MAPK cascade (GO:0000165);; Molecular Function: DNA binding (GO:0003677);; Molecular Function: sequence-specific DNA binding transcription factor activity (GO:0003700);; Cellular Component: nucleus (GO:0005634);; Biological Process: regulation of transcription, DNA-templated (GO:0006355);; Biological Process: protein targeting to membrane (GO:0006612);; Biological Process: res…	--	--	--	AP2 domain	Ethylene-responsive transcription factor 11 GN=F3M18.20 OS=Arabidopsis thaliana (Mouse-ear cress) PE=2 SV=1	1	--	F3M18.20 [Arabidopsis thaliana]
TRINITY_DN14430_c0_g1	2.16657	0.835528	0	2.32368	1.37342	0.433064	0.87853	0.510607	0	0	0.512626	0.74393	2.32368	1.14382	0.357092	-0.519103	1.21368	0.727862	0	0.390501	0.0760252	-0.519103	-0.519103	0.0779528	0.283239	1.21368	-0.519103	83	TRINITY_DN14430_c0_g1	--	--	--	--	[R]	General function prediction only	--	Synaptotagmin-5 GN=T25N20.15 OS=Arabidopsis thaliana (Mouse-ear cress) PE=2 SV=1	46	--	PREDICTED: synaptotagmin-4 isoform X2 [Prunus mume]
TRINITY_DN14432_c0_g1	0	0	0	13.6119	0	24.7472	0	0	0	0	0	0	24.7472	-4.68634	-4.68634	-4.68634	-0.817267	-4.68634	0	-4.68634	-4.68634	-4.68634	-4.68634	-4.68634	-4.68634	0	-4.68634	109	Unannotated
TRINITY_DN14433_c0_g1	0.641876	2.06924	1.72362	1.33673	0.656527	1.54416	0.481505	0.168169	1.52501	0.676296	1.14124	1.55869	2.06924	-0.631845	0.270692	0.0983331	-0.122698	-0.619029	0	-0.780127	-1.12294	-0.0109033	-0.601914	-0.248745	0.00821696	0.270692	-1.12294	36	TRINITY_DN14433_c0_g1	--	--	--	--	[R]	General function prediction only	PPR repeat family;; PPR repeat;; Pentatricopeptide repeat domain;; PPR repeat	Pentatricopeptide repeat-containing protein At4g21065 GN=PCMP-H28 OS=Arabidopsis thaliana (Mouse-ear cress) PE=2 SV=2	1	--	PREDICTED: pentatricopeptide repeat-containing protein At4g21065-like [Prunus mume]
TRINITY_DN14435_c0_g2	0	0	0	0	0	0	0	0	83.3373	36.7561	0	0	83.3373	0	0	0	0	0	0	0	0	6.3981	5.23864	0	0	6.3981	0	47	Unannotated
TRINITY_DN14450_c0_g1	2.83455	5.08938	0	0	0	0	3.80517	0	1.25219	0	0	0	5.08938	1.93906	2.60629	0	0	0	0	2.26459	0	1.17133	0	0	0	2.60629	0	45	TRINITY_DN14450_c0_g1	[O]	Posttranslational modification, protein turnover, chaperones	Cellular Component: nucleus (GO:0005634);; Biological Process: protein folding (GO:0006457);; Biological Process: response to stress (GO:0006950);; Cellular Component: chloroplast (GO:0009507);; Biological Process: response to sucrose (GO:0009744);; Biological Process: response to fructose (GO:0009750);; Molecular Function: heat shock protein binding (GO:0031072);;	--	[O]	Posttranslational modification, protein turnover, chaperones	DnaJ domain	Chaperone protein dnaJ 11, chloroplastic (Precursor) GN=T19K4.170 OS=Arabidopsis thaliana (Mouse-ear cress) PE=1 SV=2	1	--	chaperone protein dnaJ 11 [Arabidopsis thaliana]
TRINITY_DN14454_c0_g1	0	0	0	0	0	0	0	4.49382	0	0	0	0	4.49382	0	0	0	0	0	0	0	2.45781	0	0	0	0	2.45781	0	96	Unannotated
TRINITY_DN14471_c0_g1	0.83139	0.679629	0	0	0.37897	1.62995	0	0	0	0	0	0	1.62995	-0.522095	-0.646891	-1.39503	-1.39503	-0.931443	0	-1.39503	-1.39503	-1.39503	-1.39503	-1.39503	-1.39503	0	-1.39503	110	TRINITY_DN14471_c0_g1	--	--	Biological Process: MAPK cascade (GO:0000165);; Molecular Function: protein serine/threonine kinase activity (GO:0004674);; Molecular Function: ATP binding (GO:0005524);; Biological Process: protein phosphorylation (GO:0006468);; Molecular Function: carbohydrate binding (GO:0030246);;	--	--	--	Legume lectin domain	L-type lectin-domain containing receptor kinase IX.1 (Precursor) GN=LECRK91 OS=Arabidopsis thaliana (Mouse-ear cress) PE=2 SV=1	--	--	hypothetical protein PRUPE_ppa019242mg [Prunus persica]
TRINITY_DN14473_c0_g1	3.96114	0	0	0	0	1.82561	0	0	0	0	0	1.837	3.96114	0.812106	-1.49856	-1.49856	-1.49856	-1.49856	0	-1.49856	-1.49856	-1.49856	-1.49856	-1.49856	0.00580303	0.812106	-1.49856	77	Unannotated
TRINITY_DN14474_c0_g1	0	0	0.314404	3.8934	2.60131	0	0	0	0	0	3.21317	0.880715	3.8934	0	0	0.394409	2.29084	1.84852	0	0	0	0	0	2.0749	0.911281	2.29084	0	62	TRINITY_DN14474_c0_g1	[P]	Inorganic ion transport and metabolism	Molecular Function: N,N-dimethylaniline monooxygenase activity (GO:0004499);; Biological Process: brassinosteroid mediated signaling pathway (GO:0009742);; Biological Process: auxin biosynthetic process (GO:0009851);; Molecular Function: flavin adenine dinucleotide binding (GO:0050660);; Molecular Function: NADP binding (GO:0050661);; Biological Process: oxidation-reduction process (GO:0055114);;	K11816|5.00835e-93|pper:PRUPE_ppa015832mg|hypothetical protein; K11816 indole-3-pyruvate monooxygenase [EC:1.14.13.168] (A)	[Q]	Secondary metabolites biosynthesis, transport and catabolism	Pyridine nucleotide-disulphide oxidoreductase;; Flavin-binding monooxygenase-like;; NAD(P)-binding Rossmann-like domain;; FAD binding domain	Probable indole-3-pyruvate monooxygenase YUCCA8 GN=F16A16.170 OS=Arabidopsis thaliana (Mouse-ear cress) PE=2 SV=1	1	--	hypothetical protein PRUPE_ppa015832mg [Prunus persica]
TRINITY_DN14485_c0_g1	0	1.09594	0	0	0	0	1.01892	0	0	0	0	0	1.09594	0	1.0676	0	0	0	0	1.01358	0	0	0	0	0	1.0676	0	21	TRINITY_DN14485_c0_g1	[C]	Energy production and conversion	Cellular Component: cytoplasm (GO:0005737);; Biological Process: glycerol metabolic process (GO:0006071);; Biological Process: lipid metabolic process (GO:0006629);; Biological Process: phosphate ion transport (GO:0006817);; Molecular Function: glycerophosphodiester phosphodiesterase activity (GO:0008889);; Biological Process: cellular response to phosphate starvation (GO:0016036);;	--	[R]	General function prediction only	Glycerophosphoryl diester phosphodiesterase family	Glycerophosphodiester phosphodiesterase GDPD2 {ECO:0000305} OS=Arabidopsis thaliana (Mouse-ear cress) PE=2 SV=1	1	--	glycerophosphoryl diester phosphodiesterase family protein [Arabidopsis thaliana]
TRINITY_DN1449_c0_g1	0	0	0	0	0	0	3.70617	0	0	0	0	0	3.70617	0	0	0	0	0	0	2.23455	0	0	0	0	0	2.23455	0	20	Unannotated
TRINITY_DN14491_c0_g2	0	70.7317	0	0	0	0	0	0	0	0	0	0	70.7317	0	6.16454	0	0	0	0	0	0	0	0	0	0	6.16454	0	14	TRINITY_DN14491_c0_g2	--	--	Cellular Component: nucleus (GO:0005634);; Cellular Component: cytosol (GO:0005829);;	--	--	--	--	--	1	--	AT2G25670 [Arabidopsis thaliana]
TRINITY_DN14494_c0_g1	1.89438	0	0	0	0	0	3.01555	0	0	0	0	0	3.01555	1.53326	0	0	0	0	0	2.0056	0	0	0	0	0	2.0056	0	64	TRINITY_DN14494_c0_g1	[J]	Translation, ribosomal structure and biogenesis	Biological Process: RNA methylation (GO:0001510);; Molecular Function: structural constituent of ribosome (GO:0003735);; Cellular Component: nucleus (GO:0005634);; Biological Process: translation (GO:0006412);; Biological Process: photorespiration (GO:0009853);; Cellular Component: cytosolic small ribosomal subunit (GO:0022627);;	K02951|3.92881e-82|ath:AT2G32060|40S ribosomal protein S12-2; K02951 small subunit ribosomal protein S12e (A)	[J]	Translation, ribosomal structure and biogenesis	Ribosomal protein L7Ae/L30e/S12e/Gadd45 family	40S ribosomal protein S12-2 GN=RPS12C OS=Arabidopsis thaliana (Mouse-ear cress) PE=1 SV=1	1	--	40S ribosomal protein S12-2 [Arabidopsis thaliana]
TRINITY_DN14501_c0_g2	7.10369	0	0	0	0	0	0	0	0	0	0	0	7.10369	3.01858	0	0	0	0	0	0	0	0	0	0	0	3.01858	0	39	TRINITY_DN14501_c0_g2	--	--	Biological Process: transition metal ion transport (GO:0000041);; Cellular Component: extracellular region (GO:0005576);; Biological Process: proteolysis (GO:0006508);; Molecular Function: cysteine-type peptidase activity (GO:0008234);;	--	[O]	Posttranslational modification, protein turnover, chaperones	Papain family cysteine protease	Oryzain beta chain (Precursor) OS=Oryza sativa subsp. japonica (Rice) PE=1 SV=2	1	--	Granulin repeat cysteine protease family protein [Arabidopsis thaliana]
TRINITY_DN14502_c0_g1	0.603963	0	0	0	1.4639	0	0	0	0	0	0	1.16874	1.4639	0.681641	0	0	0	1.30094	0	0	0	0	0	0	1.11686	1.30094	0	81	TRINITY_DN14502_c0_g1	--	--	--	--	--	--	--	--	--	--	hypothetical protein PRUPE_ppa017403mg, partial [Prunus persica]
TRINITY_DN14505_c0_g1	0.389455	0.561334	2.10771	3.4192	3.25265	4.78904	0.237305	1.17672	0.534035	1.98278	1.14466	4.26244	4.78904	-2.0588	-1.89054	-0.897473	-0.389537	-0.444963	0	-2.22612	-1.41117	-1.91599	-0.956667	-1.43258	-0.137591	0	-2.22612	38	TRINITY_DN14505_c0_g1	--	--	--	--	--	--	--	--	100	--	PREDICTED: uncharacterized serine-rich protein C215.13 [Prunus mume]
TRINITY_DN14506_c0_g1	4.77463	3.89513	3.28876	4.89693	3.05278	4.5738	3.85471	1.4417	3.52324	2.34058	3.53282	3.14857	4.89693	0.0510665	-0.187315	-0.378102	0.0813035	-0.459749	0	-0.199278	-1.19078	-0.301304	-0.738561	-0.298251	-0.426047	0.0813035	-1.19078	67	TRINITY_DN14506_c0_g1	--	--	--	--	[R]	General function prediction only	PPR repeat family;; PPR repeat;; PPR repeat;; Pentatricopeptide repeat domain	Pentatricopeptide repeat-containing protein At4g01570 GN=At4g01570 OS=Arabidopsis thaliana (Mouse-ear cress) PE=2 SV=1	1	--	PREDICTED: LOW QUALITY PROTEIN: pentatricopeptide repeat-containing protein At4g01570-like [Malus domestica]
TRINITY_DN14509_c0_g1	0	0	0.275339	1.30815	0	0	0	0	0	0.544048	1.41223	0	1.41223	0	0	0.35088	1.20674	0	0	0	0	0	0.626717	1.27037	0	1.27037	0	12	Unannotated
TRINITY_DN14513_c0_g1	0	0	0	1.24568	0	2.81103	1.5784	0	0	0	2.45504	1.59681	2.81103	-1.93018	-1.93018	-1.93018	-0.763032	-1.93018	0	-0.563707	-1.93018	-1.93018	-1.93018	-0.14148	-0.553442	0	-1.93018	116	Unannotated
TRINITY_DN14524_c0_g3	0	0	0	0	0	0	8.6857	0	0	0	0	0	8.6857	0	0	0	0	0	0	3.27586	0	0	0	0	0	3.27586	0	115	TRINITY_DN14524_c0_g3	--	--	--	--	[U]	Intracellular trafficking, secretion, and vesicular transport	--	Vesicle-associated protein 1-2, N-terminally processed GN=T14P1.5 OS=Arabidopsis thaliana (Mouse-ear cress) PE=1 SV=1	--	--	--
TRINITY_DN14527_c0_g1	12.4531	0	0	0	0	36.8542	0	0	0	0	0	0	36.8542	-1.49251	-5.24238	-5.24238	-5.24238	-5.24238	0	-5.24238	-5.24238	-5.24238	-5.24238	-5.24238	-5.24238	0	-5.24238	99	TRINITY_DN14527_c0_g1	--	--	--	--	--	--	--	--	--	--	PREDICTED: formin-2-like [Prunus mume]
TRINITY_DN14531_c0_g1	0.950454	0	0	0	2.74154	2.10058	0	0	0	1.58972	0	0	2.74154	-0.668727	-1.63254	-1.63254	-1.63254	0.271095	0	-1.63254	-1.63254	-1.63254	-0.259742	-1.63254	-1.63254	0.271095	-1.63254	88	Unannotated
TRINITY_DN14532_c0_g1	0.576007	1.13346	0	0	0	0	1.1906	0	0	0	0	0	1.1906	0.656274	1.0932	0	0	0	0	1.13133	0	0	0	0	0	1.13133	0	21	TRINITY_DN14532_c0_g1	[RTKL]	--	Molecular Function: protein serine/threonine kinase activity (GO:0004674);; Molecular Function: protein serine/threonine/tyrosine kinase activity (GO:0004712);; Molecular Function: ATP binding (GO:0005524);; Cellular Component: nucleus (GO:0005634);; Cellular Component: cytosol (GO:0005829);; Cellular Component: plasma membrane (GO:0005886);; Biological Process: protein phosphorylation (GO:000646…	--	[T]	Signal transduction mechanisms	Protein kinase domain;; Protein tyrosine kinase	Serine/threonine-protein kinase HT1 GN=HT1 OS=Arabidopsis thaliana (Mouse-ear cress) PE=1 SV=1	1	--	protein kinase-like protein [Arabidopsis thaliana]
TRINITY_DN14535_c0_g1	0.377486	0.820426	0	0	0.45748	1.20795	1.22668	0.689843	0	1.00114	0	1.39245	1.39245	-0.680668	-0.27843	-1.14271	-1.14271	-0.59923	0	0.012188	-0.385817	-1.14271	-0.141886	-1.14271	0.115783	0.115783	-1.14271	86	TRINITY_DN14535_c0_g1	--	--	Cellular Component: membrane (GO:0016020);;	--	--	--	Domain of unknown function (DUF588)	CASP-like protein 5A1 GN=gba_locus_10451 OS=Ginkgo biloba (Ginkgo) PE=3 SV=1	--	--	hypothetical protein PRUPE_ppa016531mg, partial [Prunus persica]
TRINITY_DN14551_c0_g1	0	0	0	0	0	0	0	7.55538	0	0	0	7.55953	7.55953	0	0	0	0	0	0	0	3.09683	0	0	0	3.09753	3.09753	0	1	TRINITY_DN14551_c0_g1	--	--	Molecular Function: N-acetyltransferase activity (GO:0008080);;	--	--	--	--	Probable N-acetyltransferase HLS1-like GN=At2g23060 OS=Arabidopsis thaliana (Mouse-ear cress) PE=2 SV=1	1	--	hypothetical protein PRUPE_ppa022441mg [Prunus persica]
TRINITY_DN14562_c0_g1	7.3091	0	0	13.5357	0	0	0	0	0	0	0	0	13.5357	3.05469	0	0	3.86153	0	0	0	0	0	0	0	0	3.86153	0	8	Unannotated
TRINITY_DN14565_c0_g1	0.427431	0	3.39236	0.22137	0	2.01686	0	1.05641	0	4.42027	0	0	4.42027	-1.07963	-1.59305	0.541947	-1.30455	-1.59305	0	-1.59305	-0.552918	-1.59305	0.845317	-1.59305	-1.59305	0.845317	-1.59305	77	Unannotated
TRINITY_DN14566_c0_g1	0.553906	0	0	0	0	0	1.86181	0	0	0	0	0	1.86181	0.635899	0	0	0	0	0	1.51693	0	0	0	0	0	1.51693	0	20	TRINITY_DN14566_c0_g1	--	--	Molecular Function: GTPase activity (GO:0003924);; Molecular Function: GTP binding (GO:0005525);; Cellular Component: vacuolar membrane (GO:0005774);; Cellular Component: cytosol (GO:0005829);; Cellular Component: microtubule (GO:0005874);; Cellular Component: plasma membrane (GO:0005886);; Biological Process: GTP catabolic process (GO:0006184);; Cellular Component: cell plate (GO:0009504);; Cell…	--	[UR]	--	Dynamin GTPase effector domain	Dynamin-related protein 1A GN=At5g42080 OS=Arabidopsis thaliana (Mouse-ear cress) PE=1 SV=3	1	--	dynamin-like protein [Arabidopsis thaliana]
TRINITY_DN14573_c0_g1	0	2.66075	0	0	0	0	0	0	0	0	0	0	2.66075	0	1.87214	0	0	0	0	0	0	0	0	0	0	1.87214	0	69	TRINITY_DN14573_c0_g1	--	--	Biological Process: mRNA splicing, via spliceosome (GO:0000398);; Biological Process: formation of translation preinitiation complex (GO:0001731);; Molecular Function: translation initiation factor activity (GO:0003743);; Molecular Function: protein binding (GO:0005515);; Cellular Component: cytosol (GO:0005829);; Cellular Component: eukaryotic translation initiation factor 3 complex (GO:0005852)…	K03250|3.30426e-72|ath:AT3G57290|EIF3E; eukaryotic translation initiation factor 3E; K03250 translation initiation factor 3 subunit E (A)	[J]	Translation, ribosomal structure and biogenesis	PCI domain	--	3	--	translation initiation factor 3-like protein [Arabidopsis thaliana]
TRINITY_DN14592_c0_g1	94.7757	80.8287	84.232	121.902	155.555	104.509	176.635	212.174	86.8882	175.665	182.707	117.05	212.174	-0.139634	-0.366686	-0.307898	0.22014	0.569306	0	0.751552	1.01467	-0.263625	0.743653	0.800044	0.162029	1.01467	-0.366686	101	TRINITY_DN14592_c0_g1	--	--	Cellular Component: integral component of membrane (GO:0016021);;	--	--	--	TLC domain	--	12	--	PREDICTED: uncharacterized protein LOC103330377 [Prunus mume]
TRINITY_DN14593_c0_g1	0	0	37.3286	0	0	0	0	0	0	15.2534	0	0	37.3286	0	0	5.26035	0	0	0	0	0	0	4.02267	0	0	5.26035	0	24	Unannotated
TRINITY_DN14598_c0_g1	0	0	0	0.527154	1.83929	0	0	1.20875	0	0	0	0	1.83929	0	0	0	0.610845	1.50553	0	0	1.14323	0	0	0	0	1.50553	0	81	TRINITY_DN14598_c0_g1	[O]	Posttranslational modification, protein turnover, chaperones	--	--	[O]	Posttranslational modification, protein turnover, chaperones	Hsp70 protein	Heat shock 70 kDa protein 15 GN=HSP70-15 OS=Arabidopsis thaliana (Mouse-ear cress) PE=1 SV=1	1	--	hypothetical protein GLOINDRAFT_349426 [Rhizophagus irregularis DAOM 181602]
TRINITY_DN146_c0_g1	0	0	1.07814	0.399503	1.39391	2.22144	0	0.916047	0	0	0	0	2.22144	-1.68771	-1.68771	-0.63241	-1.20279	-0.428339	0	-1.68771	-0.749573	-1.68771	-1.68771	-1.68771	-1.68771	0	-1.68771	88	TRINITY_DN146_c0_g1	--	--	Cellular Component: vacuolar membrane (GO:0005774);; Cellular Component: endoplasmic reticulum (GO:0005783);; Cellular Component: Golgi apparatus (GO:0005794);;	--	[U]	Intracellular trafficking, secretion, and vesicular transport	Endoplasmic reticulum vesicle transporter;; Endoplasmic Reticulum-Golgi Intermediate Compartment (ERGIC)	--	1	--	hypothetical protein E5Q_06306 [Mixia osmundae IAM 14324]
TRINITY_DN14601_c0_g1	0	0	0	4.66411	0	0	0	2.13271	0	0	2.66265	1.18438	4.66411	0	0	0	2.50185	0	0	0	1.64741	0	0	1.87289	1.12723	2.50185	0	107	TRINITY_DN14601_c0_g1	[L]	Replication, recombination and repair	Molecular Function: DNA binding (GO:0003677);; Molecular Function: DNA helicase activity (GO:0003678);; Cellular Component: nucleus (GO:0005634);; Biological Process: DNA-dependent DNA replication (GO:0006261);; Cellular Component: macromolecular complex (GO:0032991);; Biological Process: single-organism cellular process (GO:0044763);;	K02210|5.33646e-22|cvr:CHLNCDRAFT_52849|hypothetical protein; K02210 DNA replication licensing factor MCM7 [EC:3.6.4.12] (A)	[L]	Replication, recombination and repair	MCM2/3/5 family	DNA replication licensing factor MCM7 OS=Arabidopsis thaliana (Mouse-ear cress) PE=1 SV=2	288	--	hypothetical protein CHLNCDRAFT_52849 [Chlorella variabilis]
TRINITY_DN14603_c0_g1	0	0	1.01247	2.57833	0.574789	0.671594	0	1.94663	0	0.994133	0.977163	0.709035	2.57833	-0.741224	-0.741224	0.267741	1.09806	-0.086066	0	-0.741224	0.81784	-0.741224	0.254538	0.242207	0.0319581	1.09806	-0.741224	37	TRINITY_DN14603_c0_g1	[P]	Inorganic ion transport and metabolism	Biological Process: metabolic process (GO:0008152);; Molecular Function: antioxidant activity (GO:0016209);; Molecular Function: oxidoreductase activity (GO:0016491);;	K04565|1.54513e-49|pmum:103339036|superoxide dismutase [Cu-Zn] 2; K04565 superoxide dismutase, Cu-Zn family [EC:1.15.1.1] (A)	[P]	Inorganic ion transport and metabolism	Copper/zinc superoxide dismutase (SODC)	Superoxide dismutase [Cu-Zn] 2 OS=Oryza sativa subsp. japonica (Rice) PE=1 SV=2	1	--	unnamed protein product [Schizosaccharomyces pombe]
TRINITY_DN14603_c0_g2	0	0	0	0	5.5335	0	0	0	0	0	0	0	5.5335	0	0	0	0	2.70786	0	0	0	0	0	0	0	2.70786	0	81	TRINITY_DN14603_c0_g2	[P]	Inorganic ion transport and metabolism	--	K04565|4.68201e-26|mis:MICPUN_91758|superoxide dismutase; K04565 superoxide dismutase, Cu-Zn family [EC:1.15.1.1] (A)	[P]	Inorganic ion transport and metabolism	Copper/zinc superoxide dismutase (SODC)	Superoxide dismutase [Cu-Zn] GN=SODCC OS=Pinus sylvestris (Scots pine) PE=2 SV=1	1	--	unnamed protein product [Schizosaccharomyces pombe]
TRINITY_DN14608_c0_g2	0	14.6719	0	0	0	0	0	0	0	0	0	0	14.6719	0	3.97011	0	0	0	0	0	0	0	0	0	0	3.97011	0	14	TRINITY_DN14608_c0_g2	--	--	Molecular Function: protein binding (GO:0005515);; Biological Process: water transport (GO:0006833);; Biological Process: cellular zinc ion homeostasis (GO:0006882);; Biological Process: Golgi organization (GO:0007030);; Cellular Component: chloroplast (GO:0009507);; Biological Process: response to nematode (GO:0009624);; Biological Process: cold acclimation (GO:0009631);; Biological Process: res…	K07300|2.36872e-49|ath:AT2G38170|CAX1; vacuolar cation/proton exchanger 1; K07300 Ca2+:H+ antiporter (A)	[P]	Inorganic ion transport and metabolism	--	Vacuolar cation/proton exchanger 1 GN=F16M14.10 OS=Arabidopsis thaliana (Mouse-ear cress) PE=1 SV=3	1	--	Ca2+ antiporter like protein [Arabidopsis thaliana]
TRINITY_DN14625_c0_g2	0	0	0	2.22864	0	0	0.942467	5.16662	0	2.80122	0	0	5.16662	0	0	0	1.69093	0	0	0.95789	2.62448	0	1.92646	0	0	2.62448	0	89	TRINITY_DN14625_c0_g2	--	--	Biological Process: metabolic process (GO:0008152);; Molecular Function: serine-type peptidase activity (GO:0008236);;	--	--	--	PA domain	Subtilisin-like protease SBT3.5 {ECO:0000303|PubMed:16193095} (Precursor) OS=Arabidopsis thaliana (Mouse-ear cress) PE=1 SV=1	1	--	hypothetical protein PRUPE_ppa022363mg [Prunus persica]
TRINITY_DN14635_c0_g1	0	3.37968	0	0	0	0	0.785542	0	0	0	0	0	3.37968	0	2.13083	0	0	0	0	0.836362	0	0	0	0	0	2.13083	0	21	TRINITY_DN14635_c0_g1	[O]	Posttranslational modification, protein turnover, chaperones	Biological Process: very long-chain fatty acid metabolic process (GO:0000038);; Biological Process: MAPK cascade (GO:0000165);; Molecular Function: peroxidase activity (GO:0004601);; Molecular Function: protein binding (GO:0005515);; Cellular Component: mitochondrion (GO:0005739);; Cellular Component: cytosol (GO:0005829);; Biological Process: pentose-phosphate shunt (GO:0006098);; Biological Pro…	K03386|4.34697e-84|ath:AT3G11630|2-Cys peroxiredoxin BAS1; K03386 peroxiredoxin (alkyl hydroperoxide reductase subunit C) [EC:1.11.1.15] (A)	[O]	Posttranslational modification, protein turnover, chaperones	AhpC/TSA family;; Redoxin	2-Cys peroxiredoxin BAS1, chloroplastic (Precursor) GN=BAS1 OS=Arabidopsis thaliana (Mouse-ear cress) PE=1 SV=2	1	--	2-Cys peroxiredoxin BAS1 [Arabidopsis thaliana]
TRINITY_DN14650_c0_g1	0	0	1.49932	1.41856	4.25675	4.49991	0	0	0	0	1.16755	0	4.49991	-2.45941	-2.45941	-1.13787	-1.18526	-0.0652381	0	-2.45941	-2.45941	-2.45941	-2.45941	-1.34334	-2.45941	0	-2.45941	22	TRINITY_DN14650_c0_g1	--	--	Molecular Function: nucleotide binding (GO:0000166);; Molecular Function: protein kinase activity (GO:0004672);; Biological Process: phosphorylation (GO:0016310);;	--	--	--	D-mannose binding lectin	Putative receptor protein kinase ZmPK1 (Precursor) GN=PK1 OS=Zea mays (Maize) PE=2 SV=2	1	--	hypothetical protein PRUPE_ppa027139mg [Prunus persica]
TRINITY_DN14677_c0_g1	0	0	0	2.08676	0	0	0	0	0	3.99523	0	0	3.99523	0	0	0	1.62609	0	0	0	0	0	2.32055	0	0	2.32055	0	2	TRINITY_DN14677_c0_g1	--	--	Molecular Function: hydrolase activity, acting on ester bonds (GO:0016788);;	--	--	--	--	--	1	--	PREDICTED: uncharacterized protein LOC103329998 [Prunus mume]
TRINITY_DN14680_c0_g1	0	0	0	0	0	0	3.92019	0	0	0	0	0	3.92019	0	0	0	0	0	0	2.29871	0	0	0	0	0	2.29871	0	20	TRINITY_DN14680_c0_g1	--	--	Molecular Function: binding (GO:0005488);;	--	--	--	--	--	1	--	PREDICTED: uncharacterized protein LOC103330483 [Prunus mume]
TRINITY_DN14699_c0_g3	0	0	0	0	0	0	5.53014	0	0	0	0	0	5.53014	0	0	0	0	0	0	2.70711	0	0	0	0	0	2.70711	0	20	TRINITY_DN14699_c0_g3	--	--	--	--	[R]	General function prediction only	--	Piriformospora indica-insensitive protein 2 (Precursor) GN=PII-2 OS=Arabidopsis thaliana (Mouse-ear cress) PE=2 SV=1	1	--	hypothetical protein PRUPE_ppa026461mg [Prunus persica]
TRINITY_DN14703_c0_g1	2.02657	0	0.866463	0	0	0	0	2.06632	0	0.937066	0	0	2.06632	1.59768	0	0.900307	0	0	0	0	1.61651	0	0.953873	0	0	1.61651	0	83	Unannotated
TRINITY_DN14704_c0_g1	3.32885	0	1.60595	3.78396	0	0	0	0	0	1.73681	0	0	3.78396	2.11398	0	1.38181	2.25821	0	0	0	0	0	1.45249	0	0	2.25821	0	58	Unannotated
TRINITY_DN14715_c0_g1	2.34654	0	0	0	0	0	1.28069	1.04691	0	0	0	0	2.34654	1.74267	0	0	0	0	0	1.18947	1.03345	0	0	0	0	1.74267	0	83	TRINITY_DN14715_c0_g1	--	--	Molecular Function: protein serine/threonine kinase activity (GO:0004674);; Molecular Function: non-membrane spanning protein tyrosine kinase activity (GO:0004715);; Molecular Function: ATP binding (GO:0005524);; Biological Process: protein phosphorylation (GO:0006468);; Biological Process: response to stress (GO:0006950);;	--	--	--	--	--	1	--	hypothetical protein PRUPE_ppa001920mg [Prunus persica]
TRINITY_DN14719_c0_g1	0	0	0	1.57224	0	1.06593	0	0	0	1.97618	0	0.791328	1.97618	-1.04679	-1.04679	-1.04679	0.316236	-1.04679	0	-1.04679	-1.04679	-1.04679	0.526671	-1.04679	-0.205759	0.526671	-1.04679	49	Unannotated
TRINITY_DN14720_c0_g1	1.44355	0.695394	0.568973	0.171615	0.262929	0	0	0.222614	0	0.677007	0	0.324338	1.44355	1.28898	0.76162	0.649821	0.228498	0.336773	0	0	0.289969	0	0.745889	0	0.405272	1.28898	0	83	Unannotated
TRINITY_DN14724_c0_g1	0	0	0	16.5913	29.396	0	0	0	0	0	13.533	0	29.396	0	0	0	4.13679	4.92581	0	0	0	0	0	3.86126	0	4.92581	0	19	TRINITY_DN14724_c0_g1	--	--	--	--	[CR]	--	--	--	1	--	--
TRINITY_DN14726_c0_g2	0	0	0	0	0	21.3073	0	0	0	0	0	0	21.3073	-4.47944	-4.47944	-4.47944	-4.47944	-4.47944	0	-4.47944	-4.47944	-4.47944	-4.47944	-4.47944	-4.47944	0	-4.47944	109	Unannotated
TRINITY_DN14727_c0_g1	0	0	0	0	0	0	5.32044	0	0	0	0	0	5.32044	0	0	0	0	0	0	2.66003	0	0	0	0	0	2.66003	0	20	TRINITY_DN14727_c0_g1	--	--	Cellular Component: nucleus (GO:0005634);; Molecular Function: zinc ion binding (GO:0008270);; Cellular Component: plastid (GO:0009536);; Biological Process: root meristem specification (GO:0010071);; Biological Process: maintenance of root meristem identity (GO:0010078);; Biological Process: regulation of gene expression (GO:0010468);; Biological Process: maintenance of shoot apical meristem ide…	--	--	--	Protein of unknown function (DUF1423)	Protein OBERON 1 OS=Arabidopsis thaliana (Mouse-ear cress) PE=1 SV=1	1	--	protein binding protein [Arabidopsis lyrata subsp. lyrata]
TRINITY_DN14727_c0_g2	0	2.80049	0	0	0	0	1.2426	0	0	0	0	0	2.80049	0	1.92618	0	0	0	0	1.16517	0	0	0	0	0	1.92618	0	21	TRINITY_DN14727_c0_g2	--	--	Cellular Component: nucleus (GO:0005634);; Molecular Function: zinc ion binding (GO:0008270);; Cellular Component: plastid (GO:0009536);; Biological Process: root meristem specification (GO:0010071);; Biological Process: maintenance of root meristem identity (GO:0010078);; Biological Process: regulation of gene expression (GO:0010468);; Biological Process: maintenance of shoot apical meristem ide…	--	--	--	Protein of unknown function (DUF1423)	Protein OBERON 1 OS=Arabidopsis thaliana (Mouse-ear cress) PE=1 SV=1	1	--	protein OBERON 1 [Arabidopsis thaliana]
TRINITY_DN14727_c1_g1	4.77584	5.81618	0	0	0	0	2.54519	0	0	0	0	0	5.81618	2.53003	2.76896	0	0	0	0	1.82586	0	0	0	0	0	2.76896	0	90	TRINITY_DN14727_c1_g1	--	--	Cellular Component: nucleus (GO:0005634);; Molecular Function: zinc ion binding (GO:0008270);; Cellular Component: plastid (GO:0009536);; Biological Process: root meristem specification (GO:0010071);; Biological Process: maintenance of root meristem identity (GO:0010078);; Biological Process: regulation of gene expression (GO:0010468);; Biological Process: maintenance of shoot apical meristem ide…	--	--	--	Protein of unknown function (DUF1423)	Protein OBERON 2 GN=MIF21.5 OS=Arabidopsis thaliana (Mouse-ear cress) PE=1 SV=1	1	--	putative protein [Arabidopsis thaliana]
TRINITY_DN14731_c0_g1	0	0	0	0	0	0	0	3.28838	0	0	7.35834	0	7.35834	0	0	0	0	0	0	0	2.10043	0	0	3.06322	0	3.06322	0	54	TRINITY_DN14731_c0_g1	[P]	Inorganic ion transport and metabolism	Molecular Function: calcium-transporting ATPase activity (GO:0005388);; Molecular Function: ATP binding (GO:0005524);; Biological Process: calcium ion transport (GO:0006816);; Cellular Component: integral component of membrane (GO:0016021);; Molecular Function: metal ion binding (GO:0046872);;	K01537|4.48121e-36|olu:OSTLU_29095|P-ATPase family transporter: calcium ion; K01537 Ca2+-transporting ATPase [EC:3.6.3.8] (A)	[P]	Inorganic ion transport and metabolism	Cation transporting ATPase, C-terminus	Calcium-transporting ATPase 4, endoplasmic reticulum-type GN=ECA4 OS=Arabidopsis thaliana (Mouse-ear cress) PE=2 SV=2	1	--	predicted protein [Hordeum vulgare subsp. vulgare]
TRINITY_DN14733_c0_g1	43.1574	19.2514	70.1224	24.428	21.8302	5.71996	85.6097	0.714166	50.9422	28.904	11.3551	11.7067	85.6097	2.71613	1.59149	3.40378	1.91989	1.76442	0	3.688	-1.97095	2.95038	2.15381	0.878582	0.919068	3.688	-1.97095	60	TRINITY_DN14733_c0_g1	--	--	--	--	--	--	Hydrophobic seed protein;; Probable lipid transfer;; Protease inhibitor/seed storage/LTP family	--	--	--	PREDICTED: 14 kDa proline-rich protein DC2.15-like [Prunus mume]
TRINITY_DN14741_c0_g1	0	0	0	0.882593	1.35221	0.971011	0	1.57523	0	1.14303	3.11606	0.874793	3.11606	-0.978936	-0.978936	-0.978936	-0.0662145	0.255082	0	-0.978936	0.385766	-0.978936	0.120716	1.06233	-0.0722049	1.06233	-0.978936	73	TRINITY_DN14741_c0_g1	--	--	--	--	[K]	Transcription	Ubiquitin family	--	1	--	--
TRINITY_DN14748_c0_g1	2.22914	2.26765	0	0	0	0	1.67537	0	0.634242	0	0	0	2.26765	1.69115	1.70825	0	0	0	0	1.41974	0	0.708621	0	0	0	1.70825	0	61	TRINITY_DN14748_c0_g1	[R]	General function prediction only	Molecular Function: nucleotide binding (GO:0000166);; Biological Process: endonucleolytic cleavage involved in rRNA processing (GO:0000478);; Biological Process: RNA methylation (GO:0001510);; Molecular Function: nucleic acid binding (GO:0003676);; Cellular Component: nucleolus (GO:0005730);; Cellular Component: mitochondrion (GO:0005739);; Cellular Component: cytosol (GO:0005829);; Biological Pr…	K11294|7.21761e-104|ath:AT1G48920|NUC-L1; nucleolin like 1; K11294 nucleolin (A)	[K]	Transcription	RNA recognition motif. (a.k.a. RRM, RBD, or RNP domain);; RNA recognition motif (a.k.a. RRM, RBD, or RNP domain);; RNA recognition motif. (a.k.a. RRM, RBD, or RNP domain);; Nup53/35/40-type RNA recognition motif	Nucleolin 1 GN=F27K7.6 OS=Arabidopsis thaliana (Mouse-ear cress) PE=1 SV=1	346	--	nucleolin like 1 [Arabidopsis thaliana]
TRINITY_DN14760_c0_g1	7.78707	0	0	0	0	0	0	0	0	0	0	0	7.78707	3.13538	0	0	0	0	0	0	0	0	0	0	0	3.13538	0	39	TRINITY_DN14760_c0_g1	[I]	Lipid transport and metabolism	Molecular Function: iron ion binding (GO:0005506);; Biological Process: fatty acid biosynthetic process (GO:0006633);; Cellular Component: integral component of membrane (GO:0016021);; Molecular Function: oxidoreductase activity (GO:0016491);; Biological Process: oxidation-reduction process (GO:0055114);;	K14423|5.02638e-92|pper:PRUPE_ppa014786mg|hypothetical protein; K14423 4,4-dimethyl-9beta,19-cyclopropylsterol-4alpha-methyl oxidase [EC:1.14.13.72] (A)	[I]	Lipid transport and metabolism	Fatty acid hydroxylase superfamily	Methylsterol monooxygenase 1-1 GN=SMO1-1 OS=Arabidopsis thaliana (Mouse-ear cress) PE=1 SV=1	1	--	hypothetical protein PRUPE_ppa014786mg [Prunus persica]
TRINITY_DN14760_c0_g2	5.57471	2.21284	0	0	0	0	0	0	0	0	0	0	5.57471	2.71693	1.68385	0	0	0	0	0	0	0	0	0	0	2.71693	0	68	TRINITY_DN14760_c0_g2	--	--	Cellular Component: membrane (GO:0016020);; Biological Process: single-organism metabolic process (GO:0044710);;	K14423|1.24552e-67|pper:PRUPE_ppa014786mg|hypothetical protein; K14423 4,4-dimethyl-9beta,19-cyclopropylsterol-4alpha-methyl oxidase [EC:1.14.13.72] (A)	[I]	Lipid transport and metabolism	--	Methylsterol monooxygenase 1-1 GN=SMO1-1 OS=Arabidopsis thaliana (Mouse-ear cress) PE=1 SV=1	1	--	hypothetical protein PRUPE_ppa014786mg [Prunus persica]
TRINITY_DN1478_c0_g1	0.72429	0.787083	0.929013	1.83609	0	0	0	0	0	2.00942	1.19124	0	2.00942	0.786002	0.837607	0.947863	1.5039	0	0	0	0	0	1.58949	1.13175	0	1.58949	0	57	Unannotated
TRINITY_DN14781_c0_g1	0	0	3.31864	0	1.90425	0	0	0	0	0	0	3.04063	3.31864	0	0	2.11058	0	1.53817	0	0	0	0	0	0	2.01458	2.11058	0	32	TRINITY_DN14781_c0_g1	--	--	Molecular Function: nucleic acid binding (GO:0003676);; Molecular Function: O-methyltransferase activity (GO:0008171);; Molecular Function: zinc ion binding (GO:0008270);; Biological Process: DNA integration (GO:0015074);;	--	[R]	General function prediction only	Reverse transcriptase (RNA-dependent DNA polymerase)	Uncharacterized mitochondrial protein AtMg00810 GN=AtMg00810 OS=Arabidopsis thaliana (Mouse-ear cress) PE=4 SV=1	113	--	PREDICTED: uncharacterized mitochondrial protein AtMg00810-like [Fragaria vesca subsp. vesca]
TRINITY_DN14784_c0_g1	0	0	0	3.73219	0	0.892937	0	0	0	0.553872	0	0	3.73219	-0.920627	-0.920627	-0.920627	1.32188	-0.920627	0	-0.920627	-0.920627	-0.920627	-0.284759	-0.920627	-0.920627	1.32188	-0.920627	49	Unannotated
TRINITY_DN14788_c0_g1	0.926002	1.31979	0	0	0	0	1.34501	0	0.40279	0	0	0	1.34501	0.945609	1.21399	0	0	0	0	1.2296	0	0.488299	0	0	0	1.2296	0	21	TRINITY_DN14788_c0_g1	[T]	Signal transduction mechanisms	Biological Process: MAPK cascade (GO:0000165);; Biological Process: response to superoxide (GO:0000303);; Molecular Function: protein serine/threonine phosphatase activity (GO:0004722);; Molecular Function: calcium ion binding (GO:0005509);; Cellular Component: nucleus (GO:0005634);; Biological Process: protein dephosphorylation (GO:0006470);; Biological Process: protein targeting to membrane (GO…	K14497|0|ath:AT4G26080|ABI1; protein phosphatase 2C 56; K14497 protein phosphatase 2C [EC:3.1.3.16] (A)	[T]	Signal transduction mechanisms	Protein phosphatase 2C;; Protein phosphatase 2C;; Stage II sporulation protein E (SpoIIE)	Protein phosphatase 2C 56 GN=ABI1 OS=Arabidopsis thaliana (Mouse-ear cress) PE=1 SV=2	112	--	protein phosphatase 2C 56 [Arabidopsis thaliana]
TRINITY_DN14805_c0_g1	6.33713	0	1.75341	0	0	3.07987	0	0	0	7.58512	0	0	7.58512	0.846692	-2.02852	-0.567306	-2.02852	-2.02852	0	-2.02852	-2.02852	-2.02852	1.07331	-2.02852	-2.02852	1.07331	-2.02852	77	Unannotated
TRINITY_DN14805_c0_g2	0	0	0	1.68588	0	2.47437	0	0	0	1.10871	3.81521	0.848527	3.81521	-1.79675	-1.79675	-1.79675	-0.371353	-1.79675	0	-1.79675	-1.79675	-1.79675	-0.720389	0.470848	-0.910374	0.470848	-1.79675	38	TRINITY_DN14805_c0_g2	[L]	Replication, recombination and repair	Molecular Function: nucleic acid binding (GO:0003676);; Biological Process: DNA metabolic process (GO:0006259);; Molecular Function: transferase activity (GO:0016740);;	--	[R]	General function prediction only	--	--	21	--	hypothetical protein PRUPE_ppa019597mg, partial [Prunus persica]
TRINITY_DN14808_c0_g2	0	0	0	3.80434	0	2.12538	0	2.50594	0	0	3.10309	0	3.80434	-1.64403	-1.64403	-1.64403	0.620307	-1.64403	0	-1.64403	0.165771	-1.64403	-1.64403	0.392678	-1.64403	0.620307	-1.64403	91	TRINITY_DN14808_c0_g2	[J]	Translation, ribosomal structure and biogenesis	Molecular Function: structural constituent of ribosome (GO:0003735);; Cellular Component: ribosome (GO:0005840);; Biological Process: translation (GO:0006412);;	K02889|1.45465e-33|ppp:PHYPADRAFT_171540|hypothetical protein; K02889 large subunit ribosomal protein L21e (A)	[J]	Translation, ribosomal structure and biogenesis	Ribosomal protein L21e	60S ribosomal protein L21-2 GN=RPL21F OS=Arabidopsis thaliana (Mouse-ear cress) PE=2 SV=1	1	--	60S ribosomal protein L21-A [Capronia coronata CBS 617.96]
TRINITY_DN14814_c0_g1	0	0	0	0	0	0	0	3.20538	0	0	0	0	3.20538	0	0	0	0	0	0	0	2.07224	0	0	0	0	2.07224	0	96	Unannotated
TRINITY_DN14817_c0_g1	14.6347	0	0	0	0	0	0	0	0	0	0	0	14.6347	3.96668	0	0	0	0	0	0	0	0	0	0	0	3.96668	0	39	Unannotated
TRINITY_DN14826_c0_g1	0	0	0.284245	1.6607	0.161369	0.701545	0	3.76272	0.118661	2.00977	0.823001	0.502909	3.76272	-0.766845	-0.766845	-0.405925	0.644963	-0.551019	0	-0.766845	1.48494	-0.605073	0.822808	0.0994699	-0.179088	1.48494	-0.766845	37	Unannotated
TRINITY_DN14841_c0_g1	0	0	0	2.60566	0	0	0	0	0	0	3.17751	0	3.17751	0	0	0	1.85026	0	0	0	0	0	0	2.06264	0	2.06264	0	62	TRINITY_DN14841_c0_g1	--	--	Molecular Function: nucleotide binding (GO:0000166);; Molecular Function: protein serine/threonine kinase activity (GO:0004674);; Biological Process: cellular protein modification process (GO:0006464);; Biological Process: signal transduction (GO:0007165);; Biological Process: response to bacterium (GO:0009617);; Cellular Component: membrane (GO:0016020);; Biological Process: phosphorylation (GO:…	--	--	--	Leucine rich repeat N-terminal domain	Putative receptor-like protein kinase At3g47110 (Precursor) GN=At3g47110 OS=Arabidopsis thaliana (Mouse-ear cress) PE=3 SV=1	1	--	hypothetical protein PRUPE_ppa014669mg [Prunus persica]
TRINITY_DN14846_c1_g1	0.743575	1.11637	0	0	0	0	1.58132	0	0.192424	0	0	0	1.58132	0.802048	1.08159	0	0	0	0	1.36811	0	0.253898	0	0	0	1.36811	0	21	TRINITY_DN14846_c1_g1	[C]	Energy production and conversion	Cellular Component: mitochondrial proton-transporting ATP synthase complex (GO:0005753);; Cellular Component: Golgi apparatus (GO:0005794);; Biological Process: glycolytic process (GO:0006096);; Biological Process: calcium ion transport (GO:0006816);; Biological Process: water transport (GO:0006833);; Biological Process: hyperosmotic response (GO:0006972);; Biological Process: Golgi organization …	K02150|5.92537e-134|ath:AT4G11150|TUF; V-type proton ATPase subunit E1; K02150 V-type H+-transporting ATPase subunit E (A)	[C]	Energy production and conversion	ATP synthase (E/31 kDa) subunit	V-type proton ATPase subunit E1 GN=At4g11150 OS=Arabidopsis thaliana (Mouse-ear cress) PE=1 SV=2	1	--	V-type proton ATPase subunit E1 [Arabidopsis thaliana]
TRINITY_DN14853_c0_g1	0	2.43439	0	0	0	0	4.28931	0	0	0	0	0	4.28931	0	1.78005	0	0	0	0	2.40308	0	0	0	0	0	2.40308	0	15	TRINITY_DN14853_c0_g1	[K]	Transcription	Cellular Component: nucleolus (GO:0005730);; Cellular Component: small nucleolar ribonucleoprotein complex (GO:0005732);; Cellular Component: cytosol (GO:0005829);;	K11099|5.43383e-51|crb:CARUB_v10024439mg|hypothetical protein; K11099 small nuclear ribonucleoprotein G (A)	[A]	RNA processing and modification	LSM domain	Probable small nuclear ribonucleoprotein G GN=At2g23930 OS=Arabidopsis thaliana (Mouse-ear cress) PE=2 SV=1	1	--	probable small nuclear ribonucleoprotein G [Arabidopsis thaliana]
TRINITY_DN14860_c0_g1	0	0	1.68358	0	0	0	0	0	0	0.91038	0	0	1.68358	0	0	1.42416	0	0	0	0	0	0	0.93386	0	0	1.42416	0	3	Unannotated
TRINITY_DN14869_c0_g1	12.2649	0	0	1.89909	0	0	1.58153	0	0	0	0	0	12.2649	3.72954	0	0	1.5356	0	0	1.36823	0	0	0	0	0	3.72954	0	64	Unannotated
TRINITY_DN14884_c0_g1	1.30758	0	0	0	0	0	0	0	0	0	0	0	1.30758	1.20638	0	0	0	0	0	0	0	0	0	0	0	1.20638	0	83	TRINITY_DN14884_c0_g1	[I]	Lipid transport and metabolism	Molecular Function: biotin carboxylase activity (GO:0004075);; Molecular Function: methylcrotonoyl-CoA carboxylase activity (GO:0004485);; Molecular Function: ATP binding (GO:0005524);; Cellular Component: mitochondrion (GO:0005739);; Biological Process: leucine catabolic process (GO:0006552);; Biological Process: response to sucrose (GO:0009744);; Biological Process: response to fructose (GO:000…	K01968|2.66955e-71|ath:AT1G03090|MCCA; methylcrotonoyl-CoA carboxylase subunit alpha; K01968 3-methylcrotonyl-CoA carboxylase alpha subunit [EC:6.4.1.4] (A)	[IE]	--	Biotin carboxylase C-terminal domain	Methylcrotonoyl-CoA carboxylase subunit alpha, mitochondrial (Precursor) GN=MCCA OS=Arabidopsis thaliana (Mouse-ear cress) PE=1 SV=2	1	--	PREDICTED: methylcrotonoyl-CoA carboxylase subunit alpha, mitochondrial-like isoform X2 [Camelina sativa]
TRINITY_DN14887_c0_g2	0	0	2.15793	0	0	1.39673	0	0	0	0	0	0	2.15793	-1.26107	-1.26107	0.397913	-1.26107	-1.26107	0	-1.26107	-1.26107	-1.26107	-1.26107	-1.26107	-1.26107	0.397913	-1.26107	88	TRINITY_DN14887_c0_g2	--	--	Molecular Function: cyclin-dependent protein serine/threonine kinase activity (GO:0004693);; Molecular Function: ATP binding (GO:0005524);; Biological Process: protein phosphorylation (GO:0006468);;	K04730|1.00339e-75|pmum:103318869|putative leucine-rich repeat receptor-like serine/threonine-protein kinase At2g19230; K04730 interleukin-1 receptor-associated kinase 1 [EC:2.7.11.1] (A)	[T]	Signal transduction mechanisms	Protein kinase domain;; Protein tyrosine kinase	Probable LRR receptor-like serine/threonine-protein kinase At4g26540 (Precursor) GN=At4g26540 OS=Arabidopsis thaliana (Mouse-ear cress) PE=2 SV=1	1	--	PREDICTED: putative leucine-rich repeat receptor-like serine/threonine-protein kinase At2g19230 [Prunus mume]
TRINITY_DN14914_c0_g1	0	0	0	0	0	31.9562	0	0	0	0	0	0	31.9562	-5.04248	-5.04248	-5.04248	-5.04248	-5.04248	0	-5.04248	-5.04248	-5.04248	-5.04248	-5.04248	-5.04248	0	-5.04248	99	Unannotated
TRINITY_DN14929_c0_g1	0	0	8.19963	0	0	5.43901	0	0	0	3.93491	3.95686	0	8.19963	-2.68684	-2.68684	0.514737	-2.68684	-2.68684	0	-2.68684	-2.68684	-2.68684	-0.383816	-0.377414	-2.68684	0.514737	-2.68684	80	Unannotated
TRINITY_DN14931_c0_g1	1.32212	0.519119	0	0	0	0	0.647906	0	0.366444	0	0	0	1.32212	1.21544	0.603235	0	0	0	0	0.720634	0	0.450426	0	0	0	1.21544	0	21	TRINITY_DN14931_c0_g1	[J]	Translation, ribosomal structure and biogenesis	Biological Process: RNA methylation (GO:0001510);; Molecular Function: structural constituent of ribosome (GO:0003735);; Cellular Component: cell wall (GO:0005618);; Cellular Component: nucleolus (GO:0005730);; Cellular Component: vacuolar membrane (GO:0005774);; Cellular Component: Golgi apparatus (GO:0005794);; Cellular Component: plasma membrane (GO:0005886);; Biological Process: translation (…	K02937|5.64553e-152|aly:ARALYDRAFT_478749|hypothetical protein; K02937 large subunit ribosomal protein L7e (A)	[J]	Translation, ribosomal structure and biogenesis	Ribosomal L30 N-terminal domain;; Ribosomal protein L30p/L7e	60S ribosomal protein L7-4 GN=RPL7D OS=Arabidopsis thaliana (Mouse-ear cress) PE=2 SV=1	1	--	hypothetical protein ARALYDRAFT_478749 [Arabidopsis lyrata subsp. lyrata]
TRINITY_DN14933_c0_g1	7.69027	0	0	0	2.27861	0	0	0	0	0	3.87373	0	7.69027	3.1194	0	0	0	1.71309	0	0	0	0	0	2.28503	0	3.1194	0	39	TRINITY_DN14933_c0_g1	--	--	--	--	--	--	Plant protein of unknown function	UPF0481 protein At3g47200 GN=At3g47200 OS=Arabidopsis thaliana (Mouse-ear cress) PE=2 SV=1	262	--	hypothetical protein PRUPE_ppa018248mg [Prunus persica]
TRINITY_DN14940_c0_g1	0	0	0	0	0	0	0	18.6408	0	0	0	0	18.6408	0	0	0	0	0	0	0	4.29578	0	0	0	0	4.29578	0	85	Unannotated
TRINITY_DN14943_c0_g1	0	0	3.32497	3.40853	3.9773	0	0	1.71788	0	0	1.38553	0	3.9773	0	0	2.11269	2.1403	2.31536	0	0	1.44248	0	0	1.25431	0	2.31536	0	32	Unannotated
TRINITY_DN14948_c0_g1	0	0	1.94621	0	0	1.92566	0	3.7419	1.62493	3.82194	3.21389	0	3.82194	-1.54876	-1.54876	0.010101	-1.54876	-1.54876	0	-1.54876	0.696704	-0.156483	0.720854	0.526391	-1.54876	0.720854	-1.54876	91	TRINITY_DN14948_c0_g1	[J]	Translation, ribosomal structure and biogenesis	Molecular Function: structural constituent of ribosome (GO:0003735);; Biological Process: translation (GO:0006412);; Cellular Component: small ribosomal subunit (GO:0015935);; Molecular Function: rRNA binding (GO:0019843);;	K02997|2.13202e-41|gsl:Gasu_07200|40S ribosomal protein S9e; K02997 small subunit ribosomal protein S9e (A)	[J]	Translation, ribosomal structure and biogenesis	Ribosomal protein S4/S9 N-terminal domain	40S ribosomal protein S9-1 GN=RPS9B OS=Arabidopsis thaliana (Mouse-ear cress) PE=1 SV=1	1	--	unknown [Lotus japonicus]
TRINITY_DN14960_c0_g1	0	0	0	0	4.12581	0	0	0	0	0	12.0011	0	12.0011	0	0	0	0	2.35778	0	0	0	0	0	3.70057	0	3.70057	0	41	TRINITY_DN14960_c0_g1	--	--	Molecular Function: nucleic acid binding (GO:0003676);; Molecular Function: protein dimerization activity (GO:0046983);;	--	[L]	Replication, recombination and repair	--	Putative AC transposase OS=Zea mays (Maize) PE=2 SV=2	257	--	hypothetical protein PRUPE_ppa017579mg [Prunus persica]
TRINITY_DN14966_c0_g1	0	0	0.512256	0.37963	0	0	0.673694	0	1.9045	0	1.21958	0	1.9045	0	0	0.596702	0.464281	0	0	0.743036	0	1.53829	0	1.15029	0	1.53829	0	54	Unannotated
TRINITY_DN14979_c0_g1	21.0843	0	0	0	0	0	0	0	0	0	0	0	21.0843	4.46495	0	0	0	0	0	0	0	0	0	0	0	4.46495	0	33	Unannotated
TRINITY_DN14988_c0_g1	44.8683	71.5336	26.7306	5.97217	4.32444	3.0889	11.2125	9.83621	38.3326	13.961	5.97246	4.53492	71.5336	3.48771	4.14887	2.7617	0.769897	0.380919	0	1.57858	1.40608	3.26594	1.87142	0.769956	0.436852	4.14887	0	13	TRINITY_DN14988_c0_g1	--	--	--	--	--	--	Probable lipid transfer;; Protease inhibitor/seed storage/LTP family	Putative lipid-transfer protein DIR1 (Precursor) GN=DIR1 OS=Arabidopsis thaliana (Mouse-ear cress) PE=1 SV=1	1	--	PREDICTED: putative lipid-transfer protein DIR1 [Prunus mume]
TRINITY_DN1499_c0_g1	0	0	0	11.5984	0	0	0	0	0	0	25.8443	0	25.8443	0	0	0	3.65517	0	0	0	0	0	0	4.74654	0	4.74654	0	108	Unannotated
TRINITY_DN14992_c0_g1	0	0	0.497446	1.09464	0	4.18642	0	0.478209	0.415326	2.34481	0.592161	3.7524	4.18642	-2.37474	-2.37474	-1.79223	-1.30804	-2.37474	0	-2.37474	-1.81089	-1.8736	-0.632813	-1.70375	-0.126082	0	-2.37474	98	Unannotated
TRINITY_DN14997_c0_g1	0	0	0	0	0	0	8.54818	0	0	0	0	0	8.54818	0	0	0	0	0	0	3.25523	0	0	0	0	0	3.25523	0	115	Unannotated
TRINITY_DN14998_c0_g1	3.99149	7.06361	6.67201	99.1775	38.031	43.6582	20.1112	152.904	8.96027	186.345	54.6707	64.5367	186.345	-3.16138	-2.46943	-2.54125	1.16556	-0.194307	0	-1.08092	1.78504	-2.16467	2.0687	0.317991	0.553377	2.0687	-3.16138	48	TRINITY_DN14998_c0_g1	--	--	Molecular Function: metal ion binding (GO:0046872);;	--	[R]	General function prediction only	C2H2-type zinc finger	Zinc finger protein ZAT5 GN=ZAT5 OS=Arabidopsis thaliana (Mouse-ear cress) PE=2 SV=1	1	--	hypothetical protein PRUPE_ppa007860mg [Prunus persica]
TRINITY_DN15010_c0_g1	46.7889	52.703	239.333	407.741	256.501	288.675	238.224	619.883	121.392	431.328	201.929	352.404	619.883	-2.59969	-2.43136	-0.269403	0.496751	-0.169856	0	-0.276075	1.09989	-1.24293	0.577689	-0.513458	0.286882	1.09989	-2.59969	42	TRINITY_DN15010_c0_g1	--	--	--	--	--	--	Wound-induced protein	--	1	--	PREDICTED: uncharacterized protein LOC103329513 [Prunus mume]
TRINITY_DN15011_c0_g1	1.29209	3.50701	1.5273	1.66769	1.68061	4.07855	0.870308	1.21674	1.21843	0	0.912312	1.07341	4.07855	-1.14775	-0.172245	-1.00682	-0.928827	-0.921854	0	-1.44114	-1.19598	-1.19488	-2.34442	-1.4091	-1.29241	0	-2.34442	110	TRINITY_DN15011_c0_g1	--	--	--	--	--	--	--	--	--	--	PREDICTED: protein RALF-like 17 [Prunus mume]
TRINITY_DN15014_c0_g1	4.61688	2.32206	0	0	0	0	3.58653	0	1.4342	0	0	0	4.61688	2.48977	1.73208	0	0	0	0	2.1974	0	1.28344	0	0	0	2.48977	0	45	TRINITY_DN15014_c0_g1	[O]	Posttranslational modification, protein turnover, chaperones	Molecular Function: glutathione transferase activity (GO:0004364);; Cellular Component: nucleus (GO:0005634);; Cellular Component: vacuolar membrane (GO:0005774);; Biological Process: toxin catabolic process (GO:0009407);; Biological Process: response to cold (GO:0009409);; Cellular Component: chloroplast stroma (GO:0009570);; Cellular Component: thylakoid (GO:0009579);; Biological Process: respo…	K00799|1.25243e-158|ath:AT2G47730|GSTF8; glutathione S-transferase phi 8; K00799 glutathione S-transferase [EC:2.5.1.18] (A)	[O]	Posttranslational modification, protein turnover, chaperones	Glutathione S-transferase, C-terminal domain;; Glutathione S-transferase, N-terminal domain;; Glutathione S-transferase, N-terminal domain;; Glutathione S-transferase, N-terminal domain;; Glutathione S-transferase, C-terminal domain	Glutathione S-transferase F8, chloroplastic (Precursor) GN=F17A22.12 OS=Arabidopsis thaliana (Mouse-ear cress) PE=1 SV=3	1	--	glutathione S-transferase phi 8 [Arabidopsis thaliana]
TRINITY_DN15037_c0_g1	0.70216	0	1.10419	0	0.778118	1.07005	0	0	0.3239	0.225601	0	0.944781	1.10419	-0.282296	-1.04966	0.0236044	-1.04966	-0.219311	0	-1.04966	-1.04966	-0.644869	-0.756173	-1.04966	-0.090055	0.0236044	-1.04966	86	TRINITY_DN15037_c0_g1	--	--	--	--	[R]	General function prediction only	--	Putative ribonuclease H protein At1g65750 GN=At1g65750 OS=Arabidopsis thaliana (Mouse-ear cress) PE=3 SV=1	69	--	PREDICTED: putative ribonuclease H protein At1g65750-like [Fragaria vesca subsp. vesca]
TRINITY_DN15043_c1_g1	0	0	0	0	0	1.63666	2.61903	1.40543	0.69053	0	1.59645	0.607514	2.61903	-1.39871	-1.39871	-1.39871	-1.39871	-1.39871	0	0.456896	-0.132413	-0.641234	-1.39871	-0.0221698	-0.713877	0.456896	-1.39871	94	Unannotated
TRINITY_DN15045_c0_g1	0.891712	0	0.716151	1.62599	0	0.302798	0	0.274068	0.31007	1.73536	0	0.272794	1.73536	0.538079	-0.381614	0.397563	1.01125	-0.381614	0	-0.381614	-0.0321711	0.00803045	1.07012	-0.381614	-0.0336151	1.07012	-0.381614	12	Unannotated
TRINITY_DN15045_c0_g2	6.57357	0	0	2.67555	0	1.49475	0	0	2.64265	5.35975	0	0	6.57357	1.60208	-1.3189	-1.3189	0.559061	-1.3189	0	-1.3189	-1.3189	0.54609	1.35007	-1.3189	-1.3189	1.60208	-1.3189	77	Unannotated
TRINITY_DN15061_c0_g1	0	0	4.13051	0	1.08719	0	0.66833	0	0	5.7258	0	0	5.7258	0	0	2.3591	0	1.06156	0	0.738405	0	0	2.74971	0	0	2.74971	0	102	TRINITY_DN15061_c0_g1	--	--	--	--	[R]	General function prediction only	Leucine rich repeat;; Leucine Rich Repeat;; Leucine Rich repeats (2 copies)	Probably inactive leucine-rich repeat receptor-like protein kinase At2g25790 (Precursor) GN=At2g25790 OS=Arabidopsis thaliana (Mouse-ear cress) PE=2 SV=1	1	--	PREDICTED: probably inactive leucine-rich repeat receptor-like protein kinase At2g25790 [Prunus mume]
TRINITY_DN15066_c0_g1	0	10.2853	0	0	0	0	0	0	0	0	0	0	10.2853	0	3.49638	0	0	0	0	0	0	0	0	0	0	3.49638	0	14	TRINITY_DN15066_c0_g1	--	--	Biological Process: MAPK cascade (GO:0000165);; Molecular Function: calcium ion binding (GO:0005509);; Cellular Component: cytoplasm (GO:0005737);; Cellular Component: plasma membrane (GO:0005886);; Biological Process: protein targeting to membrane (GO:0006612);; Biological Process: response to cold (GO:0009409);; Biological Process: response to water deprivation (GO:0009414);; Biological Process…	K06268|2.24588e-56|crb:CARUB_v10005722mg|hypothetical protein; K06268 serine/threonine-protein phosphatase 2B regulatory subunit (A)	[T]	Signal transduction mechanisms	EF hand	Calcineurin B-like protein 1 OS=Arabidopsis thaliana (Mouse-ear cress) PE=1 SV=3	1	--	calcineurin B-like protein 1 [Arabidopsis thaliana]
TRINITY_DN15075_c0_g1	4.51122	0	0	0	0	0	3.2688	0	0	0	0	0	4.51122	2.46237	0	0	0	0	0	2.09383	0	0	0	0	0	2.46237	0	64	TRINITY_DN15075_c0_g1	[O]	Posttranslational modification, protein turnover, chaperones	Biological Process: mitotic G2 phase (GO:0000085);; Cellular Component: nucleus (GO:0005634);; Cellular Component: cytosol (GO:0005829);; Cellular Component: plasma membrane (GO:0005886);; Biological Process: fatty acid beta-oxidation (GO:0006635);; Biological Process: ER to Golgi vesicle-mediated transport (GO:0006888);; Cellular Component: proteasome regulatory particle, lid subcomplex (GO:0008…	K03037|9.63025e-75|ath:AT4G24820|26S proteasome regulatory subunit Rpn7; K03037 26S proteasome regulatory subunit N7 (A)	[O]	Posttranslational modification, protein turnover, chaperones	26S proteasome subunit RPN7	26S proteasome non-ATPase regulatory subunit 6 homolog GN=RPN7 OS=Arabidopsis thaliana (Mouse-ear cress) PE=1 SV=1	1	--	26S proteasome regulatory subunit Rpn7 [Arabidopsis thaliana]
TRINITY_DN15077_c0_g1	0	0	0	0	0	0	0	21.4328	0	0	0	0	21.4328	0	0	0	0	0	0	0	4.48754	0	0	0	0	4.48754	0	85	TRINITY_DN15077_c0_g1	[J]	Translation, ribosomal structure and biogenesis	Molecular Function: structural constituent of ribosome (GO:0003735);; Cellular Component: ribosome (GO:0005840);; Biological Process: translation (GO:0006412);;	K02918|2.14356e-13|csl:COCSUDRAFT_28397|hypothetical protein; K02918 large subunit ribosomal protein L35e (A)	[J]	Translation, ribosomal structure and biogenesis	Ribosomal L29 protein	60S ribosomal protein L35-2 GN=RPL35B OS=Arabidopsis thaliana (Mouse-ear cress) PE=2 SV=1	1	--	60S ribosomal protein L35 [Saprolegnia diclina VS20]
TRINITY_DN15077_c0_g2	0	0	3.42913	2.40047	2.80201	0.647241	0	4.77306	4.46731	1.91245	3.42315	3.66667	4.77306	-0.720052	-0.720052	1.42697	1.04568	1.20671	0	-0.720052	1.80929	1.73078	0.822181	1.42502	1.50234	1.80929	-0.720052	32	TRINITY_DN15077_c0_g2	[J]	Translation, ribosomal structure and biogenesis	Molecular Function: structural constituent of ribosome (GO:0003735);; Cellular Component: ribosome (GO:0005840);; Biological Process: translation (GO:0006412);;	K02918|1.21129e-38|smo:SELMODRAFT_79331|hypothetical protein; K02918 large subunit ribosomal protein L35e (A)	[J]	Translation, ribosomal structure and biogenesis	Ribosomal L29 protein	60S ribosomal protein L35-2 GN=RPL35B OS=Arabidopsis thaliana (Mouse-ear cress) PE=2 SV=1	1	--	hypothetical protein CY34DRAFT_797701 [Suillus luteus UH-Slu-Lm8-n1]
TRINITY_DN15079_c0_g1	5.657	5.68525	4.8536	4.25707	2.99152	3.15782	7.53249	0.38942	4.86662	1.88088	2.32973	1.68499	7.53249	0.679046	0.685156	0.493499	0.338435	-0.0588871	0	1.03714	-1.58134	0.496704	-0.529319	-0.320419	-0.63091	1.03714	-1.58134	56	TRINITY_DN15079_c0_g1	--	--	--	--	--	--	DUF761-associated sequence motif	--	21	--	hypothetical protein PRUPE_ppa018640mg [Prunus persica]
TRINITY_DN15082_c0_g1	0	0	1.18243	1.02285	2.12373	2.15052	2.76004	0	1.17124	0.938964	4.78375	2.62105	4.78375	-1.65559	-1.65559	-0.529658	-0.639199	-0.0123218	0	0.255157	-1.65559	-0.53707	-0.700306	0.876414	0.200817	0.876414	-1.65559	94	Unannotated
TRINITY_DN15093_c0_g1	0	0	0	0	0	0	0	3.56998	0	0	0	3.60301	3.60301	0	0	0	0	0	0	0	2.19219	0	0	0	2.20258	2.20258	0	96	TRINITY_DN15093_c0_g1	--	--	--	K03031|6.50146e-11|ppp:PHYPADRAFT_183729|hypothetical protein; K03031 26S proteasome regulatory subunit N12 (A)	[O]	Posttranslational modification, protein turnover, chaperones	SAC3/GANP/Nin1/mts3/eIF-3 p25 family	26S proteasome non-ATPase regulatory subunit 8 homolog A GN=RPN12A OS=Arabidopsis thaliana (Mouse-ear cress) PE=1 SV=1	1	--	hypothetical protein GLOINDRAFT_207970 [Rhizophagus irregularis DAOM 181602]
TRINITY_DN15098_c0_g1	0.16396	0	0.226532	1.65303	6.71311	0	0	1.58347	0.429235	5.53715	9.85757	0	9.85757	0.219041	0	0.294585	1.40764	2.94731	0	0	1.36931	0.515243	2.70866	3.44063	0	3.44063	0	114	TRINITY_DN15098_c0_g1	--	--	--	--	--	--	--	--	--	--	hypothetical protein CICLE_v10013016mg [Citrus clementina]
TRINITY_DN15101_c0_g1	4.19012	0	0	0.876825	0	0	4.47659	1.90771	0	0	0.579855	0	4.47659	2.37577	0	0	0.908294	0	0	2.45328	1.53988	0	0	0.659792	0	2.45328	0	64	TRINITY_DN15101_c0_g1	--	--	Molecular Function: zinc ion binding (GO:0008270);;	--	[TZ]	--	LIM domain	LIM domain-containing protein PLIM2c {ECO:0000305} OS=Arabidopsis thaliana (Mouse-ear cress) PE=1 SV=1	1	--	hypothetical protein PRUPE_ppa011395mg [Prunus persica]
TRINITY_DN15102_c0_g1	0	0	0.980179	0.770439	0.599398	0	0	0	0	2.99681	2.40026	0	2.99681	0	0	0.985631	0.824107	0.677529	0	0	0	0	1.99885	1.76565	0	1.99885	0	2	Unannotated
TRINITY_DN15105_c0_g1	0	0.576673	0.990913	5.03758	1.37814	4.64358	0	0	0	0.404913	5.28094	5.54603	5.54603	-2.49661	-1.83973	-1.50318	0.0973595	-1.24678	0	-2.49661	-2.49661	-2.49661	-2.00613	0.154371	0.214009	0.214009	-2.49661	38	TRINITY_DN15105_c0_g1	--	--	--	--	--	--	--	--	6	--	PREDICTED: uncharacterized protein LOC101506875 [Cicer arietinum]
TRINITY_DN15116_c0_g1	0	0	0	0	0	0	1.24337	0	0	0	0	0	1.24337	0	0	0	0	0	0	1.16567	0	0	0	0	0	1.16567	0	20	TRINITY_DN15116_c0_g1	--	--	Cellular Component: cytosol (GO:0005829);; Cellular Component: chloroplast (GO:0009507);; Biological Process: response to chitin (GO:0010200);; Molecular Function: hydrolase activity (GO:0016787);;	K07766|2.1103e-47|aly:ARALYDRAFT_312784|hypothetical protein; K07766 diphosphoinositol-polyphosphate diphosphatase [EC:3.6.1.52] (A)	[T]	Signal transduction mechanisms	--	Nudix hydrolase 4 GN=F15H18.18 OS=Arabidopsis thaliana (Mouse-ear cress) PE=1 SV=1	1	--	hypothetical protein ARALYDRAFT_312784 [Arabidopsis lyrata subsp. lyrata]
TRINITY_DN15121_c0_g1	0	0	0	0	0	0	0	0	0	0	0	5.62721	5.62721	0	0	0	0	0	0	0	0	0	0	0	2.7284	2.7284	0	113	Unannotated
TRINITY_DN15125_c0_g1	0	0	0	0	0	1.70509	0	0	0.784898	0	0	0	1.70509	-1.43568	-1.43568	-1.43568	-1.43568	-1.43568	0	-1.43568	-1.43568	-0.599837	-1.43568	-1.43568	-1.43568	0	-1.43568	88	TRINITY_DN15125_c0_g1	[R]	General function prediction only	--	--	[R]	General function prediction only	Ras family	--	1	--	hypothetical protein E5Q_04398 [Mixia osmundae IAM 14324]
TRINITY_DN15127_c0_g2	0	0	2.98426	3.80969	3.2956	5.15283	0	4.7555	1.88064	3.04176	3.67909	2.72104	5.15283	-2.62125	-2.62125	-0.626938	-0.355305	-0.51839	0	-2.62125	-0.0963096	-1.09486	-0.606265	-0.395021	-0.725543	0	-2.62125	111	TRINITY_DN15127_c0_g2	[J]	Translation, ribosomal structure and biogenesis	Biological Process: RNA methylation (GO:0001510);; Molecular Function: RNA binding (GO:0003723);; Molecular Function: structural constituent of ribosome (GO:0003735);; Cellular Component: cell wall (GO:0005618);; Cellular Component: nucleolus (GO:0005730);; Cellular Component: plasma membrane (GO:0005886);; Biological Process: translation (GO:0006412);; Biological Process: pyrimidine ribonucleoti…	K02981|7.58596e-130|ppp:PHYPADRAFT_196764|hypothetical protein; K02981 small subunit ribosomal protein S2e (A)	[J]	Translation, ribosomal structure and biogenesis	Ribosomal protein S5, N-terminal domain;; Ribosomal protein S5, C-terminal domain	40S ribosomal protein S2-4 GN=RPS2D OS=Arabidopsis thaliana (Mouse-ear cress) PE=2 SV=1	1	--	predicted protein [Physcomitrella patens]
TRINITY_DN15128_c0_g1	0	0	11.018	15.766	24.5509	0	0	0	0	7.23645	25.7398	0	25.7398	0	0	3.58713	4.06746	4.6753	0	0	0	0	3.04202	4.74091	0	4.74091	0	76	Unannotated
TRINITY_DN15131_c0_g1	0	0	0	0	0	14.579	0	0	0	0	0	21.6465	21.6465	-3.96153	-3.96153	-3.96153	-3.96153	-3.96153	0	-3.96153	-3.96153	-3.96153	-3.96153	-3.96153	0.539684	0.539684	-3.96153	40	Unannotated
TRINITY_DN15133_c0_g2	2.38518	0	0	0	0	0	0	0	0	0	0	0	2.38518	1.75923	0	0	0	0	0	0	0	0	0	0	0	1.75923	0	83	Unannotated
TRINITY_DN15143_c0_g1	0	0	0	0	53.6121	0	0	0	0	0	123.545	0	123.545	0	0	0	0	5.77115	0	0	0	0	0	6.96052	0	6.96052	0	41	Unannotated
TRINITY_DN15144_c0_g1	0	0	13.2931	0	0	6.20879	0	0	0	2.91023	0	0	13.2931	-2.84976	-2.84976	0.987488	-2.84976	-2.84976	0	-2.84976	-2.84976	-2.84976	-0.882503	-2.84976	-2.84976	0.987488	-2.84976	80	Unannotated
TRINITY_DN15152_c0_g1	25.8018	0	0	0	0	0	0	0	0	11.4929	0	0	25.8018	4.74426	0	0	0	0	0	0	0	0	3.64303	0	0	4.74426	0	58	Unannotated
TRINITY_DN15154_c0_g1	146.334	239.38	131.651	125.163	134.016	90.2686	90.8504	9.36088	111.794	60.5624	64.0669	73.0187	239.38	0.690903	1.39712	0.539446	0.467096	0.564943	0	0.00916657	-3.13897	0.305494	-0.56807	-0.488195	-0.30223	1.39712	-3.13897	71	TRINITY_DN15154_c0_g1	[S]	Function unknown	--	--	[S]	Function unknown	Cysteine-rich secretory protein family	STS14 protein (Precursor) GN=STS14 OS=Solanum tuberosum (Potato) PE=2 SV=1	1	--	hypothetical protein PRUPE_ppb010244mg [Prunus persica]
TRINITY_DN15164_c0_g1	0.848641	0	1.22824	3.21656	0.773666	0.359569	0	0	0	2.11634	0.425629	1.56053	3.21656	0.443316	-0.443149	0.712756	1.63292	0.383585	0	-0.443149	-0.443149	-0.443149	1.1967	0.0684493	0.913291	1.63292	-0.443149	12	TRINITY_DN15164_c0_g1	--	--	--	--	--	--	--	--	3	--	PREDICTED: pentatricopeptide repeat-containing protein At4g35130, chloroplastic-like [Pyrus x bretschneideri]
TRINITY_DN15167_c0_g1	0	0	4.41109	0	0	0	0	0	0	0	0	0	4.41109	0	0	2.43592	0	0	0	0	0	0	0	0	0	2.43592	0	3	Unannotated
TRINITY_DN15172_c0_g1	0	0	0	0	0	0	0	0	0	6.25929	0	0	6.25929	0	0	0	0	0	0	0	0	0	2.85983	0	0	2.85983	0	59	Unannotated
TRINITY_DN15176_c0_g1	24.7314	16.1588	0.826016	0	0	0	30.8556	15.2289	6.74367	2.67997	0	0	30.8556	4.68546	4.10088	0.868699	0	0	0	4.99347	4.02049	2.95302	1.87969	0	0	4.99347	0	82	TRINITY_DN15176_c0_g1	--	--	--	--	--	--	Pollen allergen ole e 6	Major pollen allergen Ole e 6 GN=OLE6 OS=Olea europaea (Common olive) PE=1 SV=1	2	--	PREDICTED: major pollen allergen Ole e 6-like [Prunus mume]
TRINITY_DN15183_c0_g1	2.2029	0	3.06118	0	2.6068	0	9.15101	2.25908	10.6274	0	1.47722	0	10.6274	1.67938	0	2.0219	0	1.85072	0	3.34355	1.70446	3.53946	0	1.30872	0	3.53946	0	18	Unannotated
TRINITY_DN15193_c0_g1	7.20871	0	0	0	0	0	0	0	3.54591	0	0	0	7.20871	3.03716	0	0	0	0	0	0	0	2.18457	0	0	0	3.03716	0	39	TRINITY_DN15193_c0_g1	--	--	Molecular Function: protein serine/threonine kinase activity (GO:0004674);; Molecular Function: ATP binding (GO:0005524);; Cellular Component: cytoplasm (GO:0005737);; Biological Process: protein phosphorylation (GO:0006468);;	K00924|5.86741e-53|ath:AT1G04440|CKL13; casein kinase like 13; K00924 [EC:2.7.1.-] (A)	[T]	Signal transduction mechanisms	--	--	1	--	casein kinase like 13 [Arabidopsis thaliana]
TRINITY_DN15197_c0_g1	1.62965	1.99827	1.04039	1.24003	0.37142	1.46874	0.556881	8.21455	0.448794	0	0.504058	0.311031	8.21455	0.0910979	0.280355	-0.274928	-0.140254	-0.848105	0	-0.665116	1.90014	-0.768922	-1.30377	-0.714914	-0.913072	1.90014	-1.30377	96	TRINITY_DN15197_c0_g1	--	--	Cellular Component: plasma membrane (GO:0005886);; Cellular Component: integral component of membrane (GO:0016021);;	--	--	--	Domain of unknown function (DUF588)	CASP-like protein 1C1 GN=RCOM_1174750 OS=Ricinus communis (Castor bean) PE=2 SV=1	1	--	hypothetical protein PRUPE_ppa020481mg [Prunus persica]
TRINITY_DN15208_c0_g1	0.105205	0	0	0	0	0	0.443327	4.63162	0	0.266633	0	0	4.63162	0.144314	0	0	0	0	0	0.529398	2.49355	0	0.340999	0	0	2.49355	0	96	TRINITY_DN15208_c0_g1	--	--	--	--	--	--	B3 DNA binding domain	B3 domain-containing protein At5g06250 GN=At5g06250 OS=Arabidopsis thaliana (Mouse-ear cress) PE=2 SV=1	1	--	PREDICTED: LOW QUALITY PROTEIN: B3 domain-containing protein At2g36080-like [Prunus mume]
TRINITY_DN1522_c0_g1	0	0	2.03834	0	0	4.03363	0	0	0	1.95636	0	7.2128	7.2128	-2.3316	-2.3316	-0.728314	-2.3316	-2.3316	0	-2.3316	-2.3316	-2.3316	-0.767779	-2.3316	0.706274	0.706274	-2.3316	30	Unannotated
TRINITY_DN15225_c0_g2	0	0	1.76549	0	2.07904	2.86693	0	0	0	0.878711	0	0.672502	2.86693	-1.95119	-1.95119	-0.483657	-1.95119	-0.328708	0	-1.95119	-1.95119	-1.95119	-1.04145	-1.95119	-1.20918	0	-1.95119	88	TRINITY_DN15225_c0_g2	--	--	Biological Process: transcription, DNA-templated (GO:0006351);; Biological Process: RNA processing (GO:0006396);; Biological Process: translational initiation (GO:0006413);; Biological Process: post-embryonic development (GO:0009791);; Biological Process: posttranscriptional regulation of gene expression (GO:0010608);; Cellular Component: macromolecular complex (GO:0032991);; Biological Process: …	K03250|2.49602e-30|mis:MICPUN_108491|hypothetical protein; K03250 translation initiation factor 3 subunit E (A)	[J]	Translation, ribosomal structure and biogenesis	eIF3 subunit 6 N terminal domain	--	1	--	predicted protein [Micromonas sp. RCC299]
TRINITY_DN15250_c0_g1	8.80706	9.35434	13.8621	19.1918	16.5318	20.0105	20.6257	49.4778	11.6258	24.5089	12.5959	29.7032	49.4778	-1.09922	-1.02088	-0.499474	-0.0573458	-0.26114	0	0.0416339	1.26454	-0.734734	0.279888	-0.62794	0.547275	1.26454	-1.09922	73	TRINITY_DN15250_c0_g1	--	--	--	--	[DO]	--	Caspase domain	Metacaspase-1 GN=T7I23.17 OS=Arabidopsis thaliana (Mouse-ear cress) PE=1 SV=1	1	--	hypothetical protein PRUPE_ppa006673mg [Prunus persica]
TRINITY_DN1526_c0_g1	5.22809	5.44403	0	0	0	0	6.91363	0	1.70149	0	0	0	6.91363	2.63879	2.68796	0	0	0	0	2.98434	0	1.43376	0	0	0	2.98434	0	45	TRINITY_DN1526_c0_g1	[G]	Carbohydrate transport and metabolism	Molecular Function: hydrolase activity, hydrolyzing O-glycosyl compounds (GO:0004553);; Cellular Component: cell wall (GO:0005618);; Biological Process: cellular glucan metabolic process (GO:0006073);; Molecular Function: xyloglucan:xyloglucosyl transferase activity (GO:0016762);; Cellular Component: apoplast (GO:0048046);;	K08235|0|ath:AT4G14130|XTH15; probable xyloglucan endotransglucosylase/hydrolase protein 15; K08235 xyloglucan:xyloglucosyl transferase [EC:2.4.1.207] (A)	--	--	Glycosyl hydrolases family 16;; Xyloglucan endo-transglycosylase (XET) C-terminus	Probable xyloglucan endotransglucosylase/hydrolase protein 15 (Precursor) OS=Arabidopsis thaliana (Mouse-ear cress) PE=1 SV=1	1	--	probable xyloglucan endotransglucosylase/hydrolase protein 15 [Arabidopsis thaliana]
TRINITY_DN15266_c0_g1	8.06004	5.55005	4.32993	38.4891	12.214	9.22102	9.25665	29.7208	6.11378	56.4556	10.9762	8.48317	56.4556	-0.17395	-0.64196	-0.939351	1.94992	0.37053	0	0.00502129	1.58768	-0.522851	2.49091	0.228635	-0.108097	2.49091	-0.939351	37	TRINITY_DN15266_c0_g1	--	--	--	--	--	--	--	--	--	--	PREDICTED: uncharacterized protein LOC103344687 [Prunus mume]
TRINITY_DN15272_c0_g1	0.25108	0.545695	2.10129	1.51882	3.15102	0.343236	4.00949	6.27095	2.52748	1.66587	4.20349	0.717898	6.27095	-0.102539	0.202543	1.20716	0.907033	1.62775	0	1.89895	2.43643	1.39292	0.988893	1.95377	0.354932	2.43643	-0.102539	18	Unannotated
TRINITY_DN15274_c0_g1	0	0	0	1.86628	0	2.05325	0	0	0	0	0	0	2.05325	-1.61034	-1.61034	-1.61034	-0.0911629	-1.61034	0	-1.61034	-1.61034	-1.61034	-1.61034	-1.61034	-1.61034	0	-1.61034	88	Unannotated
TRINITY_DN15276_c0_g1	0	0	0	0	0	0	0	0	18.2361	0	0	0	18.2361	0	0	0	0	0	0	0	0	4.26574	0	0	0	4.26574	0	47	TRINITY_DN15276_c0_g1	--	--	Biological Process: defense response to insect (GO:0002213);; Molecular Function: DNA binding (GO:0003677);; Molecular Function: sequence-specific DNA binding transcription factor activity (GO:0003700);; Cellular Component: nucleus (GO:0005634);; Biological Process: regulation of transcription, DNA-templated (GO:0006355);; Biological Process: response to wounding (GO:0009611);; Biological Process…	--	--	--	AP2 domain	Ethylene-responsive transcription factor ERF017 GN=ERF017 OS=Arabidopsis thaliana (Mouse-ear cress) PE=2 SV=1	1	--	ethylene-responsive transcription factor ERF017 [Arabidopsis thaliana]
TRINITY_DN15277_c0_g1	0	0	3.5132	0	0	1.16581	0	0	0	1.43559	0	4.96171	4.96171	-1.11491	-1.11491	1.05924	-1.11491	-1.11491	0	-1.11491	-1.11491	-1.11491	0.16936	-1.11491	1.46082	1.46082	-1.11491	6	Unannotated
TRINITY_DN15278_c0_g1	1.9868	0	1.5783	0	0	0	0	0	0.862025	1.0366	0.996466	0	1.9868	1.5786	0	1.36642	0	0	0	0	0	0.896873	1.02617	0.997448	0	1.5786	0	57	Unannotated
TRINITY_DN15290_c0_g1	0	0	0	1.37924	0.764778	1.85952	0	0	0.224516	0.258092	0.640218	1.86701	1.86701	-1.51577	-1.51577	-1.51577	-0.265274	-0.696285	0	-1.51577	-1.51577	-1.22356	-1.18453	-0.801884	0.0037769	0.0037769	-1.51577	116	TRINITY_DN15290_c0_g1	--	--	--	--	--	--	--	--	--	--	hypothetical protein PRUPE_ppa019748mg, partial [Prunus persica]
TRINITY_DN15305_c0_g2	0	0	0	0	0	0	0	0	0	5.27867	0	0	5.27867	0	0	0	0	0	0	0	0	0	2.65046	0	0	2.65046	0	59	Unannotated
TRINITY_DN15306_c0_g1	8.55217	7.3069	42.7755	27.6342	63.3826	36.6262	20.6185	5.49102	17.6138	16.7565	23.4358	42.4647	63.3826	-1.97784	-2.17935	0.218387	-0.393996	0.774935	0	-0.799467	-2.53522	-1.01537	-1.08339	-0.622742	0.208108	0.774935	-2.53522	97	TRINITY_DN15306_c0_g1	--	--	Molecular Function: DNA binding (GO:0003677);; Molecular Function: sequence-specific DNA binding transcription factor activity (GO:0003700);; Cellular Component: nucleus (GO:0005634);; Biological Process: regulation of transcription, DNA-templated (GO:0006355);;	K09286|2.6655e-101|pmum:103327873|ethylene-responsive transcription factor TINY; K09286 EREBP-like factor (A)	--	--	AP2 domain	Dehydration-responsive element-binding protein 3 GN=F15N18.180 OS=Arabidopsis thaliana (Mouse-ear cress) PE=2 SV=1	2	--	PREDICTED: ethylene-responsive transcription factor TINY [Prunus mume]
TRINITY_DN15312_c0_g2	0	0	0	1.00153	3.36647	1.72208	0	1.88271	0.656066	1.80771	0.439266	0.971785	3.36647	-1.44471	-1.44471	-1.44471	-0.443602	0.68176	0	-1.44471	0.0827179	-0.716947	0.0446862	-0.919374	-0.465205	0.68176	-1.44471	117	TRINITY_DN15312_c0_g2	[J]	Translation, ribosomal structure and biogenesis	Molecular Function: structural constituent of ribosome (GO:0003735);; Cellular Component: ribosome (GO:0005840);; Biological Process: translation (GO:0006412);;	K02953|1.15584e-83|mtr:MTR_4g102170|40S ribosomal protein S13; K02953 small subunit ribosomal protein S13e (A)	[J]	Translation, ribosomal structure and biogenesis	Ribosomal S13/S15 N-terminal domain;; Ribosomal protein S15	40S ribosomal protein S13-2 GN=RPS13B OS=Arabidopsis thaliana (Mouse-ear cress) PE=2 SV=1	1	--	hypothetical protein PLICRDRAFT_42482 [Plicaturopsis crispa FD-325 SS-3]
TRINITY_DN15332_c0_g1	0.185594	0.204028	0.717074	1.99062	1.78046	0.511898	1.95697	0.670294	1.34853	0.254705	4.00149	0.0952711	4.00149	-0.350751	-0.328493	0.183591	0.984085	0.878963	0	0.967756	0.143741	0.635395	-0.269013	1.726	-0.465073	1.726	-0.465073	54	TRINITY_DN15332_c0_g1	--	--	--	--	--	--	Salt stress response/antifungal	Cysteine-rich repeat secretory protein 55 (Precursor) GN=CRRSP55 OS=Arabidopsis thaliana (Mouse-ear cress) PE=2 SV=1	1	--	PREDICTED: cysteine-rich repeat secretory protein 55 [Prunus mume]
TRINITY_DN15335_c0_g1	6.24347	0	0	0	0	0	0	0	0	0	0	0	6.24347	2.85668	0	0	0	0	0	0	0	0	0	0	0	2.85668	0	39	Unannotated
TRINITY_DN15338_c0_g1	1.53817	3.48859	1.16172	3.39086	0.659518	1.14945	0.358489	1.19695	2.42287	4.869	0	4.11079	4.869	0.239827	1.0623	0.00821212	1.03054	-0.3732	0	-0.661961	0.031539	0.671243	1.44915	-1.10396	1.24958	1.44915	-1.10396	113	TRINITY_DN15338_c0_g1	--	--	--	--	--	--	--	--	31	--	hypothetical protein PRUPE_ppa017355mg [Prunus persica]
TRINITY_DN15344_c0_g1	32.9445	37.4938	30.9282	37.111	34.5193	39.6586	31.5337	19.0114	29.8395	24.2964	24.6292	36.8849	39.6586	-0.260384	-0.0789351	-0.34873	-0.0933518	-0.194955	0	-0.321625	-1.02274	-0.398783	-0.684627	-0.66577	-0.101937	0	-1.02274	67	TRINITY_DN15344_c0_g1	[G]	Carbohydrate transport and metabolism	Molecular Function: ribokinase activity (GO:0004747);; Biological Process: D-ribose metabolic process (GO:0006014);; Cellular Component: chloroplast stroma (GO:0009570);; Biological Process: phosphorylation (GO:0016310);;	K00852|0|pper:PRUPE_ppa007086mg|hypothetical protein; K00852 ribokinase [EC:2.7.1.15] (A)	[G]	Carbohydrate transport and metabolism	pfkB family carbohydrate kinase;; Phosphomethylpyrimidine kinase;; Carbohydrate kinase	Fructokinase OS=Solanum tuberosum (Potato) PE=1 SV=1	3	--	hypothetical protein PRUPE_ppa007086mg [Prunus persica]
TRINITY_DN15352_c0_g1	4.54869	7.90959	6.54492	12.2766	5.45785	6.11992	11.4836	2.40591	6.10598	9.85209	7.72097	9.32879	12.2766	-0.359714	0.323497	0.0836443	0.898948	-0.140807	0	0.810104	-1.06382	-0.00282731	0.608039	0.292627	0.536739	0.898948	-1.06382	12	TRINITY_DN15352_c0_g1	--	--	--	--	--	--	--	--	1	--	hypothetical protein PRUPE_ppa014985mg [Prunus persica]
TRINITY_DN15353_c0_g1	0	0	1.38612	1.31145	0	2.53364	2.20594	0	0.757059	1.74055	3.03392	1.21044	3.03392	-1.82116	-1.82116	-0.566491	-0.612359	-1.82116	0	-0.140408	-1.82116	-1.00799	-0.366691	0.191026	-0.676824	0.191026	-1.82116	91	Unannotated
TRINITY_DN15358_c0_g1	0	0	0	0	0	0	7.5739	0	0	0	0	0	7.5739	0	0	0	0	0	0	3.09995	0	0	0	0	0	3.09995	0	115	Unannotated
TRINITY_DN15359_c0_g1	567.777	581.299	420.702	435.874	422.891	660.82	310.22	80.3147	447.346	219.711	289.543	719.652	719.652	-0.218577	-0.184678	-0.650214	-0.599222	-0.642746	0	-1.0885	-3.02485	-0.561827	-1.58428	-1.18769	0.122864	0.122864	-3.02485	78	TRINITY_DN15359_c0_g1	[J]	Translation, ribosomal structure and biogenesis	Biological Process: RNA methylation (GO:0001510);; Biological Process: pseudouridine synthesis (GO:0001522);; Cellular Component: nucleolus (GO:0005730);; Biological Process: rRNA processing (GO:0006364);; Biological Process: polar nucleus fusion (GO:0010197);; Cellular Component: Cajal body (GO:0015030);; Molecular Function: snoRNA binding (GO:0030515);; Cellular Component: box H/ACA RNP complex…	K11130|3.46421e-38|pper:PRUPE_ppa014549mg|hypothetical protein; K11130 H/ACA ribonucleoprotein complex subunit 3 (A)	[A]	RNA processing and modification	Nucleolar RNA-binding protein, Nop10p family	H/ACA ribonucleoprotein complex subunit 3-like protein GN=At2g20490 OS=Arabidopsis thaliana (Mouse-ear cress) PE=2 SV=2	1	--	hypothetical protein PRUPE_ppa014549mg [Prunus persica]
TRINITY_DN15360_c0_g1	0.799218	0	0	0	1.93413	0	0	0	0.591977	0	0	1.56456	1.93413	0.84737	0	0	0	1.55293	0	0	0	0.67082	0	0	1.35871	1.55293	0	81	Unannotated
TRINITY_DN15370_c0_g1	0	0	0	2.2027	0.869037	4.54551	0	0	0	0	0	1.38764	4.54551	-2.47132	-2.47132	-2.47132	-0.792034	-1.56903	0	-2.47132	-2.47132	-2.47132	-2.47132	-2.47132	-1.21573	0	-2.47132	30	TRINITY_DN15370_c0_g1	--	--	--	--	--	--	Plant protein 1589 of unknown function (A_thal_3526)	--	1	--	hypothetical protein PRUPE_ppa018490mg [Prunus persica]
TRINITY_DN15372_c0_g1	1.53785	1.42578	0	0	0	0	1.21129	0	0.199389	0	0	0	1.53785	1.34361	1.27845	0	0	0	0	1.14489	0	0.2623	0	0	0	1.34361	0	21	TRINITY_DN15372_c0_g1	[O]	Posttranslational modification, protein turnover, chaperones	Molecular Function: ubiquitin-protein transferase activity (GO:0004842);; Molecular Function: ATP binding (GO:0005524);; Cellular Component: nucleus (GO:0005634);; Cellular Component: cytosol (GO:0005829);; Biological Process: postreplication repair (GO:0006301);; Biological Process: ubiquitin-dependent protein catabolic process (GO:0006511);; Biological Process: protein targeting to vacuole (GO:…	K10573|2.69628e-113|eus:EUTSA_v10008589mg|hypothetical protein; K10573 ubiquitin-conjugating enzyme E2 A [EC:6.3.2.19] (A)	[O]	Posttranslational modification, protein turnover, chaperones	Ubiquitin-conjugating enzyme;; Prokaryotic E2 family B	Ubiquitin-conjugating enzyme E2 1 GN=UBC1 OS=Arabidopsis thaliana (Mouse-ear cress) PE=1 SV=1	1	--	hypothetical protein EUTSA_v10008589mg [Eutrema salsugineum]
TRINITY_DN15372_c0_g2	1.61152	0.960308	0	0	0	0	1.70916	0	0.323515	0	0	0	1.70916	1.38489	0.97108	0	0	0	0	1.43784	0	0.404375	0	0	0	1.43784	0	21	TRINITY_DN15372_c0_g2	[O]	Posttranslational modification, protein turnover, chaperones	Molecular Function: ubiquitin-protein transferase activity (GO:0004842);; Molecular Function: ATP binding (GO:0005524);; Cellular Component: nucleus (GO:0005634);; Cellular Component: cytosol (GO:0005829);; Biological Process: postreplication repair (GO:0006301);; Biological Process: ubiquitin-dependent protein catabolic process (GO:0006511);; Biological Process: protein targeting to vacuole (GO:…	K10573|1.36028e-85|eus:EUTSA_v10005070mg|hypothetical protein; K10573 ubiquitin-conjugating enzyme E2 A [EC:6.3.2.19] (A)	[O]	Posttranslational modification, protein turnover, chaperones	Ubiquitin-conjugating enzyme;; Prokaryotic E2 family B	Ubiquitin-conjugating enzyme E2 2 GN=UBC2 OS=Arabidopsis thaliana (Mouse-ear cress) PE=2 SV=1	5	--	ubiquitin-conjugating enzyme E2 A [Arabidopsis thaliana]
TRINITY_DN15378_c0_g1	32.869	112.875	90.1601	111.234	113.304	152.053	60.8858	74.5309	94.0937	105.033	88.4929	181.068	181.068	-2.17599	-0.426572	-0.747554	-0.44752	-0.421159	0	-1.30635	-1.01889	-0.686606	-0.529522	-0.774184	0.25045	0.25045	-2.17599	117	TRINITY_DN15378_c0_g1	[R]	General function prediction only	--	--	[R]	General function prediction only	C2 domain	ADP-ribosylation factor GTPase-activating protein AGD12 GN=F7J7.100 OS=Arabidopsis thaliana (Mouse-ear cress) PE=1 SV=1	1	--	hypothetical protein PRUPE_ppa012480mg [Prunus persica]
TRINITY_DN15381_c0_g2	4.69866	5.11248	22.4906	86.3759	40.3855	23.378	15.1691	74.8551	20.0607	118.981	42.2207	38.6394	118.981	-2.09688	-1.99575	-0.0534946	1.84166	0.763547	0	-0.592344	1.63767	-0.211026	2.29915	0.826143	0.701358	2.29915	-2.09688	63	TRINITY_DN15381_c0_g2	[M]	Cell wall/membrane/envelope biogenesis	--	K03715|0|pper:PRUPE_ppa006453mg|hypothetical protein; K03715 1,2-diacylglycerol 3-beta-galactosyltransferase [EC:2.4.1.46] (A)	--	--	Monogalactosyldiacylglycerol (MGDG) synthase;; Glycosyltransferase family 28 C-terminal domain;; Glycosyl transferase family 1	Monogalactosyldiacylglycerol synthase 2, chloroplastic (Precursor) OS=Arabidopsis thaliana (Mouse-ear cress) PE=1 SV=1	3	--	hypothetical protein PRUPE_ppa006453mg [Prunus persica]
TRINITY_DN15392_c0_g1	17.0871	16.318	6.43165	2.64663	5.46611	3.51093	20.2978	0.799638	11.6865	2.38469	1.49951	3.05892	20.2978	2.00346	1.94077	0.720256	-0.306863	0.519471	0	2.23921	-1.32572	1.49179	-0.414401	-0.851779	-0.15233	2.23921	-1.32572	105	TRINITY_DN15392_c0_g1	--	--	--	--	--	--	--	--	1	--	hypothetical protein PRUPE_ppa021954mg [Prunus persica]
TRINITY_DN15393_c0_g1	0	0	1.26454	0	1.54659	1.34774	0	0	1.13726	3.86623	0	0	3.86623	-1.23127	-1.23127	-0.0520508	-1.23127	0.117293	0	-1.23127	-1.23127	-0.135508	1.05153	-1.23127	-1.23127	1.05153	-1.23127	86	TRINITY_DN15393_c0_g1	--	--	--	--	[U]	Intracellular trafficking, secretion, and vesicular transport	--	--	1	--	--
TRINITY_DN15394_c0_g1	0	0	0.248737	2.62003	0	1.31272	0.382705	0.215221	0.271707	1.10812	0.387393	1.27107	2.62003	-1.20959	-1.20959	-0.889121	0.64641	-1.20959	0	-0.742097	-0.928373	-0.862825	-0.133637	-0.737215	-0.0262177	0.64641	-1.20959	86	Unannotated
TRINITY_DN15400_c0_g1	0	0	0	0	10.59	0	0	0	0	0	18.0035	0	18.0035	0	0	0	0	3.53481	0	0	0	0	0	4.24819	0	4.24819	0	41	Unannotated
TRINITY_DN15402_c0_g1	8.63553	4.19599	5.89682	23.6208	13.8675	7.25585	23.7661	42.0784	10.2447	35.863	16.0207	6.95447	42.0784	0.222947	-0.668018	-0.259485	1.57639	0.848674	0	1.58488	2.38348	0.445752	2.15869	1.0438	-0.053651	2.38348	-0.668018	89	TRINITY_DN15402_c0_g1	--	--	--	--	--	--	--	--	11	--	PREDICTED: uncharacterized protein LOC103333805 [Prunus mume]
TRINITY_DN15406_c0_g1	3.74774	0	0	0	3.78423	0	0	0	0	1.31479	0	1.83415	3.78423	2.24724	0	0	0	2.25829	0	0	0	0	1.21088	0	1.50292	2.25829	0	81	Unannotated
TRINITY_DN15418_c0_g1	96.9985	122.478	93.0123	97.2099	86.1839	103.287	110.63	42.9188	102.902	57.4734	66.964	117.617	122.478	-0.0897275	0.243699	-0.149638	-0.0866185	-0.258425	0	0.0981717	-1.24765	-0.00533292	-0.834707	-0.617716	0.185755	0.243699	-1.24765	67	TRINITY_DN15418_c0_g1	--	--	--	--	--	--	--	--	1	RNA processing and modification	hypothetical protein PRUPE_ppa014229mg [Prunus persica]
TRINITY_DN15422_c0_g1	1.24428	1.56025	0	0	0	0	1.88693	0	0.44055	0	0	0	1.88693	1.16626	1.35629	0	0	0	0	1.52953	0	0.52662	0	0	0	1.52953	0	21	TRINITY_DN15422_c0_g1	--	--	Molecular Function: DNA binding (GO:0003677);; Cellular Component: nucleus (GO:0005634);; Biological Process: regulation of transcription, DNA-templated (GO:0006355);; Biological Process: multicellular organismal development (GO:0007275);; Biological Process: regulation of cell size (GO:0008361);; Biological Process: response to light stimulus (GO:0009416);; Biological Process: response to woundi…	--	--	--	No apical meristem (NAM) protein	Protein ATAF2 GN=T2K12.140 OS=Arabidopsis thaliana (Mouse-ear cress) PE=1 SV=1	1	--	protein ATAF2 [Arabidopsis thaliana]
TRINITY_DN15439_c0_g1	0	0	79.1511	0	0	21.1082	26.8429	0	0	73.4824	0	0	79.1511	-4.46651	-4.46651	1.85814	-4.46651	-4.46651	0	0.332731	-4.46651	-4.46651	1.75232	-4.46651	-4.46651	1.85814	-4.46651	29	Unannotated
TRINITY_DN15447_c0_g1	14.8218	8.00201	7.92543	10.7858	12.1375	8.4888	6.31246	3.69816	6.11868	8.18029	6.89533	4.43783	14.8218	0.737621	-0.0759777	-0.0883035	0.312756	0.469392	0	-0.375868	-1.01413	-0.414616	-0.0476853	-0.265225	-0.803194	0.737621	-1.01413	36	Unannotated
TRINITY_DN15458_c0_g1	3.02851	2.98212	0	0	0	0	3.32865	0	1.31863	0	0	0	3.32865	2.01025	1.99354	0	0	0	0	2.11392	0	1.21327	0	0	0	2.11392	0	61	TRINITY_DN15458_c0_g1	[C]	Energy production and conversion	Biological Process: response to superoxide (GO:0000303);; Molecular Function: 3-chloroallyl aldehyde dehydrogenase activity (GO:0004028);; Molecular Function: aldehyde dehydrogenase (NAD) activity (GO:0004029);; Cellular Component: cytosol (GO:0005829);; Biological Process: cellular aldehyde metabolic process (GO:0006081);; Biological Process: response to desiccation (GO:0009269);; Biological Pro…	K14085|0|ath:AT1G54100|ALDH7B4; aldehyde dehydrogenase 7B4; K14085 aldehyde dehydrogenase family 7 member A1 [EC:1.2.1.31 1.2.1.8 1.2.1.3] (A)	[C]	Energy production and conversion	Aldehyde dehydrogenase family	Aldehyde dehydrogenase family 7 member B4 GN=ALDH7B4 OS=Arabidopsis thaliana (Mouse-ear cress) PE=2 SV=3	1	--	aldehyde dehydrogenase 7B4 [Arabidopsis thaliana]
TRINITY_DN15460_c0_g1	12.6069	21.2017	26.4127	29.3509	45.9851	20.0009	32.0501	33.4359	22.16	26.8472	20.1671	38.3307	45.9851	-0.626108	0.0802214	0.384394	0.531288	1.16175	0	0.654206	0.713463	0.141183	0.407081	0.0113765	0.905204	1.16175	-0.626108	81	TRINITY_DN15460_c0_g1	--	--	--	K15032|1.10044e-180|pper:PRUPE_ppa008991mg|hypothetical protein; K15032 mTERF domain-containing protein, mitochondrial (A)	[KR]	--	mTERF	--	2	--	hypothetical protein PRUPE_ppa008991mg [Prunus persica]
TRINITY_DN15465_c1_g1	2.97799	0	0	4.51704	0	0	0	0	0	0	0	0	4.51704	1.99204	0	0	2.46389	0	0	0	0	0	0	0	0	2.46389	0	8	Unannotated
TRINITY_DN15467_c1_g1	0	0	0	0	0	6.86278	0	4.47787	0	0	0	4.92919	6.86278	-2.97504	-2.97504	-2.97504	-2.97504	-2.97504	0	-2.97504	-0.521425	-2.97504	-2.97504	-2.97504	-0.407204	0	-2.97504	72	TRINITY_DN15467_c1_g1	--	--	--	--	--	--	Reverse transcriptase-like	--	--	--	hypothetical protein PRUPE_ppa025026mg [Prunus persica]
TRINITY_DN15470_c0_g2	0.65683	0	1.07673	0.906998	0	0.203512	0.895168	0	0	0	1.48565	0	1.48565	0.461175	-0.26725	0.787065	0.664053	-0.26725	0	0.655076	-0.26725	-0.26725	-0.26725	1.04637	-0.26725	1.04637	-0.26725	12	Unannotated
TRINITY_DN15479_c0_g1	52.447	136.409	129.465	183.924	119.308	114.788	14.3485	103.896	109.016	150.632	76.0263	165.724	183.924	-1.11531	0.246992	0.172172	0.675441	0.0552426	0	-2.91532	-0.142531	-0.0737755	0.389083	-0.588066	0.525969	0.675441	-2.91532	9	TRINITY_DN15479_c0_g1	--	--	Cellular Component: chloroplast thylakoid (GO:0009534);; Biological Process: response to red or far red light (GO:0009639);; Biological Process: plastid organization (GO:0009657);; Biological Process: ncRNA metabolic process (GO:0034660);; Biological Process: establishment of localization (GO:0051234);;	--	--	--	Thylakoid soluble phosphoprotein TSP9	--	1	--	PREDICTED: uncharacterized protein LOC103320580 [Prunus mume]
TRINITY_DN15492_c0_g1	0	0	0	0	15.518	0	0	0	0	0	0	0	15.518	0	0	0	0	4.04597	0	0	0	0	0	0	0	4.04597	0	5	TRINITY_DN15492_c0_g1	--	--	--	--	[J]	Translation, ribosomal structure and biogenesis	--	--	2	--	--
TRINITY_DN15493_c0_g1	0	0.631408	1.22718	0.297466	0	0	0	0	0.425427	0.402996	0.477813	0.562187	1.22718	0	0.706117	1.15522	0.375697	0	0	0	0	0.511394	0.488511	0.563464	0.643567	1.15522	0	3	TRINITY_DN15493_c0_g1	--	--	--	--	--	--	Auxin canalisation	--	1	--	hypothetical protein PRUPE_ppa026678mg [Prunus persica]
TRINITY_DN15497_c0_g1	5.35471	0	0	0	0	0	2.58447	0	0	0	0	0	5.35471	2.66783	0	0	0	0	0	1.84176	0	0	0	0	0	2.66783	0	64	TRINITY_DN15497_c0_g1	--	--	--	--	--	--	--	--	--	--	PREDICTED: uncharacterized protein DDB_G0271670-like [Prunus mume]
TRINITY_DN15511_c0_g2	1.0348	2.46074	0	0	0	0	0	0	0	0	0	0	2.46074	1.02489	1.79108	0	0	0	0	0	0	0	0	0	0	1.79108	0	69	TRINITY_DN15511_c0_g2	--	--	Biological Process: toxin catabolic process (GO:0009407);; Biological Process: shoot system morphogenesis (GO:0010016);; Biological Process: response to cyclopentenone (GO:0010583);; Biological Process: cellular response to water deprivation (GO:0042631);; Molecular Function: indole-3-butyrate beta-glucosyltransferase activity (GO:0052638);; Biological Process: cellular response to hydrogen perox…	--	[GC]	--	UDP-glucoronosyl and UDP-glucosyl transferase	UDP-glycosyltransferase 74E2 GN=UGT74E2 OS=Arabidopsis thaliana (Mouse-ear cress) PE=1 SV=1	1	--	Uridine diphosphate glycosyltransferase 74E2 [Arabidopsis thaliana]
TRINITY_DN15531_c0_g2	0	0	1.15841	2.74579	7.54751	4.72123	0	6.34212	2.84047	1.2528	3.54594	5.07911	7.54751	-2.51632	-2.51632	-1.40636	-0.611054	0.579178	0	-2.51632	0.359872	-0.57504	-1.34461	-0.331747	0.087534	0.579178	-2.51632	23	TRINITY_DN15531_c0_g2	[J]	Translation, ribosomal structure and biogenesis	Molecular Function: structural constituent of ribosome (GO:0003735);; Cellular Component: ribosome (GO:0005840);; Biological Process: translation (GO:0006412);;	K02924|3.78916e-21|zma:103654171|60S ribosomal protein L39; K02924 large subunit ribosomal protein L39e (A)	[J]	Translation, ribosomal structure and biogenesis	Ribosomal L39 protein	60S ribosomal protein L39 GN=RPL39 OS=Zea mays (Maize) PE=3 SV=1	1	--	hypothetical protein SPRG_03619 [Saprolegnia parasitica CBS 223.65]
TRINITY_DN15534_c0_g1	0	0	1.11368	0	0.639036	0	0	0	0	0	0	0.535137	1.11368	0	0	1.07976	0	0.712847	0	0	0	0	0	0	0.618367	1.07976	0	3	TRINITY_DN15534_c0_g1	--	--	--	K05757|3.29625e-08|vvi:100257410|actin-related protein 2/3 complex subunit 1A; K05757 actin related protein 2/3 complex, subunit 1A/1B (A)	[Z]	Cytoskeleton	--	Actin-related protein 2/3 complex subunit 1B GN=ARPC1B OS=Arabidopsis thaliana (Mouse-ear cress) PE=2 SV=1	1	--	hypothetical protein MVEG_04372 [Mortierella verticillata NRRL 6337]
TRINITY_DN15546_c0_g1	0	0	0	0	20.205	0	0	0	0	0	0	0	20.205	0	0	0	0	4.40633	0	0	0	0	0	0	0	4.40633	0	5	Unannotated
TRINITY_DN15548_c0_g1	0	0	4.18575	3.96027	0	3.63258	0	0	0	0	0	0	4.18575	-2.21182	-2.21182	0.162737	0.0986029	-2.21182	0	-2.21182	-2.21182	-2.21182	-2.21182	-2.21182	-2.21182	0.162737	-2.21182	52	TRINITY_DN15548_c0_g1	[C]	Energy production and conversion	Cellular Component: mitochondrial matrix (GO:0005759);; Biological Process: tricarboxylic acid cycle (GO:0006099);; Biological Process: malate metabolic process (GO:0006108);; Molecular Function: L-malate dehydrogenase activity (GO:0030060);; Biological Process: cellular carbohydrate metabolic process (GO:0044262);;	K00026|2.80489e-29|fve:101292674|malate dehydrogenase, mitochondrial-like; K00026 malate dehydrogenase [EC:1.1.1.37] (A)	[C]	Energy production and conversion	lactate/malate dehydrogenase, NAD binding domain;; Semialdehyde dehydrogenase, NAD binding domain	Malate dehydrogenase, mitochondrial (Precursor) GN=MMDHI OS=Fragaria ananassa (Strawberry) PE=1 SV=1	1	--	malate dehydrogenase [Symphyocladia latiuscula]
TRINITY_DN15563_c0_g1	23.6666	26.8198	35.5322	58.6843	66.6282	101.191	28.905	59.7183	33.0457	63.1331	77.6644	98.1298	101.191	-2.05064	-1.87709	-1.48403	-0.77585	-0.595575	0	-1.77281	-0.751068	-1.58573	-0.672131	-0.377491	-0.0438818	0	-2.05064	117	TRINITY_DN15563_c0_g1	--	--	--	--	--	--	--	--	1	--	PREDICTED: uncharacterized protein LOC103331688 [Prunus mume]
TRINITY_DN15569_c0_g1	0	0.574951	0.182749	0.800122	1.62313	0	0.557381	0.618304	1.06682	0.510628	0.95632	0	1.62313	0	0.655307	0.242144	0.848095	1.39129	0	0.639122	0.694483	1.04742	0.595148	0.968143	0	1.39129	0	57	TRINITY_DN15569_c0_g1	--	--	Molecular Function: metal ion binding (GO:0046872);;	--	[O]	Posttranslational modification, protein turnover, chaperones	Ring finger domain;; RING-H2 zinc finger;; Zinc finger, C3HC4 type (RING finger);; Zinc finger, C3HC4 type (RING finger);; Zinc finger, C3HC4 type (RING finger);; zinc-RING finger domain	RING-H2 finger protein ATL70 GN=ATL70 OS=Arabidopsis thaliana (Mouse-ear cress) PE=2 SV=1	1	--	PREDICTED: RING-H2 finger protein ATL70-like [Prunus mume]
TRINITY_DN15582_c0_g1	0	0	0	1.54428	0	0.69798	0	2.579	0	3.32519	0.582458	1.41254	3.32519	-0.76382	-0.76382	-0.76382	0.583437	-0.76382	0	-0.76382	1.07574	-0.76382	1.34894	-0.101652	0.506736	1.34894	-0.76382	37	TRINITY_DN15582_c0_g1	--	--	Molecular Function: nucleic acid binding (GO:0003676);; Molecular Function: RNA-directed DNA polymerase activity (GO:0003964);; Biological Process: DNA integration (GO:0015074);;	K04077|6.53483e-33|mdm:103412236|chaperonin CPN60-2, mitochondrial-like; K04077 chaperonin GroEL (A)	[R]	General function prediction only	Reverse transcriptase (RNA-dependent DNA polymerase)	Endonuclease OS=Nicotiana tabacum (Common tobacco) PE=2 SV=1	113	--	reverse transcriptase [Malus domestica]
TRINITY_DN15588_c0_g1	32.263	45.1065	38.8369	238.064	21.2774	72.8527	31.7098	13.3279	33.8507	104.949	103.388	20.3215	238.064	-1.15073	-0.679679	-0.890547	1.69468	-1.72907	0	-1.17493	-2.36582	-1.08346	0.520652	0.499229	-1.79234	1.69468	-2.36582	49	Unannotated
TRINITY_DN15597_c0_g1	0.532331	0	2.85712	21.1052	12.1216	3.26066	6.93337	48.1447	2.39971	35.6966	22.2204	5.03933	48.1447	-1.47535	-2.09108	-0.14355	2.37523	1.6228	0	0.896858	3.52789	-0.325667	3.1065	2.44624	0.503312	3.52789	-2.09108	25	TRINITY_DN15597_c0_g1	--	--	Cellular Component: membrane (GO:0016020);;	--	--	--	EamA-like transporter family	WAT1-related protein At1g43650 GN=At1g43650 OS=Arabidopsis thaliana (Mouse-ear cress) PE=2 SV=1	1	--	PREDICTED: WAT1-related protein At1g43650 [Prunus mume]
TRINITY_DN15601_c0_g2	0	0	0	0	0.207757	3.19586	0	0	0	0	0	2.00797	3.19586	-2.06897	-2.06897	-2.06897	-2.06897	-1.79664	0	-2.06897	-2.06897	-2.06897	-2.06897	-2.06897	-0.480177	0	-2.06897	30	TRINITY_DN15601_c0_g2	--	--	Molecular Function: transferase activity, transferring acyl groups other than amino-acyl groups (GO:0016747);;	--	--	--	Transferase family	Benzyl alcohol O-benzoyltransferase OS=Clarkia breweri (Fairy fans) PE=1 SV=1	--	--	hypothetical protein PRUPE_ppa023329mg [Prunus persica]
TRINITY_DN15603_c0_g1	0	0	0	1.49161	0	0	0	0	1.47327	0	0.986416	0	1.49161	0	0	0	1.31708	0	0	0	0	1.30642	0	0.990168	0	1.31708	0	12	TRINITY_DN15603_c0_g1	--	--	--	--	[TU]	--	EF-hand domain pair;; EF hand;; EF hand;; EF-hand domain	--	1	--	uncharacterized protein LOC100191883 [Zea mays]
TRINITY_DN1561_c0_g1	0	0	0	0	0	5.49269	0	0	0	0	0	26.3095	26.3095	-2.69882	-2.69882	-2.69882	-2.69882	-2.69882	0	-2.69882	-2.69882	-2.69882	-2.69882	-2.69882	2.07251	2.07251	-2.69882	72	Unannotated
TRINITY_DN15626_c0_g1	0	0	0	3.10264	0	0	0	0	0	0	0	0	3.10264	0	0	0	2.03655	0	0	0	0	0	0	0	0	2.03655	0	8	Unannotated
TRINITY_DN15627_c0_g1	0.453348	0.508583	0.547742	0.0823658	0.993421	7.85451	0.19281	0.459743	0.944586	0	0.290798	0.31133	7.85451	-2.60703	-2.55322	-2.51625	-3.03222	-2.15117	0	-2.89205	-2.6007	-2.18695	-3.14641	-2.77815	-2.75538	0	-3.14641	22	TRINITY_DN15627_c0_g1	--	--	--	--	--	--	Root cap	--	22	--	hypothetical protein PRUPE_ppa019502mg [Prunus persica]
TRINITY_DN15628_c0_g2	0	0	0	0	0	0	0	0	0	3.5189	0	0	3.5189	0	0	0	0	0	0	0	0	0	2.17597	0	0	2.17597	0	59	Unannotated
TRINITY_DN15629_c0_g1	18.6466	3.78218	18.2335	35.7326	95.6489	11.5589	33.7839	151.494	26.3756	65.1836	185.534	15.4542	185.534	0.645571	-1.39297	0.614911	1.54835	2.94404	0	1.46971	3.60197	1.12418	2.39777	3.89266	0.389746	3.89266	-1.39297	25	TRINITY_DN15629_c0_g1	[R]	General function prediction only	--	K06892|1.40803e-132|pper:PRUPE_ppa008799mg|hypothetical protein; K06892 feruloyl-CoA ortho-hydroxylase [EC:1.14.11.-] (A)	[QR]	--	2OG-Fe(II) oxygenase superfamily;; non-haem dioxygenase in morphine synthesis N-terminal	Probable 2-oxoglutarate-dependent dioxygenase AOP1 (Fragment) GN=AOP1 OS=Arabidopsis thaliana (Mouse-ear cress) PE=2 SV=1	1	--	hypothetical protein PRUPE_ppa008799mg [Prunus persica]
TRINITY_DN15632_c0_g1	0	0	0.841979	0	0	0	0	0.62136	0	0	1.62524	0	1.62524	0	0	0.881256	0	0	0	0	0.697205	0	0	1.39245	0	1.39245	0	54	TRINITY_DN15632_c0_g1	--	--	--	--	[S]	Function unknown	Keratinocyte-associated protein 2	--	1	--	hypothetical protein SELMODRAFT_49639, partial [Selaginella moellendorffii]
TRINITY_DN15645_c0_g1	101.701	114.728	138.047	289.101	362.079	116.381	308.577	1211.64	183.954	503.216	565.554	126.598	1211.64	-0.19275	-0.0204585	0.244376	1.30536	1.62909	0	1.3991	3.36889	0.655974	2.10285	2.27102	0.120417	3.36889	-0.19275	114	TRINITY_DN15645_c0_g1	--	--	--	K13899|8.82809e-86|pper:PRUPE_ppa012846mg|hypothetical protein; K13899 cystatin-C (A)	--	--	Cystatin domain;; Phloem filament protein PP1	Cysteine proteinase inhibitor 1 {ECO:0000303|PubMed:14697268} (Precursor) OS=Actinidia deliciosa (Kiwi) PE=1 SV=1	1	--	hypothetical protein PRUPE_ppa012846mg [Prunus persica]
TRINITY_DN15646_c0_g1	0	0	1.94621	8.52102	0	0	0	11.6265	0	5.60379	0	0	11.6265	0	0	1.55886	3.25112	0	0	0	3.65838	0	2.72329	0	0	3.65838	0	89	TRINITY_DN15646_c0_g1	--	--	--	--	--	--	Plant self-incompatibility protein S1	Pumilio homolog 15 GN=APUM15 OS=Arabidopsis thaliana (Mouse-ear cress) PE=3 SV=1	1	--	hypothetical protein PRUPE_ppa026490mg [Prunus persica]
TRINITY_DN15649_c0_g1	79.7455	72.7001	181.581	176.519	320.899	279.825	126.129	13.1971	171.472	82.9529	117.015	305.53	320.899	-1.79822	-1.92993	-0.621134	-0.661694	0.196939	0	-1.14337	-4.306	-0.703305	-1.74202	-1.2507	0.126361	0.196939	-4.306	97	TRINITY_DN15649_c0_g1	--	--	Biological Process: lipid transport (GO:0006869);; Molecular Function: lipid binding (GO:0008289);; Cellular Component: plasmodesma (GO:0009506);;	--	--	--	Probable lipid transfer;; Protease inhibitor/seed storage/LTP family	--	1	--	PREDICTED: non-specific lipid-transfer protein 4 [Prunus mume]
TRINITY_DN15651_c0_g1	3.63082	2.8024	3.63932	2.16695	4.54764	1.28256	0.942699	5.86555	2.55168	4.18049	1.05077	3.33035	5.86555	1.02062	0.736258	1.02326	0.472443	1.28122	0	-0.232589	1.58872	0.637849	1.18244	-0.154489	0.923834	1.58872	-0.232589	57	Unannotated
TRINITY_DN15662_c0_g1	2.36662	0	1.21072	3.58109	3.3623	0.487551	0.510914	1.0154	0	0.494731	2.82189	2.69728	3.58109	1.17836	-0.57294	0.571575	1.62275	1.55215	0	0.0224822	0.438129	-0.57294	0.00694593	1.36135	1.31352	1.62275	-0.57294	112	Unannotated
TRINITY_DN15664_c0_g2	533.755	683.372	368.708	390.885	349.412	391.645	356.456	128.343	468.186	191.633	213.906	375.403	683.372	0.445654	0.801556	-0.0868398	-0.00279374	-0.164171	0	-0.13546	-1.60202	0.256935	-1.02737	-0.869519	-0.0609478	0.801556	-1.60202	67	TRINITY_DN15664_c0_g2	[J]	Translation, ribosomal structure and biogenesis	Molecular Function: structural constituent of ribosome (GO:0003735);; Cellular Component: cell wall (GO:0005618);; Cellular Component: plasma membrane (GO:0005886);; Biological Process: translation (GO:0006412);; Cellular Component: chloroplast (GO:0009507);; Cellular Component: cytosolic large ribosomal subunit (GO:0022625);;	K02910|1.59261e-64|pper:PRUPE_ppa013469mg|hypothetical protein; K02910 large subunit ribosomal protein L31e (A)	[J]	Translation, ribosomal structure and biogenesis	Ribosomal protein L31e	60S ribosomal protein L31 GN=RPL31 OS=Perilla frutescens (Beefsteak mint) PE=2 SV=1	1	--	hypothetical protein PRUPE_ppa013469mg [Prunus persica]
TRINITY_DN15672_c0_g1	1.38137	3.75491	0	0.153754	0	0	0	0	1.23941	0	0	0	3.75491	1.25179	2.24942	0	0.206336	0	0	0	0	1.16312	0	0	0	2.24942	0	69	TRINITY_DN15672_c0_g1	--	--	--	--	[GC]	--	UDP-glucoronosyl and UDP-glucosyl transferase	UDP-glycosyltransferase 87A1 GN=UGT87A1 OS=Arabidopsis thaliana (Mouse-ear cress) PE=2 SV=1	570	--	PREDICTED: UDP-glycosyltransferase 87A2-like isoform X3 [Malus domestica]
TRINITY_DN15673_c0_g1	85.2972	80.175	105.42	167.198	140.224	181.546	65.442	99.1445	93.3975	130.336	147.266	189.784	189.784	-1.08087	-1.16915	-0.778484	-0.118097	-0.370275	0	-1.45809	-0.866177	-0.951439	-0.474994	-0.300076	0.0636801	0.0636801	-1.45809	117	TRINITY_DN15673_c0_g1	--	--	Cellular Component: plant-type cell wall (GO:0009505);; Molecular Function: pectinesterase activity (GO:0030599);; Biological Process: cell wall modification (GO:0042545);; Molecular Function: aspartyl esterase activity (GO:0045330);; Biological Process: pectin metabolic process (GO:0045488);;	K01051|8.41905e-176|pper:PRUPE_ppa008873mg|hypothetical protein; K01051 pectinesterase [EC:3.1.1.11] (A)	--	--	Pectinesterase;; Pectinesterase	Pectinesterase 31 GN=MXE2.5 OS=Arabidopsis thaliana (Mouse-ear cress) PE=1 SV=1	9	--	hypothetical protein PRUPE_ppa008873mg [Prunus persica]
TRINITY_DN15674_c0_g1	32.3766	28.2667	14.2592	20.8379	16.2777	15.2257	16.7943	1.15094	17.4928	6.30237	9.9544	12.7721	32.3766	1.04055	0.850977	-0.0885987	0.428555	0.0906271	0	0.133131	-2.91524	0.18868	-1.15184	-0.566771	-0.23653	1.04055	-2.91524	71	TRINITY_DN15674_c0_g1	--	--	--	--	--	--	--	--	31	--	PREDICTED: uncharacterized protein LOC103341199 [Prunus mume]
TRINITY_DN15683_c0_g1	0	0	0.347835	1.08871	1.08272	1.47876	0	0.772082	0.540086	0.376178	0.361612	2.35076	2.35076	-1.30962	-1.30962	-0.878974	-0.247003	-0.25115	0	-1.30962	-0.484172	-0.686607	-0.848951	-0.864302	0.434868	0.434868	-1.30962	117	TRINITY_DN15683_c0_g1	[C]	Energy production and conversion	Molecular Function: ATP binding (GO:0005524);; Cellular Component: mitochondrial inner membrane (GO:0005743);; Molecular Function: lipid binding (GO:0008289);; Molecular Function: hydrogen ion transmembrane transporter activity (GO:0015078);; Biological Process: ATP synthesis coupled proton transport (GO:0015986);; Biological Process: ATP hydrolysis coupled proton transport (GO:0015991);; Cellula…	K02128|3.83449e-16|ccp:ChcroMp11|atp9; ATP synthase F0 subunit 9; K02128 F-type H+-transporting ATPase subunit c (A)	[C]	Energy production and conversion	ATP synthase subunit C	ATP synthase subunit 9, mitochondrial GN=ATP9 OS=Chondrus crispus (Carragheen moss) PE=3 SV=1	1	--	ATP synthase F0 subunit 9 (mitochondrion) [Hildenbrandia rubra]
TRINITY_DN15687_c0_g1	0	0	0	0	0	14.509	0	0	0	0	0	0	14.509	-3.95504	-3.95504	-3.95504	-3.95504	-3.95504	0	-3.95504	-3.95504	-3.95504	-3.95504	-3.95504	-3.95504	0	-3.95504	109	Unannotated
TRINITY_DN15694_c0_g1	1.35501	0	0	0.720176	0.420175	0	0	0	0	1.68482	1.17097	0	1.68482	1.23573	0	0	0.782556	0.506069	0	0	0	0	1.42483	1.11834	0	1.42483	0	57	Unannotated
TRINITY_DN15697_c0_g1	0	0	0.663923	2.42122	0	0	0	0	1.51135	0	0	0.929897	2.42122	0	0	0.734589	1.77451	0	0	0	0	1.32846	0	0	0.948524	1.77451	0	112	TRINITY_DN15697_c0_g1	--	--	--	--	--	--	--	--	--	--	hypothetical protein PRUPE_ppa025387mg [Prunus persica]
TRINITY_DN15699_c0_g1	18.6974	0	0	0	0	0	0	0	0	0	0	0	18.6974	4.29994	0	0	0	0	0	0	0	0	0	0	0	4.29994	0	33	Unannotated
TRINITY_DN15701_c0_g1	2.55342	3.89817	0	0	0	0	1.13214	0	0.304134	0	0	0	3.89817	1.82921	2.29224	0	0	0	0	1.09231	0	0.383092	0	0	0	2.29224	0	90	TRINITY_DN15701_c0_g1	--	--	--	--	--	--	--	--	--	--	predicted protein [Arabidopsis lyrata subsp. lyrata]
TRINITY_DN15706_c0_g1	23.5352	22.9153	32.4414	57.207	33.4864	50.4249	16.5628	26.4609	23.6809	46.1999	33.6882	40.7932	57.207	-1.06761	-1.10453	-0.620832	0.178726	-0.576439	0	-1.54994	-0.905088	-1.05907	-0.123685	-0.568021	-0.299199	0.178726	-1.54994	6	TRINITY_DN15706_c0_g1	--	--	--	--	--	--	Protein of unknown function (DUF3339)	--	1	--	PREDICTED: uncharacterized protein LOC103404182 [Malus domestica]
TRINITY_DN15707_c0_g1	0	9.79453	0	0	0	0	3.43965	48.8724	2.3231	0	0	0	48.8724	0	3.43223	0	0	0	0	2.15045	5.64017	1.73253	0	0	0	5.64017	0	85	TRINITY_DN15707_c0_g1	--	--	Cellular Component: membrane (GO:0016020);;	--	--	--	Domain of unknown function (DUF588)	CASP-like protein 1B1 OS=Glycine max (Soybean) PE=2 SV=1	1	--	hypothetical protein PRUPE_ppa025143mg [Prunus persica]
TRINITY_DN15710_c0_g2	0	0	18.1647	0	0	0	0	0	15.166	0	0	0	18.1647	0	0	4.26038	0	0	0	0	0	4.01489	0	0	0	4.26038	0	4	Unannotated
TRINITY_DN15712_c0_g1	0	0	0.470174	0	0.533846	0	0	1.31585	0.392557	0	0	0	1.31585	0	0	0.555987	0	0.617154	0	0	1.21154	0.477736	0	0	0	1.21154	0	96	TRINITY_DN15712_c0_g1	--	--	Cellular Component: cytoplasm (GO:0005737);; Cellular Component: protein complex (GO:0043234);;	K10365|2.43838e-26|rcu:RCOM_0297070|f-actin capping protein beta subunit, putative; K10365 capping protein (actin filament) muscle Z-line, beta (A)	[Z]	Cytoskeleton	F-actin capping protein, beta subunit	Probable F-actin-capping protein subunit beta GN=At1g71790 OS=Arabidopsis thaliana (Mouse-ear cress) PE=1 SV=1	2	--	F-actin-capping protein subunit beta isoforms 1 and 2 [Mucor circinelloides f. circinelloides 1006PhL]
TRINITY_DN15713_c0_g1	1.70605	2.15764	0	0	0	0	2.25581	0	0.780098	0	0	0	2.25581	1.43619	1.65885	0	0	0	0	1.70301	0	0.831957	0	0	0	1.70301	0	61	TRINITY_DN15713_c0_g1	[G]	Carbohydrate transport and metabolism	Biological Process: respiratory burst involved in defense response (GO:0002679);; Molecular Function: beta-fructofuranosidase activity (GO:0004564);; Cellular Component: extracellular region (GO:0005576);; Cellular Component: cell wall (GO:0005618);; Cellular Component: plasma membrane (GO:0005886);; Biological Process: carbohydrate metabolic process (GO:0005975);; Biological Process: amino acid …	K01193|0|ath:AT3G13790|ATBFRUCT1; beta-fructofuranosidase, insoluble isoenzyme CWINV1; K01193 beta-fructofuranosidase [EC:3.2.1.26] (A)	[G]	Carbohydrate transport and metabolism	Glycosyl hydrolases family 32 N-terminal domain;; Glycosyl hydrolases family 32 C terminal	Beta-fructofuranosidase, insoluble isoenzyme CWINV1 (Precursor) GN=MMM17.26 OS=Arabidopsis thaliana (Mouse-ear cress) PE=1 SV=1	1	--	beta-fructofuranosidase, insoluble isoenzyme CWINV1 [Arabidopsis thaliana]
TRINITY_DN15714_c0_g1	0	0	0	0	0	0	28.2948	0	0	0	0	0	28.2948	0	0	0	0	0	0	4.87257	0	0	0	0	0	4.87257	0	115	TRINITY_DN15714_c0_g1	[R]	General function prediction only	--	--	[R]	General function prediction only	50S ribosome-binding GTPase	GTP-binding protein At3g49725, chloroplastic (Precursor) GN=At3g49725 OS=Arabidopsis thaliana (Mouse-ear cress) PE=2 SV=2	1	--	GTP-binding protein hflx, putative [Ricinus communis]
TRINITY_DN15715_c0_g1	0	0	1.56785	2.06594	2.28375	1.70074	0	0	0	0.707492	1.47925	1.59877	2.28375	-1.43335	-1.43335	-0.0727948	0.182974	0.281992	0	-1.43335	-1.43335	-1.43335	-0.661474	-0.123449	-0.0555241	0.281992	-1.43335	6	TRINITY_DN15715_c0_g1	[R]	General function prediction only	Cellular Component: nucleus (GO:0005634);; Biological Process: multicellular organismal development (GO:0007275);;	K12606|5.50511e-141|pmum:103329310|cell differentiation protein RCD1 homolog; K12606 CCR4-NOT transcription complex subunit 9 (A)	[R]	General function prediction only	Cell differentiation family, Rcd1-like	--	12	--	PREDICTED: cell differentiation protein RCD1 homolog [Prunus mume]
TRINITY_DN15717_c0_g1	0	0	0	0	3.74781	0	0	5.65139	0	0	0	0	5.65139	0	0	0	0	2.24726	0	0	2.73366	0	0	0	0	2.73366	0	96	TRINITY_DN15717_c0_g1	--	--	--	--	[Y]	Nuclear structure	--	--	1	--	--
TRINITY_DN15720_c0_g1	0	0	0	3.77592	0	0	0	0	0	2.48321	0	0	3.77592	0	0	0	2.25578	0	0	0	0	0	1.80042	0	0	2.25578	0	2	TRINITY_DN15720_c0_g1	--	--	Biological Process: lipid catabolic process (GO:0016042);; Molecular Function: hydrolase activity, acting on ester bonds (GO:0016788);;	--	[I]	Lipid transport and metabolism	--	Triacylglycerol lipase 2 (Precursor) GN=LIP2 OS=Arabidopsis thaliana (Mouse-ear cress) PE=2 SV=1	2	--	hypothetical protein PRUPE_ppa025611mg [Prunus persica]
TRINITY_DN15726_c0_g1	0	0.712174	0.452731	1.33176	0	0	0.59541	0.334105	0.6526	0.434521	1.49524	0	1.49524	0	0.775829	0.538767	1.22142	0	0	0.673927	0.415872	0.724737	0.520569	1.31918	0	1.31918	0	57	Unannotated
TRINITY_DN15727_c0_g1	0	0	0	0	3.3693	1.56592	0	10.8846	0	0	0	2.68998	10.8846	-1.35947	-1.35947	-1.35947	-1.35947	0.767929	0	-1.35947	2.21155	-1.35947	-1.35947	-1.35947	0.524138	2.21155	-1.35947	23	TRINITY_DN15727_c0_g1	[M]	Cell wall/membrane/envelope biogenesis	Molecular Function: binding (GO:0005488);; Molecular Function: hydrolase activity, acting on glycosyl bonds (GO:0016798);; Biological Process: primary metabolic process (GO:0044238);; Biological Process: organic substance metabolic process (GO:0071704);;	--	--	--	Glycosyl hydrolases family 28	Polygalacturonase ADPG1 (Precursor) GN=T8H10.110 OS=Arabidopsis thaliana (Mouse-ear cress) PE=2 SV=1	16	--	hypothetical protein PRUPE_ppa015822mg, partial [Prunus persica]
TRINITY_DN15740_c0_g1	30.7023	28.5969	29.6872	27.5136	20.8537	28.875	21.9257	12.6567	19.0457	23.069	20.7337	29.3527	30.7023	0.0856446	-0.0134956	0.0386953	-0.0672918	-0.451066	0	-0.381973	-1.12933	-0.575648	-0.311766	-0.459004	0.0228836	0.0856446	-1.12933	36	TRINITY_DN15740_c0_g1	[R]	General function prediction only	Biological Process: response to stress (GO:0006950);;	--	[EG]	--	TPR repeat;; Tetratricopeptide repeat;; Tetratricopeptide repeat;; Tetratricopeptide repeat;; Tetratricopeptide repeat;; Tetratricopeptide repeat;; Tetratricopeptide repeat;; Tetratricopeptide repeat;; Tetratricopeptide repeat	Hsp70-Hsp90 organizing protein 2 GN=HOP2 OS=Arabidopsis thaliana (Mouse-ear cress) PE=2 SV=1	1	--	hypothetical protein PRUPE_ppa008502mg [Prunus persica]
TRINITY_DN15747_c0_g1	0	15.167	0	0	0	2.03475	0	0	1.32253	0	0	0	15.167	-1.60158	2.4134	-1.60158	-1.60158	-1.60158	0	-1.60158	-1.60158	-0.385882	-1.60158	-1.60158	-1.60158	2.4134	-1.60158	110	TRINITY_DN15747_c0_g1	--	--	Biological Process: alkaloid biosynthetic process (GO:0009821);; Biological Process: plant-type cell wall modification (GO:0009827);; Biological Process: pollen tube growth (GO:0009860);; Biological Process: pollen exine formation (GO:0010584);; Molecular Function: strictosidine synthase activity (GO:0016844);;	--	[R]	General function prediction only	--	Protein STRICTOSIDINE SYNTHASE-LIKE 13 {ECO:0000303|PubMed:10777701} (Precursor) OS=Arabidopsis thaliana (Mouse-ear cress) PE=1 SV=1	1	--	hypothetical protein PRUPE_ppa006506mg [Prunus persica]
TRINITY_DN15750_c0_g1	15.0216	23.1028	19.6979	26.7342	17.8403	23.2956	12.5935	9.09818	17.2908	13.2815	15.2391	21.7799	26.7342	-0.600675	-0.011495	-0.231213	0.190971	-0.366879	0	-0.837781	-1.2666	-0.409576	-0.766552	-0.581228	-0.0929375	0.190971	-1.2666	36	TRINITY_DN15750_c0_g1	--	--	Biological Process: abscisic acid biosynthetic process (GO:0009688);;	--	--	--	Tetratricopeptide repeat;; Tetratricopeptide repeat;; Tetratricopeptide repeat;; Tetratricopeptide repeat	--	1	--	hypothetical protein PRUPE_ppa006050mg [Prunus persica]
TRINITY_DN1576_c0_g1	0	0	0	0	6.72618	0	0	0	0	0	0	0	6.72618	0	0	0	0	2.94976	0	0	0	0	0	0	0	2.94976	0	81	Unannotated
TRINITY_DN15767_c0_g1	24.8146	13.5609	0	0	0	14.0575	0	0	9.13696	0	0	0	24.8146	0.777706	-0.0483872	-3.91241	-3.91241	-3.91241	0	-3.91241	-3.91241	-0.570857	-3.91241	-3.91241	-3.91241	0.777706	-3.91241	11	Unannotated
TRINITY_DN15778_c0_g1	0	0	1.01179	0.738312	2.87202	0	0.836761	0.859669	2.30323	4.28373	2.30017	0.743204	4.28373	0	0	1.00848	0.797687	1.95309	0	0.877164	0.895046	1.72388	2.40156	1.72254	0.801741	2.40156	0	114	TRINITY_DN15778_c0_g1	--	--	--	K05391|9.02228e-32|pxb:103963539|cyclic nucleotide-gated ion channel 1-like; K05391 cyclic nucleotide gated channel, other eukaryote (A)	[PT]	--	--	Cyclic nucleotide-gated ion channel 1 GN=CNGC1 OS=Arabidopsis thaliana (Mouse-ear cress) PE=1 SV=1	1	--	PREDICTED: cyclic nucleotide-gated ion channel 1-like, partial [Pyrus x bretschneideri]
TRINITY_DN15779_c0_g1	2.36949	2.09603	6.1049	6.54702	7.64738	9.99283	7.88669	2.88279	2.76285	6.36739	2.67471	13.0081	13.0081	-1.70596	-1.82807	-0.629677	-0.542584	-0.346228	0	-0.306845	-1.5014	-1.54666	-0.577337	-1.58086	0.349694	0.349694	-1.82807	116	TRINITY_DN15779_c0_g1	--	--	--	--	--	--	--	--	1	--	PREDICTED: uncharacterized protein LOC103320644 [Prunus mume]
TRINITY_DN15785_c0_g1	0	6.94502	0	0	0	0	0	0	5.14788	0	0	0	6.94502	0	2.99005	0	0	0	0	0	0	2.62009	0	0	0	2.99005	0	35	TRINITY_DN15785_c0_g1	--	--	--	--	--	--	F-box domain;; F-box-like	--	37	--	hypothetical protein PRUPE_ppa019258mg, partial [Prunus persica]
TRINITY_DN15790_c0_g1	0	0	1.79173	0.392226	1.5294	0	0.32664	1.28994	0	0.531374	1.14082	0	1.79173	0	0	1.48116	0.477394	1.3388	0	0.407777	1.19531	0	0.614826	1.09817	0	1.48116	0	32	TRINITY_DN15790_c0_g1	--	--	Molecular Function: enzyme inhibitor activity (GO:0004857);; Cellular Component: cell wall (GO:0005618);; Molecular Function: pectinesterase activity (GO:0030599);; Biological Process: cell wall modification (GO:0042545);; Biological Process: negative regulation of catalytic activity (GO:0043086);; Molecular Function: aspartyl esterase activity (GO:0045330);; Biological Process: pectin catabolic …	K01051|1.77275e-145|pper:PRUPE_ppa003528mg|hypothetical protein; K01051 pectinesterase [EC:3.1.1.11] (A)	--	--	Pectinesterase	Pectinesterase 58 (Precursor) GN=K21P3.5 OS=Arabidopsis thaliana (Mouse-ear cress) PE=2 SV=1	1	--	hypothetical protein PRUPE_ppa003528mg [Prunus persica]
TRINITY_DN15793_c0_g1	0	0	0	0	0	0	0	9.16718	0	1.86357	0	0	9.16718	0	0	0	0	0	0	0	3.34585	0	1.51781	0	0	3.34585	0	96	Unannotated
TRINITY_DN15796_c0_g1	1.33812	2.77593	0.858174	2.69816	0	0	0	1.57083	1.33249	8.55718	0	0	8.55718	1.22535	1.91683	0.893886	1.88681	0	0	0	1.36224	1.22187	3.25658	0	0	3.25658	0	89	TRINITY_DN15796_c0_g1	--	--	--	--	--	--	Plant self-incompatibility protein S1	Pumilio homolog 15 GN=APUM15 OS=Arabidopsis thaliana (Mouse-ear cress) PE=3 SV=1	6	--	hypothetical protein PRUPE_ppa017813mg [Prunus persica]
TRINITY_DN15799_c0_g1	2.14701	2.91592	0	0	0	0	3.42965	0	1.41387	0	0	0	3.42965	1.65398	1.96935	0	0	0	0	2.14719	0	1.27135	0	0	0	2.14719	0	61	TRINITY_DN15799_c0_g1	[I]	Lipid transport and metabolism	Molecular Function: acyl-CoA dehydrogenase activity (GO:0003995);; Molecular Function: acyl-CoA oxidase activity (GO:0003997);; Cellular Component: mitochondrion (GO:0005739);; Cellular Component: peroxisome (GO:0005777);; Cellular Component: cytosol (GO:0005829);; Biological Process: protein targeting to vacuole (GO:0006623);; Biological Process: fatty acid beta-oxidation (GO:0006635);; Biologic…	K00232|0|ath:AT3G51840|ACX4; acyl-coenzyme A oxidase 4; K00232 acyl-CoA oxidase [EC:1.3.3.6] (A)	[E]	Amino acid transport and metabolism	Acyl-CoA dehydrogenase, N-terminal domain;; Acyl-CoA dehydrogenase, middle domain	Acyl-coenzyme A oxidase 4, peroxisomal GN=ACX4 OS=Arabidopsis thaliana (Mouse-ear cress) PE=1 SV=1	1	--	Chain A, Short Chain Specific Acyl-Coa Oxidase From Arabidopsis Thaliana, Acx4
TRINITY_DN15805_c0_g1	1.34969	2.57226	1.12423	5.74254	1.94656	7.13258	0	19.8909	5.11839	12.7815	0.928254	3.48985	19.8909	-1.79124	-1.18688	-1.93677	-0.270421	-1.46468	0	-3.02371	1.36109	-0.410562	0.760946	-2.07642	-0.857048	1.36109	-3.02371	49	TRINITY_DN15805_c0_g1	--	--	--	--	--	--	Plant self-incompatibility protein S1	--	1	--	PREDICTED: uncharacterized protein LOC103323894 [Prunus mume]
TRINITY_DN15811_c0_g1	9.33295	0	0	0	0	0	0	0	0	0	0	0	9.33295	3.36918	0	0	0	0	0	0	0	0	0	0	0	3.36918	0	39	Unannotated
TRINITY_DN15812_c0_g1	0	2.65462	0.193371	2.11052	0.830404	0.191329	0	0	0.981259	1.12275	0	1.09713	2.65462	-0.252572	1.61715	0.0024712	1.38458	0.61959	0	-0.252572	-0.252572	0.733845	0.833361	-0.252572	0.815847	1.61715	-0.252572	2	TRINITY_DN15812_c0_g1	--	--	--	--	--	--	--	--	--	--	hypothetical protein PRUPE_ppa021236mg, partial [Prunus persica]
TRINITY_DN15819_c0_g1	0	0	0.870538	1.66771	0	0	0	0	0	0	1.49002	0	1.66771	0	0	0.903453	1.4156	0	0	0	0	0	0	1.31616	0	1.4156	0	12	Unannotated
TRINITY_DN15824_c0_g1	0	0	0.106453	2.17553	0	0.567284	0.150806	1.43732	0	3.76911	0.436528	0.390375	3.76911	-0.648267	-0.648267	-0.502324	1.01873	-0.648267	0	-0.445622	0.637032	-0.648267	1.60545	-0.12568	-0.172793	1.60545	-0.648267	37	TRINITY_DN15824_c0_g1	--	--	--	--	--	--	Arabidopsis protein of unknown function	--	1	--	hypothetical protein PRUPE_ppa016666mg [Prunus persica]
TRINITY_DN15825_c0_g1	0	0	0.855088	1.49388	2.46529	1.76965	0	1.60996	1.27334	1.0661	0.983777	1.97831	2.46529	-1.4697	-1.4697	-0.578217	-0.151312	0.323269	0	-1.4697	-0.0856789	-0.284893	-0.422795	-0.481455	0.104789	0.323269	-1.4697	117	TRINITY_DN15825_c0_g1	--	--	--	--	[W]	Extracellular structures	Collagen triple helix repeat (20 copies)	--	1	--	--
TRINITY_DN15825_c0_g2	0	0	0	0	0	0	0	19.0064	0	0	0	0	19.0064	0	0	0	0	0	0	0	4.32239	0	0	0	0	4.32239	0	85	TRINITY_DN15825_c0_g2	--	--	--	--	[W]	Extracellular structures	Fibrillar collagen C-terminal domain	--	1	--	--
TRINITY_DN15827_c0_g1	13.0764	17.0893	26.8036	30.033	27.7114	23.8895	7.74601	3.67145	12.5554	13.3961	17.6029	16.3077	30.033	-0.822256	-0.460401	0.159737	0.31827	0.206088	0	-1.50884	-2.41359	-0.876665	-0.789856	-0.420009	-0.524118	0.31827	-2.41359	78	TRINITY_DN15827_c0_g1	--	--	--	--	[O]	Posttranslational modification, protein turnover, chaperones	--	--	3	--	PREDICTED: uncharacterized protein LOC103322843 [Prunus mume]
TRINITY_DN15835_c0_g1	0.979143	0.611065	0	0	0	0	1.61218	0	0.51465	0	0	0	1.61218	0.984876	0.688015	0	0	0	0	1.38526	0	0.598985	0	0	0	1.38526	0	21	TRINITY_DN15835_c0_g1	--	--	Cellular Component: nucleus (GO:0005634);;	--	--	--	--	--	1	--	serine-rich protein-like protein [Arabidopsis thaliana]
TRINITY_DN15836_c0_g1	0	0	0.84964	0	0	1.68133	0	0	0.70938	0	0	1.2482	1.68133	-1.42295	-1.42295	-0.535705	-1.42295	-1.42295	0	-1.42295	-1.42295	-0.649477	-1.42295	-1.42295	-0.254182	0	-1.42295	116	Unannotated
TRINITY_DN15845_c0_g2	4.72929	6.69649	10.1273	9.58563	8.82867	20.0458	9.87649	3.29102	5.44808	7.22376	10.8843	12.7907	20.0458	-1.8771	-1.45126	-0.919426	-0.991425	-1.09846	0	-0.952319	-2.29414	-1.70659	-1.35566	-0.824472	-0.609832	0	-2.29414	116	TRINITY_DN15845_c0_g2	--	--	Molecular Function: transferase activity, transferring acyl groups (GO:0016746);;	K13508|4.84488e-14|pxb:103932259|probable glycerol-3-phosphate acyltransferase 8; K13508 glycerol-3-phosphate acyltransferase [EC:2.3.1.15] (A)	--	--	--	Probable glycerol-3-phosphate acyltransferase 8 GN=F5I10.4/F5I10.5 OS=Arabidopsis thaliana (Mouse-ear cress) PE=2 SV=1	1	--	PREDICTED: probable glycerol-3-phosphate acyltransferase 8 [Pyrus x bretschneideri]
TRINITY_DN15850_c0_g1	0	0	0	0.872333	0.752775	0.459935	0.081836	2.27882	0	2.61652	1.42475	0	2.61652	-0.545904	-0.545904	-0.545904	0.358933	0.263737	0	-0.432422	1.16727	-0.545904	1.3087	0.731931	-0.545904	1.3087	-0.545904	37	Unannotated
TRINITY_DN15857_c0_g1	0	0	0	6.04242	0	22.4274	1.25801	0	0	0	0	9.66036	22.4274	-4.55012	-4.55012	-4.55012	-1.73405	-4.55012	0	-3.37507	-4.55012	-4.55012	-4.55012	-4.55012	-1.13594	0	-4.55012	40	TRINITY_DN15857_c0_g1	--	--	--	K01937|6.18231e-13|pmum:103333689|CTP synthase 2-like; K01937 CTP synthase [EC:6.3.4.2] (A)	--	--	--	--	--	--	PREDICTED: CTP synthase 2-like [Prunus mume]
TRINITY_DN15859_c0_g1	0	0	1.91107	0	4.14298	0	0	0	0	0	5.96028	2.88321	5.96028	0	0	1.54155	0	2.3626	0	0	0	0	0	2.79915	1.95725	2.79915	0	32	Unannotated
TRINITY_DN15859_c0_g2	55.0439	34.4829	72.7067	88.7405	96.9583	71.401	59.1925	123.281	61.6543	114.715	120.262	72.3539	123.281	-0.369452	-1.02889	0.0257855	0.309749	0.436157	0	-0.266427	0.779524	-0.208596	0.676496	0.744049	0.0188631	0.779524	-1.02889	73	TRINITY_DN15859_c0_g2	--	--	Molecular Function: nucleic acid binding (GO:0003676);; Molecular Function: sequence-specific DNA binding transcription factor activity (GO:0003700);; Cellular Component: intracellular (GO:0005622);; Biological Process: regulation of transcription, DNA-templated (GO:0006355);; Molecular Function: zinc ion binding (GO:0008270);; Biological Process: response to aluminum ion (GO:0010044);; Biologica…	--	[R]	General function prediction only	Zinc finger, C2H2 type	Protein SENSITIVE TO PROTON RHIZOTOXICITY 1 GN=STOP1 OS=Arabidopsis thaliana (Mouse-ear cress) PE=2 SV=1	1	--	PREDICTED: protein SENSITIVE TO PROTON RHIZOTOXICITY 1 [Prunus mume]
TRINITY_DN15861_c0_g1	0	0	0	0	0.8173	0	0	1.22319	0	0.690867	0	1.48965	1.48965	0	0	0	0	0.861797	0	0	1.15263	0	0.757763	0	1.31594	1.31594	0	113	Unannotated
TRINITY_DN15864_c0_g1	83.1638	67.1726	59.5465	120.966	108.492	36.4753	69.1311	87.7908	54.0824	126.718	81.5901	44.106	126.718	1.16726	0.863253	0.692105	1.70246	1.54681	0	0.904115	1.24447	0.555652	1.76895	1.14003	0.267382	1.76895	0	57	TRINITY_DN15864_c0_g1	--	--	--	--	--	--	--	Uncharacterized GPI-anchored protein At5g19250 (Precursor) GN=At5g19250 OS=Arabidopsis thaliana (Mouse-ear cress) PE=1 SV=1	1	--	PREDICTED: uncharacterized GPI-anchored protein At3g06035-like [Prunus mume]
TRINITY_DN15865_c0_g1	1.82093	2.12892	15.9529	38.7105	26.5487	19.4299	2.67204	15.166	2.51627	45.1006	56.4549	28.4935	56.4549	-2.85644	-2.70694	-0.269151	0.958841	0.431306	0	-2.47603	-0.337722	-2.53856	1.1741	1.49175	0.529718	1.49175	-2.85644	70	TRINITY_DN15865_c0_g1	--	--	--	--	--	--	Protein of unknown function (DUF1677)	--	1	--	hypothetical protein PRUPE_ppa013432mg [Prunus persica]
TRINITY_DN15883_c0_g2	0	0	0	0	4.52277	5.4968	2.33006	0	0	0	3.71101	0	5.4968	-2.69973	-2.69973	-2.69973	-2.69973	-0.234336	0	-0.964179	-2.69973	-2.69973	-2.69973	-0.463693	-2.69973	0	-2.69973	93	TRINITY_DN15883_c0_g2	--	--	Molecular Function: nucleic acid binding (GO:0003676);; Molecular Function: zinc ion binding (GO:0008270);; Biological Process: DNA integration (GO:0015074);;	--	[R]	General function prediction only	Reverse transcriptase (RNA-dependent DNA polymerase)	Uncharacterized mitochondrial protein AtMg00820 GN=AtMg00820 OS=Arabidopsis thaliana (Mouse-ear cress) PE=4 SV=1	1	--	hypothetical protein VITISV_033739 [Vitis vinifera]
TRINITY_DN15886_c0_g1	8.03899	6.74345	8.48627	14.0974	15.2755	13.3695	31.5983	11.3918	12.3712	5.48912	12.0923	19.6948	31.5983	-0.668776	-0.89196	-0.599096	0.0712938	0.179694	0	1.18179	-0.21362	-0.103882	-1.14691	-0.134286	0.526262	1.18179	-1.14691	94	TRINITY_DN15886_c0_g1	--	--	Molecular Function: DNA binding (GO:0003677);; Biological Process: regulation of transcription, DNA-templated (GO:0006355);;	--	--	--	Dof domain, zinc finger	Dof zinc finger protein DOF1.5 GN=F28N24.35 OS=Arabidopsis thaliana (Mouse-ear cress) PE=1 SV=1	1	--	PREDICTED: dof zinc finger protein DOF1.5 [Prunus mume]
TRINITY_DN15888_c0_g1	0	0	0	1.7286	3.81405	2.47776	0.54916	0.761785	0.179841	2.40743	6.30809	3.03346	6.30809	-1.79816	-1.79816	-1.79816	-0.349995	0.469095	0	-1.16667	-0.981118	-1.55956	-0.0294716	1.07134	0.213862	1.07134	-1.79816	117	Unannotated
TRINITY_DN15891_c0_g1	0	0	1.49932	0	0	2.10086	0	0	0	0	0	0	2.10086	-1.63267	-1.63267	-0.311132	-1.63267	-1.63267	0	-1.63267	-1.63267	-1.63267	-1.63267	-1.63267	-1.63267	0	-1.63267	88	TRINITY_DN15891_c0_g1	--	--	--	--	[R]	General function prediction only	--	--	1	--	PREDICTED: uncharacterized protein LOC103344303 [Prunus mume]
TRINITY_DN15899_c0_g1	9.37539	0	0	0	0	0	2.12597	0	2.17321	0	0	0	9.37539	3.37509	0	0	0	0	0	1.64431	0	1.66594	0	0	0	3.37509	0	64	TRINITY_DN15899_c0_g1	--	--	Molecular Function: protein binding (GO:0005515);; Cellular Component: extracellular region (GO:0005576);; Cellular Component: vacuole (GO:0005773);; Cellular Component: endoplasmic reticulum (GO:0005783);; Cellular Component: cytosol (GO:0005829);; Biological Process: proteolysis (GO:0006508);; Molecular Function: cysteine-type peptidase activity (GO:0008234);; Biological Process: response to sa…	K01376|3.11169e-78|ath:AT5G43060|Granulin repeat cysteine protease family protein; K01376 [EC:3.4.22.-] (A)	[O]	Posttranslational modification, protein turnover, chaperones	Papain family cysteine protease	Cysteine proteinase RD21a (Precursor) GN=RD21A OS=Arabidopsis thaliana (Mouse-ear cress) PE=1 SV=1	2	--	Granulin repeat cysteine protease family protein [Arabidopsis thaliana]
TRINITY_DN15905_c0_g1	0.777126	0.839249	1.34583	1.06637	1.77186	2.21428	0.509111	4.15212	0.31104	1.92163	3.00222	0	4.15212	-0.854951	-0.80538	-0.454397	-0.637395	-0.213641	0	-1.0908	0.680669	-1.29379	-0.137725	0.316303	-1.6845	0.680669	-1.6845	91	TRINITY_DN15905_c0_g1	--	--	--	--	--	--	--	--	--	--	PREDICTED: uncharacterized protein LOC103324839 [Prunus mume]
TRINITY_DN15909_c0_g2	0.555359	1.54797	0.239276	2.44454	0.292644	4.16154	0	1.67291	0.215192	0.989494	1.11114	4.1815	4.1815	-1.73055	-1.01845	-2.0583	-0.583489	-1.99748	0	-2.3678	-0.949389	-2.08662	-1.3754	-1.28978	0.00556963	0.00556963	-2.3678	116	TRINITY_DN15909_c0_g2	--	--	--	--	[S]	Function unknown	Putative adipose-regulatory protein (Seipin)	--	9	--	PREDICTED: uncharacterized protein LOC103318793 [Prunus mume]
TRINITY_DN15910_c0_g2	1.7934	1.94265	0	0	0	0	1.8539	0	0.476764	0	0	0	1.94265	1.48202	1.55711	0	0	0	0	1.51294	0	0.56244	0	0	0	1.55711	0	61	TRINITY_DN15910_c0_g2	--	--	Biological Process: cell morphogenesis (GO:0000902);; Molecular Function: cysteine-type endopeptidase activity (GO:0004197);; Cellular Component: extracellular region (GO:0005576);; Cellular Component: vacuole (GO:0005773);; Cellular Component: cytosol (GO:0005829);; Biological Process: proteolysis (GO:0006508);; Biological Process: fatty acid beta-oxidation (GO:0006635);; Biological Process: see…	K01363|0|ath:AT4G01610|putative cathepsin B-like cysteine protease; K01363 cathepsin B [EC:3.4.22.1] (A)	[O]	Posttranslational modification, protein turnover, chaperones	Papain family cysteine protease;; Peptidase family C1 propeptide	Ananain (Precursor) GN=AN1 OS=Ananas comosus (Pineapple) PE=1 SV=2	1	--	putative cathepsin B-like cysteine protease [Arabidopsis thaliana]
TRINITY_DN15917_c0_g1	0	0	8.88375	0	0	0	0	0	0	5.83471	0	0	8.88375	0	0	3.30506	0	0	0	0	0	0	2.77288	0	0	3.30506	0	102	Unannotated
TRINITY_DN1593_c0_g1	0	2.07053	0	0	0	0	1.30272	1.32589	0	0	0	0	2.07053	0	1.61849	0	0	0	0	1.20334	1.21778	0	0	0	0	1.61849	0	21	TRINITY_DN1593_c0_g1	--	--	--	--	--	--	--	--	1	--	PREDICTED: uncharacterized protein ECU03_1610 [Prunus mume]
TRINITY_DN15930_c0_g1	0.203818	0	0	0	0.728151	1.11141	0.5669	0	0	0	0	1.37159	1.37159	-0.810591	-1.07821	-1.07821	-1.07821	-0.288979	0	-0.430295	-1.07821	-1.07821	-1.07821	-1.07821	0.167647	0.167647	-1.07821	86	Unannotated
TRINITY_DN15932_c0_g1	0	0	0	0	0	0.525537	1.72489	3.72085	0	0	0	0.709041	3.72085	-0.609317	-0.609317	-0.609317	-0.609317	-0.609317	0	0.836879	1.62973	-0.609317	-0.609317	-0.609317	0.16387	1.62973	-0.609317	96	TRINITY_DN15932_c0_g1	[R]	General function prediction only	Molecular Function: nucleotide binding (GO:0000166);; Biological Process: terpenoid biosynthetic process (GO:0016114);; Molecular Function: oxidoreductase activity (GO:0016491);; Biological Process: oxidation-reduction process (GO:0055114);;	--	[Q]	Secondary metabolites biosynthesis, transport and catabolism	short chain dehydrogenase;; KR domain	11-beta-hydroxysteroid dehydrogenase-like 5 GN=HSD5 OS=Arabidopsis thaliana (Mouse-ear cress) PE=2 SV=1	1	--	hypothetical protein PRUPE_ppa007781mg [Prunus persica]
TRINITY_DN15939_c0_g1	0.607448	0	0	0.305216	0	1.9113	0	0	0	0	0	1.49348	1.9113	-0.856893	-1.54167	-1.54167	-1.15738	-1.54167	0	-1.54167	-1.54167	-1.54167	-1.54167	-1.54167	-0.223506	0	-1.54167	116	TRINITY_DN15939_c0_g1	--	--	Molecular Function: phosphorelay response regulator activity (GO:0000156);; Biological Process: phosphorelay signal transduction system (GO:0000160);; Molecular Function: DNA binding (GO:0003677);; Molecular Function: chromatin binding (GO:0003682);; Biological Process: regulation of transcription, DNA-templated (GO:0006355);; Molecular Function: kinase activity (GO:0016301);; Biological Process:…	K14491|9.01763e-170|pper:PRUPE_ppa026574mg|hypothetical protein; K14491 two-component response regulator ARR-B family (A)	[K]	Transcription	Myb-like DNA-binding domain	Two-component response regulator ARR2 OS=Arabidopsis thaliana (Mouse-ear cress) PE=1 SV=1	1	--	hypothetical protein PRUPE_ppa026574mg, partial [Prunus persica]
TRINITY_DN15943_c0_g1	0	2.24809	0	0	0	0	4.35879	0	1.51471	0	0	0	4.35879	0	1.69959	0	0	0	0	2.42191	0	1.33039	0	0	0	2.42191	0	15	TRINITY_DN15943_c0_g1	[G]	Carbohydrate transport and metabolism	Molecular Function: fructose-bisphosphate aldolase activity (GO:0004332);; Biological Process: glycolytic process (GO:0006096);; Biological Process: pentose-phosphate shunt (GO:0006098);; Biological Process: rRNA processing (GO:0006364);; Biological Process: glycine catabolic process (GO:0006546);; Biological Process: unsaturated fatty acid biosynthetic process (GO:0006636);; Biological Process: …	K01623|2.68305e-62|ath:AT2G21330|FBA1; fructose-bisphosphate aldolase 1; K01623 fructose-bisphosphate aldolase, class I [EC:4.1.2.13] (A)	[G]	Carbohydrate transport and metabolism	Fructose-bisphosphate aldolase class-I	Probable fructose-bisphosphate aldolase 1, chloroplastic (Precursor) GN=FBA1 OS=Arabidopsis thaliana (Mouse-ear cress) PE=1 SV=2	1	--	fructose-bisphosphate aldolase 1 [Arabidopsis thaliana]
TRINITY_DN15952_c0_g1	0.828718	3.83575	1.94585	2.10234	0	0.189569	0.316899	0	0.812268	0.769442	1.14036	0.79299	3.83575	0.620393	2.0233	1.30824	1.38292	-0.250439	0	0.146705	-0.250439	0.607357	0.572855	0.847417	0.591928	2.0233	-0.250439	103	TRINITY_DN15952_c0_g1	--	--	Biological Process: leaf morphogenesis (GO:0009965);; Biological Process: cell differentiation (GO:0030154);; Biological Process: positive regulation of transcription, DNA-templated (GO:0045893);;	--	--	--	--	--	36	--	PREDICTED: uncharacterized protein LOC103343169 [Prunus mume]
TRINITY_DN15953_c0_g1	10.6683	3.68992	0.453382	0	0	0	15.0137	9.04649	3.59617	0.297774	0	0	15.0137	3.54452	2.22956	0.539414	0	0	0	4.00124	3.32862	2.20043	0.376039	0	0	4.00124	0	82	TRINITY_DN15953_c0_g1	--	--	--	--	--	--	Pollen proteins Ole e I like	Olee1-like protein (Precursor) OS=Betula pendula (European white birch) PE=2 SV=1	1	--	hypothetical protein PRUPE_ppa019680mg [Prunus persica]
TRINITY_DN15956_c0_g2	0	0	0	4.7734	0	0	0	2.43559	0	0	0	0	4.7734	0	0	0	2.52942	0	0	0	1.78056	0	0	0	0	2.52942	0	107	TRINITY_DN15956_c0_g2	--	--	Biological Process: mRNA splicing, via spliceosome (GO:0000398);; Molecular Function: nucleic acid binding (GO:0003676);; Molecular Function: protein binding (GO:0005515);; Cellular Component: nucleus (GO:0005634);; Biological Process: production of siRNA involved in RNA interference (GO:0030422);; Biological Process: production of miRNAs involved in gene silencing by miRNA (GO:0035196);; Biologi…	K11093|1.29757e-10|zma:542179|70_K, ZMU170K_1; U1 snRNP; K11093 U1 small nuclear ribonucleoprotein 70kDa (A)	[A]	RNA processing and modification	U1 small nuclear ribonucleoprotein of 70kDa MW N terminal	U1 small nuclear ribonucleoprotein 70 kDa GN=RNU1 OS=Arabidopsis thaliana (Mouse-ear cress) PE=1 SV=1	1	--	U1 snRNP [Zea mays]
TRINITY_DN15960_c0_g1	0	0	0	0	0	0	2.74197	0	0	0	0	0	2.74197	0	0	0	0	0	0	1.9038	0	0	0	0	0	1.9038	0	20	TRINITY_DN15960_c0_g1	--	--	Molecular Function: DNA binding (GO:0003677);; Molecular Function: sequence-specific DNA binding transcription factor activity (GO:0003700);; Cellular Component: nucleus (GO:0005634);; Biological Process: regulation of transcription, DNA-templated (GO:0006355);;	K09286|9.43519e-63|pper:PRUPE_ppa016109mg|hypothetical protein; K09286 EREBP-like factor (A)	--	--	AP2 domain	Ethylene-responsive transcription factor RAP2-11 GN=T29J13.210 OS=Arabidopsis thaliana (Mouse-ear cress) PE=2 SV=1	1	--	hypothetical protein PRUPE_ppa016109mg [Prunus persica]
TRINITY_DN15972_c0_g1	0	0	0	0	0	0	1.19327	0	0	0	0	0	1.19327	0	0	0	0	0	0	1.13308	0	0	0	0	0	1.13308	0	20	TRINITY_DN15972_c0_g1	--	--	Cellular Component: nucleus (GO:0005634);; Cellular Component: plasma membrane (GO:0005886);;	--	--	--	--	--	4	--	uncharacterized protein [Arabidopsis thaliana]
TRINITY_DN15979_c0_g1	0	1.49381	5.38641	5.80785	0.564811	1.47111	1.16999	21.9674	4.48731	10.3577	0	0	21.9674	-1.30516	0.0131942	1.36985	1.46204	-0.659169	0	-0.187467	3.21636	1.15094	2.20045	-1.30516	-1.30516	3.21636	-1.30516	89	TRINITY_DN15979_c0_g1	--	--	--	--	--	--	Plant self-incompatibility protein S1	--	--	--	hypothetical protein PRUPE_ppa022092mg [Prunus persica]
TRINITY_DN15980_c0_g1	0.690313	0	1.35782	0.784691	0.629326	0	0	0.609591	0.816609	1.40894	0.427033	0	1.40894	0.75729	0	1.23745	0.835675	0.704275	0	0	0.686694	0.861248	1.2684	0.513019	0	1.2684	0	57	Unannotated
TRINITY_DN15986_c0_g1	0.556686	0.72942	2.09992	4.72782	0	0	0	1.57592	0.878611	0.890086	0	0	4.72782	0.638478	0.790288	1.63223	2.51799	0	0	0	1.36509	0.909667	0.918452	0	0	2.51799	0	43	TRINITY_DN15986_c0_g1	--	--	--	--	[R]	General function prediction only	--	--	80	--	hypothetical protein PRUPE_ppa023095mg, partial [Prunus persica]
TRINITY_DN15988_c0_g1	344.68	206.521	342.635	202.984	135.97	142.255	65.4472	204.362	234.976	203.135	269.497	118.965	344.68	1.27085	0.534672	1.26229	0.50987	-0.0647285	0	-1.1083	0.519582	0.720053	0.510936	0.917027	-0.255969	1.27085	-1.1083	57	TRINITY_DN15988_c0_g1	--	--	--	K10881|1.36768e-06|pper:PRUPE_ppa014340mg|hypothetical protein; K10881 26 proteasome complex subunit DSS1 (A)	--	--	DSS1/SEM1 family	--	--	--	hypothetical protein PRUPE_ppa014340mg [Prunus persica]
TRINITY_DN15993_c0_g2	0	0	0	0	0	0	0	6.3336	3.99795	0	0	8.62934	8.62934	0	0	0	0	0	0	0	2.87452	2.32134	0	0	3.26744	3.26744	0	1	TRINITY_DN15993_c0_g2	[J]	Translation, ribosomal structure and biogenesis	Cellular Component: ribosome (GO:0005840);; Biological Process: ribosome biogenesis (GO:0042254);;	K02936|3.49816e-46|ppp:PHYPADRAFT_190571|hypothetical protein; K02936 large subunit ribosomal protein L7Ae (A)	[J]	Translation, ribosomal structure and biogenesis	Ribosomal protein L7Ae/L30e/S12e/Gadd45 family	60S ribosomal protein L7a OS=Oryza sativa subsp. japonica (Rice) PE=2 SV=1	1	--	60S ribosomal protein L7a [Zea mays]
TRINITY_DN16000_c0_g1	0	0	0	0	5.38569	4.69324	0	22.3947	0	0	24.8217	0	24.8217	-2.50925	-2.50925	-2.50925	-2.50925	0.165593	0	-2.50925	2.03886	-2.50925	-2.50925	2.18127	-2.50925	2.18127	-2.50925	23	TRINITY_DN16000_c0_g1	--	--	--	--	--	--	--	--	--	--	PREDICTED: probable WRKY transcription factor 61 isoform X1 [Prunus mume]
TRINITY_DN16006_c0_g1	0.227606	0.332329	0	1.46296	0.813425	0.484636	0.174717	2.28888	0.881576	1.09289	1.06251	0.147948	2.28888	-0.274262	-0.156158	-0.570109	0.730283	0.288608	0	-0.337796	1.14749	0.341833	0.495384	0.474289	-0.371051	1.14749	-0.570109	37	TRINITY_DN16006_c0_g1	--	--	--	--	--	--	Seed maturation protein	Late embryogenesis abundant protein D-34 OS=Gossypium hirsutum (Upland cotton) PE=4 SV=1	1	--	hypothetical protein PRUPE_ppa020371mg [Prunus persica]
TRINITY_DN16011_c0_g2	0	0	2.79779	1.58934	0	0	0	0	0	0.871989	0	0	2.79779	0	0	1.92516	1.37259	0	0	0	0	0	0.904572	0	0	1.92516	0	3	Unannotated
TRINITY_DN16014_c0_g1	7.78402	15.7681	14.6392	33.0248	7.3531	9.91252	3.91544	58.8917	13.2423	48.7486	10.4696	14.3968	58.8917	-0.313031	0.619737	0.519185	1.6406	-0.3856	0	-1.15059	2.45637	0.384194	2.18867	0.07183	0.496651	2.45637	-1.15059	89	TRINITY_DN16014_c0_g1	--	--	Biological Process: pentose-phosphate shunt (GO:0006098);; Biological Process: photosynthetic electron transport in photosystem I (GO:0009773);; Cellular Component: NAD(P)H dehydrogenase complex (plastoquinone) (GO:0010598);; Molecular Function: oxidoreductase activity, acting on NAD(P)H, quinone or similar compound as acceptor (GO:0016655);; Biological Process: cellular cation homeostasis (GO:00…	--	--	--	NADH dehydrogenase transmembrane subunit	--	1	--	PREDICTED: uncharacterized protein LOC103321412 isoform X2 [Prunus mume]
TRINITY_DN16020_c0_g1	12.1998	15.0028	23.6766	24.3817	21.0541	24.5305	18.0952	20.9979	11.4454	23.6793	23.0463	23.1647	24.5305	-0.951705	-0.673894	-0.0490789	-0.00843281	-0.211175	0	-0.419008	-0.214858	-1.0366	-0.0489198	-0.0864087	-0.079321	0	-1.0366	16	TRINITY_DN16020_c0_g1	--	--	--	--	--	--	Plant protein of unknown function (DUF863)	--	1	--	hypothetical protein PRUPE_ppa000582mg [Prunus persica]
TRINITY_DN16024_c0_g1	6.98005	0	0	0	0	0	0	0	4.42926	0	0	0	6.98005	2.9964	0	0	0	0	0	0	0	2.44076	0	0	0	2.9964	0	39	Unannotated
TRINITY_DN16027_c0_g1	230.924	246.3	326.802	797.467	698.957	558.981	393.07	694.013	241.482	905.753	625	670.73	905.753	-1.27172	-1.17912	-0.772553	0.511854	0.321887	0	-0.506925	0.311661	-1.2075	0.695332	0.160785	0.262503	0.695332	-1.27172	73	TRINITY_DN16027_c0_g1	--	--	--	K17362|6.77951e-54|pmum:103320466|acyl-coenzyme A thioesterase 13-like; K17362 acyl-coenzyme A thioesterase 13 [EC:3.1.2.-] (A)	[R]	General function prediction only	--	--	1	--	PREDICTED: acyl-coenzyme A thioesterase 13-like [Prunus mume]
TRINITY_DN16030_c0_g1	92.5273	0	0	0	0	0	0	0	0	0	0	0	92.5273	6.54732	0	0	0	0	0	0	0	0	0	0	0	6.54732	0	33	Unannotated
TRINITY_DN16037_c0_g1	0	2.95782	2.3416	38.1682	3.54494	5.1936	0	0	4.2944	61.498	12.6179	2.52765	61.498	-2.63078	-0.646072	-0.890241	2.66083	-0.446519	0	-2.63078	-2.63078	-0.226312	3.33496	1.13665	-0.812071	3.33496	-2.63078	70	TRINITY_DN16037_c0_g1	--	--	Cellular Component: cell wall (GO:0005618);;	--	--	--	Cystatin domain	Cysteine proteinase inhibitor 5 (Precursor) GN=CYS5 OS=Arabidopsis thaliana (Mouse-ear cress) PE=2 SV=2	3	--	hypothetical protein PRUPE_ppa019353mg, partial [Prunus persica]
TRINITY_DN16039_c0_g1	1.59792	0	0	0	0	0	0.849282	0	0	0	0	0	1.59792	1.37736	0	0	0	0	0	0.886965	0	0	0	0	0	1.37736	0	83	TRINITY_DN16039_c0_g1	--	--	--	--	--	--	Protein of unknown function (DUF1191)	--	1	--	hypothetical protein PRUPE_ppa014880mg [Prunus persica]
TRINITY_DN16040_c0_g1	0	0	0.256244	2.8116	0.713712	0.675141	0	0.469037	0.230452	0.771233	2.23783	1.15978	2.8116	-0.744283	-0.744283	-0.415166	1.18611	0.0328423	0	-0.744283	-0.189412	-0.445095	0.0804714	0.950743	0.3666	1.18611	-0.744283	12	TRINITY_DN16040_c0_g1	--	--	--	--	--	--	Nucleotide-diphospho-sugar transferase	Uncharacterized protein At4g15970 GN=At4g15970 OS=Arabidopsis thaliana (Mouse-ear cress) PE=2 SV=1	1	Inorganic ion transport and metabolism	hypothetical protein PRUPE_ppa008443mg [Prunus persica]
TRINITY_DN16046_c0_g1	0	0	0	1.77886	0	0	0	1.6122	0	0	0	0	1.77886	0	0	0	1.47449	0	0	0	1.38526	0	0	0	0	1.47449	0	96	TRINITY_DN16046_c0_g1	--	--	--	--	--	--	--	--	1	--	PREDICTED: uncharacterized protein LOC103322099 isoform X1 [Prunus mume]
TRINITY_DN16067_c0_g2	0	27.9929	0	0	0	0	0	0	0	0	0	0	27.9929	0	4.85763	0	0	0	0	0	0	0	0	0	0	4.85763	0	14	TRINITY_DN16067_c0_g2	--	--	Molecular Function: nucleotide binding (GO:0000166);; Molecular Function: nucleic acid binding (GO:0003676);; Molecular Function: protein binding (GO:0005515);; Cellular Component: nucleus (GO:0005634);; Biological Process: vesicle-mediated transport (GO:0016192);;	--	--	--	--	--	1	--	AT5G16840 [Arabidopsis thaliana]
TRINITY_DN16075_c0_g1	0	0	0.675629	0.389938	0	1.22879	0	1.94955	0.446159	0	0.893993	0	1.94955	-1.15626	-1.15626	-0.411559	-0.681241	-1.15626	0	-1.15626	0.404236	-0.624035	-1.15626	-0.234831	-1.15626	0.404236	-1.15626	91	TRINITY_DN16075_c0_g1	--	--	Molecular Function: structural constituent of ribosome (GO:0003735);; Cellular Component: nucleolus (GO:0005730);; Cellular Component: plasma membrane (GO:0005886);; Biological Process: translation (GO:0006412);; Cellular Component: cytosolic large ribosomal subunit (GO:0022625);;	K02891|2.5142e-25|sita:101780277|60S ribosomal protein L22-2-like; K02891 large subunit ribosomal protein L22e (A)	[J]	Translation, ribosomal structure and biogenesis	Ribosomal L22e protein family	60S ribosomal protein L22-2 GN=RPL22B OS=Arabidopsis thaliana (Mouse-ear cress) PE=2 SV=1	1	--	large subunit ribosomal protein L22e [Nannochloropsis gaditana CCMP526]
TRINITY_DN16080_c0_g1	0	0	0.779239	1.01928	0.439141	1.12389	0	1.02977	0.582348	0.779557	0.863173	0.987245	1.12389	-1.08671	-1.08671	-0.255446	-0.0728641	-0.561498	0	-1.08671	-0.0653926	-0.424639	-0.255188	-0.188944	-0.0959363	0	-1.08671	16	TRINITY_DN16080_c0_g1	[J]	Translation, ribosomal structure and biogenesis	--	K02934|7.45464e-62|brp:103835901|60S ribosomal protein L6-1-like; K02934 large subunit ribosomal protein L6e (A)	[J]	Translation, ribosomal structure and biogenesis	Ribosomal protein L6e;; Ribosomal protein L6, N-terminal domain	60S ribosomal protein L6 GN=RPL6 OS=Mesembryanthemum crystallinum (Common ice plant) PE=2 SV=1	1	--	Putative 60S ribosomal protein L6 [Rhizopus microsporus]
TRINITY_DN16096_c0_g1	81.4087	70.9235	73.2166	181.267	73.2657	281.402	160.199	134.619	82.3112	112.85	137.49	330.052	330.052	-1.77688	-1.97321	-1.92793	-0.631696	-1.92698	0	-0.808902	-1.05819	-1.76117	-1.31061	-1.02797	0.229309	0.229309	-1.97321	116	TRINITY_DN16096_c0_g1	--	--	--	--	[R]	General function prediction only	Kelch motif;; Kelch motif;; Kelch motif;; Galactose oxidase, central domain;; Kelch motif;; Galactose oxidase, central domain;; F-box domain	F-box/kelch-repeat protein At1g67480 GN=At1g67480 OS=Arabidopsis thaliana (Mouse-ear cress) PE=2 SV=1	1	--	hypothetical protein PRUPE_ppa007034mg [Prunus persica]
TRINITY_DN16097_c0_g1	23.6722	36.8661	23.416	36.9421	17.9686	29.9906	16.8382	4.71874	20.2082	12.3264	20.1492	26.6823	36.9421	-0.328946	0.289075	-0.344008	0.291966	-0.708215	0	-0.796862	-2.43806	-0.547207	-1.21754	-0.551231	-0.16287	0.291966	-2.43806	78	TRINITY_DN16097_c0_g1	--	--	--	--	[R]	General function prediction only	PPR repeat family;; PPR repeat;; PPR repeat;; Pentatricopeptide repeat domain;; Anaphase-promoting complex, cyclosome, subunit 3;; Tetratricopeptide repeat;; Tetratricopeptide repeat;; Tetratricopeptide repeat	Pentatricopeptide repeat-containing protein At4g36680, mitochondrial (Precursor) GN=At4g36680 OS=Arabidopsis thaliana (Mouse-ear cress) PE=2 SV=1	1	--	PREDICTED: pentatricopeptide repeat-containing protein At4g36680, mitochondrial [Prunus mume]
TRINITY_DN16099_c0_g1	149.716	132.041	238.494	401.482	153.819	158.054	126.83	459.263	149.51	294.149	272.971	351.044	459.263	-0.077679	-0.257639	0.590477	1.33941	-0.0389274	0	-0.315284	1.53295	-0.0796486	0.891928	0.784509	1.14624	1.53295	-0.315284	112	TRINITY_DN16099_c0_g1	--	--	--	K03676|4.14778e-07|pmum:103322937|monothiol glutaredoxin-S2; K03676 glutaredoxin 3 (A)	--	--	--	Monothiol glutaredoxin-S2 GN=T28N17.80 OS=Arabidopsis thaliana (Mouse-ear cress) PE=3 SV=1	--	--	PREDICTED: monothiol glutaredoxin-S2 [Prunus mume]
TRINITY_DN16105_c0_g1	59.3042	184.717	62.2871	15.3524	132.902	26.7847	34.6117	21.8905	143.001	16.7366	140.283	55.7262	184.717	1.11797	2.74074	1.18762	-0.764787	2.26881	0	0.35806	-0.27954	2.37372	-0.64756	2.34623	1.02972	2.74074	-0.764787	103	TRINITY_DN16105_c0_g1	--	--	--	--	--	--	--	--	5	--	PREDICTED: uncharacterized protein LOC103329382 [Prunus mume]
TRINITY_DN16108_c0_g1	0	0	1.80278	1.43913	0.851674	5.13087	0	0	0	0	0	4.08246	5.13087	-2.61609	-2.61609	-1.12923	-1.32973	-1.72726	0	-2.61609	-2.61609	-2.61609	-2.61609	-2.61609	-0.270564	0	-2.61609	30	Unannotated
TRINITY_DN16110_c0_g1	11.0537	12.0941	8.10537	7.22624	5.46696	5.75486	17.467	5.67889	9.61734	4.29793	8.78997	2.88453	17.467	0.835479	0.954913	0.430792	0.284306	-0.0628381	0	1.45095	-0.0163178	0.652425	-0.350497	0.535378	-0.798186	1.45095	-0.798186	21	TRINITY_DN16110_c0_g1	[R]	General function prediction only	Biological Process: tryptophan biosynthetic process (GO:0000162);; Molecular Function: tryptophan synthase activity (GO:0004834);; Molecular Function: pyridoxal phosphate binding (GO:0030170);;	K06001|0|pmum:103329641|tryptophan synthase beta chain 1; K06001 tryptophan synthase beta chain [EC:4.2.1.20] (A)	[E]	Amino acid transport and metabolism	Pyridoxal-phosphate dependent enzyme	Tryptophan synthase beta chain 1, chloroplastic (Precursor) GN=TSB1 OS=Arabidopsis thaliana (Mouse-ear cress) PE=2 SV=1	3	--	PREDICTED: tryptophan synthase beta chain 1 [Prunus mume]
TRINITY_DN16111_c0_g1	58.2244	26.8139	48.3943	24.7579	36.2642	27.7995	15.1566	7.56024	24.649	29.6616	18.8226	25.4532	58.2244	1.04015	-0.0502369	0.7783	-0.161032	0.371746	0	-0.833921	-1.75032	-0.167143	0.0903905	-0.538899	-0.122599	1.04015	-1.75032	92	TRINITY_DN16111_c0_g1	[C]	Energy production and conversion	Molecular Function: UDP-N-acetylmuramate dehydrogenase activity (GO:0008762);; Molecular Function: reticuline oxidase activity (GO:0050468);; Molecular Function: flavin adenine dinucleotide binding (GO:0050660);; Biological Process: oxidation-reduction process (GO:0055114);;	--	--	--	FAD binding domain;; Berberine and berberine like	Reticuline oxidase-like protein (Precursor) GN=At4g20830 OS=Arabidopsis thaliana (Mouse-ear cress) PE=1 SV=2	1	--	PREDICTED: reticuline oxidase-like protein [Prunus mume]
TRINITY_DN16115_c0_g1	0	0	0.928842	0.54676	0	1.2496	1.153	0	0	0.693455	0	0.555366	1.2496	-1.16967	-1.16967	-0.221934	-0.54042	-1.16967	0	-0.0633227	-1.16967	-1.16967	-0.4097	-1.16967	-0.532416	0	-1.16967	86	Unannotated
TRINITY_DN16116_c0_g2	1.25259	4.77442	0	0	0	0	1.45648	0	0	0	0	0	4.77442	1.17159	2.52968	0	0	0	0	1.29659	0	0	0	0	0	2.52968	0	90	TRINITY_DN16116_c0_g2	[R]	General function prediction only	Molecular Function: DNA binding (GO:0003677);; Molecular Function: sequence-specific DNA binding transcription factor activity (GO:0003700);; Molecular Function: protein binding (GO:0005515);; Molecular Function: GTP binding (GO:0005525);; Cellular Component: nucleus (GO:0005634);; Cellular Component: early endosome (GO:0005769);; Cellular Component: vacuolar membrane (GO:0005774);; Cellular Comp…	--	[U]	Intracellular trafficking, secretion, and vesicular transport	Ras family	Ras-related protein RABF2a GN=K17O22.15 OS=Arabidopsis thaliana (Mouse-ear cress) PE=1 SV=1	1	--	hypothetical protein CARUB_v10027159mg [Capsella rubella]
TRINITY_DN16119_c0_g1	1.24301	0.408534	0.397005	1.70426	0.899339	0.256963	0	0.766627	1.10104	1.99493	0.309155	1.28273	1.99493	0.835491	0.164252	0.152395	1.10529	0.595555	0	-0.329942	0.491056	0.74116	1.25258	0.0586938	0.860819	1.25258	-0.329942	2	TRINITY_DN16119_c0_g1	--	--	--	--	[S]	Function unknown	--	Late embryogenesis abundant protein 1 OS=Cicer arietinum (Chickpea) PE=2 SV=1	1	--	hypothetical protein PRUPE_ppa018304mg [Prunus persica]
TRINITY_DN16123_c0_g1	0.987863	1.20305	0.181632	2.72937	0.393757	0.193581	0.257306	0.288767	0.992809	1.10199	1.90931	0.143712	2.72937	0.735922	0.884208	-0.0145163	1.64363	0.223682	0	0.0750395	0.110694	0.739507	0.816459	1.28538	-0.0615731	1.64363	-0.0615731	57	TRINITY_DN16123_c0_g1	--	--	--	--	--	--	--	CLE45p (Precursor) GN=CLE45 OS=Arabidopsis thaliana (Mouse-ear cress) PE=2 SV=1	1	--	hypothetical protein PRUPE_ppa026459mg [Prunus persica]
TRINITY_DN16128_c0_g1	351.039	261.772	274.744	456.039	410.248	595.76	216.392	438.269	322.862	489.63	412.759	578.031	595.76	-0.761418	-1.18334	-1.11382	-0.384834	-0.537144	0	-1.45685	-0.442047	-0.881773	-0.282517	-0.52836	-0.0435117	0	-1.45685	117	TRINITY_DN16128_c0_g1	--	--	--	--	--	--	Carbohydrate-binding protein of the ER;; Di-glucose binding within endoplasmic reticulum	Probable receptor-like protein kinase At5g24010 (Precursor) GN=At5g24010 OS=Arabidopsis thaliana (Mouse-ear cress) PE=1 SV=1	1	--	hypothetical protein PRUPE_ppa005239mg [Prunus persica]
TRINITY_DN16129_c0_g2	0	0	0	0	15.0269	0	0	0	0	0	0	0	15.0269	0	0	0	0	4.00242	0	0	0	0	0	0	0	4.00242	0	5	TRINITY_DN16129_c0_g2	--	--	--	--	--	--	--	--	65	--	PREDICTED: S-norcoclaurine synthase 1-like isoform X4 [Malus domestica]
TRINITY_DN16133_c0_g1	0	0	0	0	0	0	0	0	17.1362	0	0	0	17.1362	0	0	0	0	0	0	0	0	4.1808	0	0	0	4.1808	0	47	TRINITY_DN16133_c0_g1	--	--	Molecular Function: nucleotide binding (GO:0000166);; Molecular Function: nucleic acid binding (GO:0003676);; Molecular Function: protein kinase activity (GO:0004672);; Molecular Function: ammonium transmembrane transporter activity (GO:0008519);; Biological Process: DNA integration (GO:0015074);; Cellular Component: integral component of membrane (GO:0016021);; Molecular Function: ion binding (G…	--	[R]	General function prediction only	Reverse transcriptase (RNA-dependent DNA polymerase)	Endonuclease OS=Nicotiana tabacum (Common tobacco) PE=2 SV=1	1	--	PREDICTED: pentatricopeptide repeat-containing protein At3g02330-like [Malus domestica]
TRINITY_DN16139_c0_g2	1.5894	1.39457	0	0	0	0	1.5897	0	0.469812	0	0	0	1.5897	1.37262	1.25976	0	0	0	0	1.37279	0	0.555631	0	0	0	1.37279	0	21	TRINITY_DN16139_c0_g2	[J]	Translation, ribosomal structure and biogenesis	Biological Process: spliceosomal tri-snRNP complex assembly (GO:0000244);; Biological Process: embryo development ending in seed dormancy (GO:0009793);; Cellular Component: U4/U6 x U5 tri-snRNP complex (GO:0046540);;	K12844|2.58526e-104|ath:AT1G60170|emb1220; protein EMBRYO DEFECTIVE 1220; K12844 U4/U6 small nuclear ribonucleoprotein PRP31 (A)	[A]	RNA processing and modification	Putative snoRNA binding domain;; Prp31 C terminal domain	Probable nucleolar protein 5-2 GN=T12H1.2 OS=Arabidopsis thaliana (Mouse-ear cress) PE=2 SV=1	6	--	protein EMBRYO DEFECTIVE 1220 [Arabidopsis thaliana]
TRINITY_DN16148_c0_g1	0	0	21.6106	0	0	0	0	0	0	67.0257	0	0	67.0257	0	0	4.49893	0	0	0	0	0	0	6.08801	0	0	6.08801	0	24	Unannotated
TRINITY_DN16150_c0_g1	6.85248	14.3497	45.4618	41.0937	72.427	69.7453	17.1379	0.562944	13.8732	22.745	22.795	42.708	72.427	-3.17141	-2.20443	-0.60659	-0.749028	0.053678	0	-1.96363	-5.5003	-2.24992	-1.57501	-1.57198	-0.694737	0.053678	-5.5003	53	TRINITY_DN16150_c0_g1	--	--	--	--	--	--	--	--	1	--	hypothetical protein PRUPE_ppa022321mg [Prunus persica]
TRINITY_DN16151_c0_g1	1.37561	0.473253	1.36244	0	1.36636	0.39912	0.311935	0	0.75355	1.14267	2.94221	1.04397	2.94221	0.763778	0.0744858	0.75576	-0.484519	0.758149	0	-0.0928236	-0.484519	0.32576	0.614889	1.49449	0.546852	1.49449	-0.484519	54	TRINITY_DN16151_c0_g1	--	--	--	--	--	--	--	--	--	--	PREDICTED: uncharacterized protein LOC103420756 [Malus domestica]
TRINITY_DN16152_c0_g1	1.91074	0.81429	0	0	0	0	0.748944	0	1.81074	0	0	0	1.91074	1.54138	0.859405	0	0	0	0	0.806484	0	1.49095	0	0	0	1.54138	0	61	TRINITY_DN16152_c0_g1	--	--	Molecular Function: copper ion binding (GO:0005507);; Cellular Component: nucleus (GO:0005634);; Cellular Component: cytosol (GO:0005829);; Biological Process: response to cold (GO:0009409);; Cellular Component: plasmodesma (GO:0009506);; Biological Process: response to nitrate (GO:0010167);; Biological Process: nitrate transport (GO:0015706);; Cellular Component: membrane (GO:0016020);; Biologic…	--	--	--	Jacalin-like lectin domain	Jacalin-related lectin 34 GN=JAL34 OS=Arabidopsis thaliana (Mouse-ear cress) PE=1 SV=1	128	--	jacalin-like lectin domain-containing protein [Arabidopsis thaliana]
TRINITY_DN16154_c0_g1	0	0	0	0	0	8.26397	0	0	0	0	0	0	8.26397	-3.21163	-3.21163	-3.21163	-3.21163	-3.21163	0	-3.21163	-3.21163	-3.21163	-3.21163	-3.21163	-3.21163	0	-3.21163	50	TRINITY_DN16154_c0_g1	[R]	General function prediction only	Cellular Component: nucleus (GO:0005634);; Biological Process: regulation of DNA replication (GO:0006275);; Biological Process: regulation of gene expression by genetic imprinting (GO:0006349);; Biological Process: cell proliferation (GO:0008283);; Cellular Component: chloroplast (GO:0009507);; Biological Process: pollen development (GO:0009555);; Biological Process: embryo development ending in …	K10752|3.14677e-40|csl:COCSUDRAFT_64204|nucleosome remodeling factor; K10752 histone-binding protein RBBP4 (A)	[B]	Chromatin structure and dynamics	WD domain, G-beta repeat	WD-40 repeat-containing protein MSI1 GN=MSI1 OS=Solanum lycopersicum (Tomato) PE=2 SV=1	1	--	Histone-binding protein RBBP4 [Rozella allomycis CSF55]
TRINITY_DN16157_c0_g1	0	0	0	4.2325	0	0	0	0	0	0	0	0	4.2325	0	0	0	2.3875	0	0	0	0	0	0	0	0	2.3875	0	8	Unannotated
TRINITY_DN16158_c0_g1	0	0	0.89157	0	0	0	10.9561	0	2.48605	0	0	0	10.9561	0	0	0.919585	0	0	0	3.57968	0	1.80159	0	0	0	3.57968	0	115	TRINITY_DN16158_c0_g1	[O]	Posttranslational modification, protein turnover, chaperones	Molecular Function: lactoylglutathione lyase activity (GO:0004462);; Molecular Function: transferase activity (GO:0016740);;	K00799|5.62492e-156|pper:PRUPE_ppa011079mg|hypothetical protein; K00799 glutathione S-transferase [EC:2.5.1.18] (A)	[O]	Posttranslational modification, protein turnover, chaperones	Glutathione S-transferase, N-terminal domain;; Glutathione S-transferase, N-terminal domain;; Glutathione S-transferase, N-terminal domain;; Glutathione S-transferase, C-terminal domain;; Glutathione S-transferase, C-terminal domain	Glutathione transferase GST 23 OS=Zea mays (Maize) PE=2 SV=1	2	--	hypothetical protein PRUPE_ppa011079mg [Prunus persica]
TRINITY_DN16159_c0_g1	0	0	0	0	0	0	0	2.01871	0	0	0	0	2.01871	0	0	0	0	0	0	0	1.59393	0	0	0	0	1.59393	0	96	TRINITY_DN16159_c0_g1	--	--	--	--	[S]	Function unknown	CHCH domain	--	1	--	--
TRINITY_DN16164_c0_g1	0	0	1.14164	0	0.696425	1.0533	0.7175	1.63607	0	0.785431	0	0.370674	1.63607	-1.03794	-1.03794	0.060774	-1.03794	-0.275446	0	-0.257634	0.360447	-1.03794	-0.201671	-1.03794	-0.583059	0.360447	-1.03794	117	TRINITY_DN16164_c0_g1	--	--	Cellular Component: intracellular part (GO:0044424);; Biological Process: single-organism cellular process (GO:0044763);; Molecular Function: metal ion binding (GO:0046872);; Biological Process: response to stimulus (GO:0050896);; Biological Process: biological regulation (GO:0065007);;	K06268|5.41083e-86|pmum:103332205|calcineurin B-like protein 7; K06268 serine/threonine-protein phosphatase 2B regulatory subunit (A)	[T]	Signal transduction mechanisms	EF-hand domain;; EF hand;; EF-hand domain pair;; EF-hand domain pair;; EF hand;; Cytoskeletal-regulatory complex EF hand	Calcineurin B-like protein 4 GN=MOP9.8 OS=Arabidopsis thaliana (Mouse-ear cress) PE=1 SV=3	1	--	PREDICTED: calcineurin B-like protein 7 isoform X2 [Prunus mume]
TRINITY_DN16174_c0_g1	61.1309	103.686	98.9848	74.8476	84.5818	66.7962	27.0621	68.5338	82.6583	102.509	77.7066	78.3058	103.686	-0.125893	0.626797	0.560505	0.161899	0.336099	0	-1.27258	0.036511	0.303305	0.610474	0.21528	0.226223	0.626797	-1.27258	9	TRINITY_DN16174_c0_g1	--	--	Cellular Component: chloroplast (GO:0009507);;	--	--	--	--	--	1	--	hypothetical protein PRUPE_ppa013542mg [Prunus persica]
TRINITY_DN16178_c0_g2	0	0	0	8.61362	0	0	0	0	0	0	0	0	8.61362	0	0	0	3.26508	0	0	0	0	0	0	0	0	3.26508	0	8	Unannotated
TRINITY_DN16179_c0_g1	1.35105	0	4.28024	2.04157	0	0.760974	0	0	0	0	3.3331	0	4.28024	0.41693	-0.816374	1.58423	0.788443	-0.816374	0	-0.816374	-0.816374	-0.816374	-0.816374	1.29903	-0.816374	1.58423	-0.816374	75	Unannotated
TRINITY_DN16180_c0_g1	7.292	27.1987	23.7901	33.9599	20.6189	22.2802	6.36115	24.4894	18.2117	32.5446	19.8426	25.0249	33.9599	-1.48931	0.276528	0.0906623	0.5866	-0.106811	0	-1.6611	0.130796	-0.277115	0.526977	-0.159565	0.160791	0.5866	-1.6611	9	TRINITY_DN16180_c0_g1	--	--	--	--	[R]	General function prediction only	PPR repeat family;; PPR repeat;; Pentatricopeptide repeat domain;; PPR repeat	Pentatricopeptide repeat-containing protein At5g13770, chloroplastic (Precursor) GN=At5g13770 OS=Arabidopsis thaliana (Mouse-ear cress) PE=2 SV=1	1	--	PREDICTED: pentatricopeptide repeat-containing protein At5g13770, chloroplastic-like [Prunus mume]
TRINITY_DN16182_c0_g1	28.1295	26.9928	27.2283	34.1266	23.5918	29.6458	54.2921	32.1691	26.4135	13.7352	19.4445	22.3816	54.2921	-0.0732106	-0.130637	-0.118548	0.196872	-0.317512	0	0.851382	0.114148	-0.160805	-1.05642	-0.583978	-0.390316	0.851382	-1.05642	20	TRINITY_DN16182_c0_g1	--	--	Molecular Function: zinc ion binding (GO:0008270);;	--	[O]	Posttranslational modification, protein turnover, chaperones	Ring finger domain;; RING-H2 zinc finger;; zinc-RING finger domain;; Zinc finger, C3HC4 type (RING finger);; Zinc finger, C3HC4 type (RING finger);; Zinc finger, C3HC4 type (RING finger);; Anaphase-promoting complex subunit 11 RING-H2 finger	E3 ubiquitin-protein ligase RHA1B GN=RHA1B OS=Arabidopsis thaliana (Mouse-ear cress) PE=2 SV=1	1	--	hypothetical protein PRUPE_ppa012459mg [Prunus persica]
TRINITY_DN16183_c0_g2	3.21653	4.48277	0	0	0	0	1.84261	0	0	0	0	0	4.48277	2.07606	2.45491	0	0	0	0	1.50722	0	0	0	0	0	2.45491	0	90	TRINITY_DN16183_c0_g2	--	--	Biological Process: MAPK cascade (GO:0000165);; Molecular Function: carbonate dehydratase activity (GO:0004089);; Biological Process: pentose-phosphate shunt (GO:0006098);; Biological Process: protein targeting to membrane (GO:0006612);; Molecular Function: zinc ion binding (GO:0008270);; Biological Process: response to cold (GO:0009409);; Cellular Component: chloroplast thylakoid membrane (GO:00…	K01673|4.60048e-34|ath:AT3G01500|CA1; carbonic anhydrase 1; K01673 carbonic anhydrase [EC:4.2.1.1] (A)	[P]	Inorganic ion transport and metabolism	--	Beta carbonic anhydrase 1, chloroplastic {ECO:0000303|PubMed:17407539} (Precursor) OS=Arabidopsis thaliana (Mouse-ear cress) PE=1 SV=2	1	--	AT3G01500 [Arabidopsis thaliana]
TRINITY_DN16184_c0_g1	1.57416	2.55169	0	0	0	0	0	0	1.23792	0	0	0	2.55169	1.3641	1.8285	0	0	0	0	0	0	1.16216	0	0	0	1.8285	0	69	TRINITY_DN16184_c0_g1	--	--	--	--	--	--	Plant mobile domain	--	1	--	hypothetical protein PRUPE_ppa019388mg [Prunus persica]
TRINITY_DN16188_c0_g1	0	0	0	0	0	10.5688	0	0	0	0	0	0	10.5688	-3.53217	-3.53217	-3.53217	-3.53217	-3.53217	0	-3.53217	-3.53217	-3.53217	-3.53217	-3.53217	-3.53217	0	-3.53217	50	TRINITY_DN16188_c0_g1	[J]	Translation, ribosomal structure and biogenesis	Biological Process: translation (GO:0006412);; Molecular Function: ligase activity (GO:0016874);;	K01881|3.6057e-17|pvu:PHAVU_001G218300g|hypothetical protein; K01881 prolyl-tRNA synthetase [EC:6.1.1.15] (A)	[J]	Translation, ribosomal structure and biogenesis	Anticodon binding domain	--	1	--	unnamed protein product [Kuraishia capsulata CBS 1993]
TRINITY_DN16189_c0_g1	46.5321	28.1838	63.3058	103.274	97.704	107.048	74.2985	111.347	84.1593	167.549	64.7962	126.207	167.549	-1.1847	-1.88843	-0.748648	-0.0512924	-0.13049	0	-0.520977	0.0562899	-0.343433	0.6415	-0.715593	0.235511	0.6415	-1.88843	16	TRINITY_DN16189_c0_g1	--	--	Molecular Function: aminoacyl-tRNA hydrolase activity (GO:0004045);; Molecular Function: protein tyrosine phosphatase activity (GO:0004725);; Biological Process: peptidyl-tyrosine dephosphorylation (GO:0035335);;	--	[S]	Function unknown	Peptidyl-tRNA hydrolase PTH2	--	4	--	PREDICTED: putative peptidyl-tRNA hydrolase PTRHD1 [Prunus mume]
TRINITY_DN16195_c0_g1	9.5327	9.5361	11.6902	21.5773	19.1216	20.1492	25.0783	47.3495	13.1548	22.3941	25.2988	19.5275	47.3495	-1.00573	-1.00527	-0.736896	0.0942635	-0.0718613	0	0.302246	1.1929	-0.579318	0.145538	0.314391	-0.0430502	1.1929	-1.00573	73	TRINITY_DN16195_c0_g1	--	--	Cellular Component: integral component of peroxisomal membrane (GO:0005779);; Biological Process: peroxisome fission (GO:0016559);;	--	[U]	Intracellular trafficking, secretion, and vesicular transport	Peroxisomal biogenesis factor 11 (PEX11)	Peroxisomal membrane protein 11A GN=T2E6.18 OS=Arabidopsis thaliana (Mouse-ear cress) PE=1 SV=1	1	--	hypothetical protein PRUPE_ppa010125mg [Prunus persica]
TRINITY_DN16196_c0_g1	0	0	2.92177	2.10942	1.084	0.360573	0.308674	0.375749	0	0.444011	2.47322	0.914581	2.92177	-0.444215	-0.444215	1.52729	1.19243	0.615139	0	-0.0561096	0.0160025	-0.444215	0.0858668	1.35206	0.492814	1.52729	-0.444215	12	Unannotated
TRINITY_DN16203_c0_g1	20.8782	0	0	0	4.50803	0	0	3.79272	0	0	0	0	20.8782	4.45142	0	0	0	2.46154	0	0	2.26084	0	0	0	0	4.45142	0	33	TRINITY_DN16203_c0_g1	--	--	Molecular Function: methyltransferase activity (GO:0008168);; Biological Process: methylation (GO:0032259);;	--	--	--	SAM dependent carboxyl methyltransferase	Probable S-adenosylmethionine-dependent methyltransferase At5g37970 GN=At5g37970 OS=Arabidopsis thaliana (Mouse-ear cress) PE=3 SV=1	--	--	hypothetical protein PRUPE_ppa022005mg, partial [Prunus persica]
TRINITY_DN16205_c0_g1	0	0	0	6.87347	5.34754	5.76003	2.44165	0	0	0	7.77744	0	7.77744	-2.75703	-2.75703	-2.75703	0.219971	-0.0908327	0	-0.973931	-2.75703	-2.75703	-2.75703	0.376771	-2.75703	0.376771	-2.75703	52	Unannotated
TRINITY_DN16207_c0_g2	0	0	0	0	4.95574	0	0	0	0	0	4.21247	0	4.95574	0	0	0	0	2.57428	0	0	0	0	0	2.38197	0	2.57428	0	54	TRINITY_DN16207_c0_g2	--	--	--	--	[T]	Signal transduction mechanisms	--	Putative disease resistance protein At3g14460 GN=At3g14460 OS=Arabidopsis thaliana (Mouse-ear cress) PE=3 SV=1	1	--	PREDICTED: putative disease resistance RPP13-like protein 1 [Prunus mume]
TRINITY_DN16211_c0_g1	1.50196	1.74931	0	0	0	0	0	0	0.301521	0	0	0	1.74931	1.32306	1.45907	0	0	0	0	0	0	0.380199	0	0	0	1.45907	0	69	TRINITY_DN16211_c0_g1	--	--	--	--	[R]	General function prediction only	Zinc knuckle	--	4	--	PREDICTED: uncharacterized protein LOC103336015 [Prunus mume]
TRINITY_DN16219_c0_g1	0	0	0	0	0	2.70417	0	6.15986	0	0	0	0	6.15986	-1.88915	-1.88915	-1.88915	-1.88915	-1.88915	0	-1.88915	0.950782	-1.88915	-1.88915	-1.88915	-1.88915	0.950782	-1.88915	88	Unannotated
TRINITY_DN16221_c0_g1	0	0	0	0.903306	2.1383	2.61082	0	0.899505	1.01767	3.40573	0	3.33429	3.40573	-1.85233	-1.85233	-1.85233	-0.923821	-0.202343	0	-1.85233	-0.926704	-0.839641	0.287054	-1.85233	0.263467	0.287054	-1.85233	117	TRINITY_DN16221_c0_g1	[J]	Translation, ribosomal structure and biogenesis	Molecular Function: structural constituent of ribosome (GO:0003735);; Biological Process: translation (GO:0006412);; Cellular Component: plastid (GO:0009536);; Cellular Component: membrane (GO:0016020);; Cellular Component: cytosolic ribosome (GO:0022626);;	K02920|4.94458e-32|vcn:VOLCADRAFT_109213|rpl36; component of cytosolic 80S ribosome and 60S large subunit; K02920 large subunit ribosomal protein L36e (A)	[J]	Translation, ribosomal structure and biogenesis	Ribosomal protein L36e	60S ribosomal protein L36 GN=RL36 OS=Ulva compressa (Green alga) PE=3 SV=1	1	--	PREDICTED: 60S ribosomal protein L36-2-like isoform X1 [Populus euphratica]
TRINITY_DN16229_c0_g1	4.76615	3.62416	0	0	0	0	3.2361	0	0.852761	0	0	0	4.76615	2.52761	2.20919	0	0	0	0	2.08274	0	0.889677	0	0	0	2.52761	0	45	TRINITY_DN16229_c0_g1	--	--	Cellular Component: cytoplasm (GO:0005737);;	--	[BK]	--	Divergent CRAL/TRIO domain	--	1	--	hypothetical protein EUTSA_v10026273mg [Eutrema salsugineum]
TRINITY_DN16247_c0_g1	4.68555	0	8.24311	0	0	2.40919	0	0	0	4.88932	0	1.78854	8.24311	0.737872	-1.76943	1.43895	-1.76943	-1.76943	0	-1.76943	-1.76943	-1.76943	0.788674	-1.76943	-0.289915	1.43895	-1.76943	77	Unannotated
TRINITY_DN16251_c0_g1	0.171417	0	1.6375	1.03612	0	0	0.703207	0.174779	1.07826	0.930189	0	0	1.6375	0.228255	0	1.39917	1.02582	0	0	0.768253	0.23239	1.05538	0.948742	0	0	1.39917	0	3	Unannotated
TRINITY_DN16255_c0_g1	1.07835	0	0	0	0	0	1.86264	0	0	0	0	0	1.86264	1.05544	0	0	0	0	0	1.51735	0	0	0	0	0	1.51735	0	20	TRINITY_DN16255_c0_g1	--	--	Cellular Component: endosome (GO:0005768);; Cellular Component: Golgi apparatus (GO:0005794);; Cellular Component: trans-Golgi network (GO:0005802);; Molecular Function: methyltransferase activity (GO:0008168);; Biological Process: methylation (GO:0032259);;	--	--	--	Putative S-adenosyl-L-methionine-dependent methyltransferase	Probable methyltransferase PMT24 GN=At1g29470 OS=Arabidopsis thaliana (Mouse-ear cress) PE=2 SV=1	2	--	hypothetical protein [Arabidopsis thaliana]
TRINITY_DN16257_c0_g1	27.6105	39.7383	20.9461	22.0414	27.4139	54.3808	27.4122	5.81545	28.3855	9.15425	15.0596	35.8185	54.3808	-0.95284	-0.443002	-1.33542	-1.26516	-0.962792	0	-0.962875	-3.02251	-0.914283	-2.4473	-1.78595	-0.588957	0	-3.02251	110	TRINITY_DN16257_c0_g1	--	--	--	--	--	--	Senescence regulator	--	9	--	PREDICTED: uncharacterized protein LOC103341880 [Prunus mume]
TRINITY_DN16261_c0_g1	85.2527	0	71.0448	0	0	0	0	0	0	0	0	0	85.2527	6.4305	0	6.17082	0	0	0	0	0	0	0	0	0	6.4305	0	7	Unannotated
TRINITY_DN16266_c0_g1	0.76282	0	1.27079	1.85461	0.557342	1.25737	1.83525	0	1.44641	1.24778	0	0.933451	1.85461	-0.356756	-1.17464	0.00855268	0.338654	-0.535555	0	0.328837	-1.17464	0.116023	-0.00614145	-1.17464	-0.223463	0.338654	-1.17464	36	TRINITY_DN16266_c0_g1	--	--	--	--	[R]	General function prediction only	--	Uncharacterized mitochondrial protein AtMg00810 GN=AtMg00810 OS=Arabidopsis thaliana (Mouse-ear cress) PE=4 SV=1	168	--	PREDICTED: uncharacterized protein LOC103327479 [Prunus mume]
TRINITY_DN16268_c0_g1	9.31906	8.69431	0	0	0	0	9.94841	0	4.87661	0	0	0	9.94841	3.36724	3.27714	0	0	0	0	3.45265	0	2.55498	0	0	0	3.45265	0	10	TRINITY_DN16268_c0_g1	--	--	Molecular Function: protein binding (GO:0005515);; Cellular Component: cytoplasm (GO:0005737);; Biological Process: glycolytic process (GO:0006096);; Biological Process: water transport (GO:0006833);; Biological Process: hyperosmotic response (GO:0006972);; Biological Process: Golgi organization (GO:0007030);; Biological Process: response to temperature stimulus (GO:0009266);; Biological Process:…	--	--	--	--	Protein EARLY RESPONSIVE TO DEHYDRATION 15 OS=Arabidopsis thaliana (Mouse-ear cress) PE=1 SV=1	1	--	ERD15 protein [Arabidopsis thaliana]
TRINITY_DN16271_c0_g1	0	0	0	0	0	0	2.21732	0	0	0	0	0	2.21732	0	0	0	0	0	0	1.68586	0	0	0	0	0	1.68586	0	20	TRINITY_DN16271_c0_g1	--	--	Biological Process: formation of translation preinitiation complex (GO:0001731);; Molecular Function: translation initiation factor activity (GO:0003743);; Cellular Component: cytosol (GO:0005829);; Cellular Component: eukaryotic translation initiation factor 3 complex (GO:0005852);; Biological Process: regulation of translational initiation (GO:0006446);; Cellular Component: eukaryotic 43S prein…	K03251|6.58556e-80|ath:AT5G44320|translation initiation factor eIF-3 subunit 7; K03251 translation initiation factor 3 subunit D (A)	[J]	Translation, ribosomal structure and biogenesis	Eukaryotic translation initiation factor 3 subunit 7 (eIF-3)	Eukaryotic translation initiation factor 3 subunit D {ECO:0000255|HAMAP-Rule:MF_03003} GN=TIF3D1 OS=Arabidopsis thaliana (Mouse-ear cress) PE=1 SV=1	2	--	initiation factor 3d, partial [Arabidopsis thaliana]
TRINITY_DN16274_c0_g1	0.423451	1.00869	0	1.80447	0.309388	0.287582	0	0.859667	0.294488	1.6626	2.09937	0.494017	2.09937	0.144728	0.641594	-0.364664	1.12306	0.0242281	0	-0.364664	0.53038	0.00771787	1.04817	1.26731	0.214532	1.26731	-0.364664	2	Unannotated
TRINITY_DN16279_c1_g1	1.71041	1.65231	0	0	0	0	2.4728	0	1.45795	0	0	0	2.4728	1.43851	1.40725	0	0	0	0	1.7961	0	1.29745	0	0	0	1.7961	0	61	TRINITY_DN16279_c1_g1	--	--	Cellular Component: vacuolar lumen (GO:0005775);; Cellular Component: autophagic vacuole (GO:0005776);; Biological Process: autophagy (GO:0006914);; Molecular Function: microtubule binding (GO:0008017);; Cellular Component: chloroplast (GO:0009507);; Biological Process: heat acclimation (GO:0010286);; Molecular Function: Atg8 ligase activity (GO:0019776);; Molecular Function: Atg8 activating enzy…	K08341|6.06184e-89|ath:AT4G21980|APG8A; autophagy-related protein 8a; K08341 GABA(A) receptor-associated protein (A)	[Z]	Cytoskeleton	Autophagy protein Atg8 ubiquitin like;; Ubiquitin-like autophagy protein Apg12	Autophagy-related protein 8a (Precursor) GN=F1N20.80 OS=Arabidopsis thaliana (Mouse-ear cress) PE=1 SV=2	2	--	autophagy-related protein 8a [Arabidopsis thaliana]
TRINITY_DN16282_c0_g1	0	0	3.82403	4.30902	9.71397	12.7203	0.408895	3.02162	2.19426	7.59962	5.32111	11.1032	12.7203	-3.77824	-3.77824	-1.508	-1.36979	-0.356816	0	-3.28367	-1.77046	-2.10275	-0.673965	-1.11806	-0.180915	0	-3.77824	111	TRINITY_DN16282_c0_g1	--	--	Molecular Function: binding (GO:0005488);; Biological Process: transcription, DNA-templated (GO:0006351);;	--	[K]	Transcription	SRF-type transcription factor (DNA-binding and dimerisation domain)	Agamous-like MADS-box protein AGL80 GN=K15N18.16 OS=Arabidopsis thaliana (Mouse-ear cress) PE=1 SV=1	1	--	hypothetical protein PRUPE_ppa017207mg, partial [Prunus persica]
TRINITY_DN16284_c1_g1	9.53807	0	0	0	0	0	0	0	0	0	0	0	9.53807	3.39754	0	0	0	0	0	0	0	0	0	0	0	3.39754	0	39	TRINITY_DN16284_c1_g1	--	--	--	--	--	--	--	--	--	--	PREDICTED: uncharacterized protein LOC103325366 [Prunus mume]
TRINITY_DN16288_c0_g1	96.4936	93.0193	45.1446	56.1048	56.4456	57.3478	62.8438	24.7441	59.5388	31.0871	37.5081	59.9219	96.4936	0.740629	0.688278	-0.338518	-0.0310668	-0.022482	0	0.129868	-1.18044	0.0531821	-0.862683	-0.599515	0.0622829	0.740629	-1.18044	67	TRINITY_DN16288_c0_g1	--	--	Molecular Function: structural constituent of ribosome (GO:0003735);; Cellular Component: ribosome (GO:0005840);; Biological Process: translation (GO:0006412);;	--	--	--	Ribosomal protein L31	--	1	--	PREDICTED: uncharacterized protein LOC103326529 [Prunus mume]
TRINITY_DN16290_c0_g1	0	0.480154	0	0	1.67131	1.91164	1.24744	0	0	0.599416	0	1.07924	1.91164	-1.54183	-0.976085	-1.54183	-1.54183	-0.124283	0	-0.373547	-1.54183	-1.54183	-0.864287	-1.54183	-0.485776	0	-1.54183	116	TRINITY_DN16290_c0_g1	--	--	--	--	--	--	--	--	1	--	PREDICTED: uncharacterized protein LOC103341874 [Prunus mume]
TRINITY_DN16295_c0_g1	6.2405	5.23789	0	0	0	0	4.29171	0	1.95333	0	0	0	6.2405	2.85609	2.64106	0	0	0	0	2.40373	0	1.56234	0	0	0	2.85609	0	45	TRINITY_DN16295_c0_g1	[E]	Amino acid transport and metabolism	Molecular Function: cysteine synthase activity (GO:0004124);; Molecular Function: copper ion binding (GO:0005507);; Cellular Component: mitochondrion (GO:0005739);; Biological Process: glycolytic process (GO:0006096);; Biological Process: cysteine biosynthetic process from serine (GO:0006535);; Biological Process: water transport (GO:0006833);; Biological Process: hyperosmotic response (GO:000697…	K13034|9.95535e-167|aly:ARALYDRAFT_486620|ATCYSC1; beta-substituted ala synthase 3_1; K13034 L-3-cyanoalanine synthase/ cysteine synthase [EC:2.5.1.47 4.4.1.9] (A)	[E]	Amino acid transport and metabolism	Pyridoxal-phosphate dependent enzyme	Bifunctional L-3-cyanoalanine synthase/cysteine synthase C1, mitochondrial (Precursor) GN=F2A19.40 OS=Arabidopsis thaliana (Mouse-ear cress) PE=1 SV=1	1	--	cysteine synthase C1 [Arabidopsis thaliana]
TRINITY_DN16297_c0_g2	0	0	0	0	0	0	0	0	0	1.2723	0	4.69079	4.69079	0	0	0	0	0	0	0	0	0	1.18415	0	2.50863	2.50863	0	113	Unannotated
TRINITY_DN16301_c0_g1	14.4133	16.5365	13.5291	23.4197	29.3086	8.21128	18.5544	25.0054	14.0153	25.292	17.9224	10.3657	29.3086	0.742707	0.928891	0.65747	1.40657	1.71825	0	1.08602	1.49734	0.70496	1.51315	1.03862	0.303209	1.71825	0	57	TRINITY_DN16301_c0_g1	--	--	--	--	--	--	FAT domain	--	1	--	hypothetical protein PRUPE_ppa016111mg [Prunus persica]
TRINITY_DN16304_c0_g1	0	0	0	17.8514	0	0	0	0	0	0	0	0	17.8514	0	0	0	4.2366	0	0	0	0	0	0	0	0	4.2366	0	8	Unannotated
TRINITY_DN16308_c0_g1	0	0	0	0	5.12983	0	0	0	4.88279	5.61299	0	4.29578	5.61299	0	0	0	0	2.61585	0	0	0	2.5565	2.7253	0	2.40484	2.7253	0	66	TRINITY_DN16308_c0_g1	--	--	--	K12462|2.58593e-25|sbi:SORBI_10g012130|SORBIDRAFT_10g012130, Sb10g012130; hypothetical protein; K12462 Rho GDP-dissociation inhibitor (A)	[T]	Signal transduction mechanisms	RHO protein GDP dissociation inhibitor	Rho GDP-dissociation inhibitor 1 GN=GDI1 OS=Arabidopsis thaliana (Mouse-ear cress) PE=1 SV=1	1	--	hypothetical protein GLOINDRAFT_333791 [Rhizophagus irregularis DAOM 181602]
TRINITY_DN16309_c0_g1	2.07572	5.07812	1.65043	0.697967	1.19502	0.735299	1.01054	0	1.84075	0.837516	0.890697	0.417268	5.07812	0.825739	1.80844	0.611041	-0.031376	0.339052	0	0.212401	-0.795185	0.711085	0.082572	0.123734	-0.292072	1.80844	-0.795185	69	TRINITY_DN16309_c0_g1	--	--	Molecular Function: oxidoreductase activity (GO:0016491);;	--	--	--	Glyoxal oxidase N-terminus;; Domain of unknown function (DUF1929);; Galactose oxidase, central domain	--	11	--	PREDICTED: galactose oxidase-like [Prunus mume]
TRINITY_DN16310_c0_g1	0.547229	0	0.378034	1.10708	0.663193	1.49617	0	0.363415	0.544926	0	0.900027	3.18004	3.18004	-0.690027	-1.31971	-0.857102	-0.24447	-0.585759	0	-1.31971	-0.872489	-0.692176	-1.31971	-0.393694	0.743802	0.743802	-1.31971	86	TRINITY_DN16310_c0_g1	--	--	--	K00430|3.77454e-13|pper:PRUPE_ppa021819mg|hypothetical protein; K00430 peroxidase [EC:1.11.1.7] (A)	--	--	--	Peroxidase 65 (Precursor) GN=MQD22.14 OS=Arabidopsis thaliana (Mouse-ear cress) PE=2 SV=2	26	--	hypothetical protein PRUPE_ppa021819mg [Prunus persica]
TRINITY_DN16318_c0_g2	0	0	0	0	0	11.2515	0	0	0	0	0	9.15875	11.2515	-3.61489	-3.61489	-3.61489	-3.61489	-3.61489	0	-3.61489	-3.61489	-3.61489	-3.61489	-3.61489	-0.270238	0	-3.61489	40	Unannotated
TRINITY_DN16319_c0_g1	0	0	0	0	17.3294	0	0	0	0	6.72874	0	0	17.3294	0	0	0	0	4.19609	0	0	0	0	2.95023	0	0	4.19609	0	5	TRINITY_DN16319_c0_g1	--	--	--	--	--	--	Protein of unknown function DUF260	LOB domain-containing protein 12 GN=T27E13.13 OS=Arabidopsis thaliana (Mouse-ear cress) PE=2 SV=2	1	--	PREDICTED: LOB domain-containing protein 12-like [Prunus mume]
TRINITY_DN16340_c0_g1	4.50313	0	2.05164	1.94112	0	1.32793	0	0	0	5.09753	1.59765	0.985837	5.09753	1.2412	-1.21905	0.390536	0.337317	-1.21905	0	-1.21905	-1.21905	-1.21905	1.38918	0.158158	-0.229302	1.38918	-1.21905	75	Unannotated
TRINITY_DN16346_c0_g1	7.1616	6.06132	4.25161	3.37648	2.57186	3.13187	9.81034	1.0577	5.97219	2.21362	3.27471	3.23637	9.81034	0.982056	0.773141	0.345964	0.0829737	-0.210121	0	1.38754	-1.00576	0.754816	-0.362599	0.0490287	0.0360329	1.38754	-1.00576	56	TRINITY_DN16346_c0_g1	[K]	Transcription	Molecular Function: translation initiation factor activity (GO:0003743);; Molecular Function: catalytic activity (GO:0003824);; Molecular Function: ATP binding (GO:0005524);; Cellular Component: transcription factor TFIIF complex (GO:0005674);; Biological Process: transcription initiation from RNA polymerase II promoter (GO:0006367);; Biological Process: translational initiation (GO:0006413);;	K03139|1.04645e-154|pmum:103332391|general transcription factor IIF subunit 2; K03139 transcription initiation factor TFIIF subunit beta [EC:3.6.4.12] (A)	[K]	Transcription	Transcription initiation factor IIF, beta subunit	--	7	--	PREDICTED: general transcription factor IIF subunit 2 [Prunus mume]
TRINITY_DN16348_c0_g1	40.9821	49.5843	18.2259	28.4282	13.3152	19.047	42.2409	26.7448	28.9116	24.0153	16.8756	21.3922	49.5843	1.06639	1.33531	-0.0603355	0.553817	-0.485834	0	1.10901	0.468833	0.577323	0.31943	-0.165389	0.15961	1.33531	-0.485834	21	TRINITY_DN16348_c0_g1	--	--	Biological Process: mitotic recombination (GO:0006312);; Biological Process: protein folding (GO:0006457);; Biological Process: embryo sac egg cell differentiation (GO:0009560);; Cellular Component: prefoldin complex (GO:0016272);; Molecular Function: unfolded protein binding (GO:0051082);;	--	[K]	Transcription	Prefoldin subunit	--	1	--	hypothetical protein PRUPE_ppa020266mg [Prunus persica]
TRINITY_DN16349_c0_g1	0	0	0	0	0	0	0	0	0	0	7.31624	2.05394	7.31624	0	0	0	0	0	0	0	0	0	0	3.05593	1.61067	3.05593	0	54	Unannotated
TRINITY_DN16350_c0_g1	3.94342	0.631982	0.552429	1.61245	9.76571	0.681725	2.26544	2.17904	1.78139	3.36401	15.5059	0.571617	15.5059	1.55557	-0.0433164	-0.115414	0.635462	2.67843	0	0.957334	0.918647	0.725863	1.37571	3.29497	-0.0976917	3.29497	-0.115414	114	Unannotated
TRINITY_DN16356_c0_g1	0	0	0.923619	0	0	0	0	0	0	1.99776	0.4801	0	1.99776	0	0	0.943823	0	0	0	0	0	0	1.58388	0.565695	0	1.58388	0	3	Unannotated
TRINITY_DN16358_c0_g1	0	0	1.58532	0.263599	0	1.16003	0	0	0.889708	0.357115	0	0.26127	1.58532	-1.11105	-1.11105	0.259293	-0.77351	-1.11105	0	-1.11105	-1.11105	-0.192885	-0.670506	-1.11105	-0.776172	0.259293	-1.11105	86	Unannotated
TRINITY_DN16359_c0_g1	3.99975	2.33688	0	0.288357	0	0.769974	0.80687	0	1.2372	0	0.463182	1.66265	3.99975	1.49813	0.914774	-0.823728	-0.458196	-0.823728	0	0.0297646	-0.823728	0.337965	-0.823728	-0.274619	0.589134	1.49813	-0.823728	67	TRINITY_DN16359_c0_g1	[T]	Signal transduction mechanisms	--	--	[R]	General function prediction only	WD domain, G-beta repeat;; PQQ-like domain	DENN domain and WD repeat-containing protein SCD1 {ECO:0000305} OS=Arabidopsis thaliana (Mouse-ear cress) PE=1 SV=1	19	--	hypothetical protein PRUPE_ppa021287mg [Prunus persica]
TRINITY_DN16360_c0_g2	0	0	0	0	0	0	0	0	8.60671	0	20.8396	0	20.8396	0	0	0	0	0	0	0	0	3.26404	0	4.44888	0	4.44888	0	55	Unannotated
TRINITY_DN16361_c0_g1	1.34177	1.56283	2.35107	3.14036	0.2223	0.770967	0.477123	0.364123	0.818942	1.16415	2.22965	1.09447	3.14036	0.403062	0.533198	0.920083	1.22522	-0.534939	0	-0.261748	-0.376564	0.038562	0.289261	0.866839	0.242045	1.22522	-0.534939	12	Unannotated
TRINITY_DN16367_c0_g1	0	0	0	0	0	0	0	0	0	0	0	29.9515	29.9515	0	0	0	0	0	0	0	0	0	0	0	4.95194	4.95194	0	95	Unannotated
TRINITY_DN16370_c0_g1	10.5083	3.36033	0.401688	4.39147	7.04021	1.75354	14.1617	28.3713	3.2744	6.59282	13.03	1.54198	28.3713	2.06331	0.663151	-0.974121	0.969393	1.54595	0	2.46107	3.41505	0.634437	1.46335	2.34916	-0.115334	3.41505	-0.974121	18	TRINITY_DN16370_c0_g1	--	--	--	--	--	--	Rapid ALkalinization Factor (RALF)	Protein RALF-like 22 (Precursor) GN=RALFL22 OS=Arabidopsis thaliana (Mouse-ear cress) PE=3 SV=1	1	--	hypothetical protein PRUPE_ppa026481mg [Prunus persica]
TRINITY_DN16371_c0_g1	0.520672	0.345524	3.32415	4.40849	0.836787	1.82327	1.54993	1.14087	0.550073	1.61436	1.72591	0.676894	4.40849	-0.892658	-1.0692	0.615051	0.937859	-0.620183	0	-0.146909	-0.399172	-0.865031	-0.110911	-0.050627	-0.751576	0.937859	-1.0692	16	Unannotated
TRINITY_DN16379_c0_g1	1.55875	2.27764	8.92232	36.8512	22.2451	15.0175	3.87355	80.1555	9.43202	55.7332	43.3567	23.5087	80.1555	-2.64613	-2.28892	-0.690895	1.24069	0.537285	0	-1.7166	2.34104	-0.618626	1.82455	1.46951	0.613648	2.34104	-2.64613	48	TRINITY_DN16379_c0_g1	--	--	--	--	--	--	C2 domain	--	6	--	PREDICTED: uncharacterized protein LOC103322173 [Prunus mume]
TRINITY_DN16385_c0_g1	0.631053	0	0	3.23664	0.773666	0.359569	0	0	0	0	0.524976	0.617678	3.23664	0.262655	-0.443149	-0.443149	1.63977	0.383585	0	-0.443149	-0.443149	-0.443149	-0.443149	0.165637	0.250775	1.63977	-0.443149	12	TRINITY_DN16385_c0_g1	--	--	--	K09285|1.06165e-112|pper:PRUPE_ppa023152mg|hypothetical protein; K09285 AP2-like factor, ANT lineage (A)	--	--	--	AP2-like ethylene-responsive transcription factor At1g16060 GN=At1g16060 OS=Arabidopsis thaliana (Mouse-ear cress) PE=2 SV=1	1	--	hypothetical protein PRUPE_ppa023152mg [Prunus persica]
TRINITY_DN16386_c0_g1	0	0	0	5.27581	0	2.04609	1.4055	2.36817	1.18013	3.89225	5.09245	0.692056	5.27581	-1.60696	-1.60696	-1.60696	1.04284	-1.60696	0	-0.340621	0.145007	-0.482543	0.683537	1.00006	-0.848183	1.04284	-1.60696	42	Unannotated
TRINITY_DN16387_c0_g1	0	7.42505	0	0	0	0	5.6157	0	0	0	0	0	7.42505	0	3.07469	0	0	0	0	2.72589	0	0	0	0	0	3.07469	0	15	TRINITY_DN16387_c0_g1	--	--	Molecular Function: ATP binding (GO:0005524);; Cellular Component: nucleus (GO:0005634);; Molecular Function: glycerate kinase activity (GO:0008887);; Cellular Component: chloroplast stroma (GO:0009570);; Biological Process: photorespiration (GO:0009853);; Cellular Component: chloroplast envelope (GO:0009941);; Biological Process: phosphorylation (GO:0016310);;	K15918|2.79898e-62|ath:AT1G80380|D-glycerate 3-kinase; K15918 D-glycerate 3-kinase [EC:2.7.1.31] (A)	[R]	General function prediction only	--	D-glycerate 3-kinase, chloroplastic (Precursor) GN=GLYK OS=Arabidopsis thaliana (Mouse-ear cress) PE=1 SV=2	20	--	D-glycerate 3-kinase [Arabidopsis thaliana]
TRINITY_DN16389_c0_g2	0	0	0	0	0	0	0	0	3.64414	0	4.21247	0	4.21247	0	0	0	0	0	0	0	0	2.21541	0	2.38197	0	2.38197	0	54	TRINITY_DN16389_c0_g2	[Z]	Cytoskeleton	--	--	[Z]	Cytoskeleton	Myosin head (motor domain)	Myosin-4 GN=M4I22.180 OS=Arabidopsis thaliana (Mouse-ear cress) PE=3 SV=1	1	--	P-loop containing nucleoside triphosphate hydrolase [Glarea lozoyensis ATCC 20868]
TRINITY_DN16390_c0_g1	0.955762	0.674071	6.01121	11.605	8.18908	10.3285	5.15578	12.9248	3.43215	15.0485	10.9413	15.134	15.134	-2.53415	-2.75852	-0.692219	0.154042	-0.301962	0	-0.879942	0.297705	-1.35388	0.502484	0.0760002	0.510149	0.510149	-2.75852	42	TRINITY_DN16390_c0_g1	--	--	Molecular Function: binding (GO:0005488);;	--	--	--	Helix-loop-helix DNA-binding domain	Transcription factor bHLH51 GN=T7M7.8 OS=Arabidopsis thaliana (Mouse-ear cress) PE=2 SV=1	1	--	PREDICTED: transcription factor bHLH51 [Prunus mume]
TRINITY_DN16394_c0_g1	4.68538	1.74538	50.5919	139.46	194.302	95.427	1.53296	7.47278	16.7914	128.008	192.522	122.878	194.302	-4.08411	-5.13436	-0.902294	0.542646	1.0182	0	-5.25054	-3.50853	-2.43826	0.419953	1.00499	0.361405	1.0182	-5.25054	65	TRINITY_DN16394_c0_g1	[S]	Function unknown	Cellular Component: extracellular region (GO:0005576);;	K13449|3.22497e-96|pmum:103335015|pathogenesis-related protein 1-like; K13449 pathogenesis-related protein 1 (A)	[S]	Function unknown	Cysteine-rich secretory protein family	Pathogenesis-related protein 1 (Precursor) GN=At2g14610 OS=Arabidopsis thaliana (Mouse-ear cress) PE=1 SV=1	1	--	PREDICTED: LOW QUALITY PROTEIN: pathogenesis-related protein 1-like [Prunus mume]
TRINITY_DN16408_c0_g1	1.31539	3.02461	4.18493	7.15739	17.6308	17.0399	2.56711	4.66612	2.53682	7.09255	20.55	16.9273	20.55	-2.96186	-2.16427	-1.79879	-1.14501	0.0464989	0	-2.33836	-1.67076	-2.35066	-1.15652	0.2565	-0.00903333	0.2565	-2.96186	38	TRINITY_DN16408_c0_g1	--	--	Molecular Function: metal ion binding (GO:0046872);;	--	--	--	C1-like domain;; C1 domain;; Phorbol esters/diacylglycerol binding domain (C1 domain)	--	1	--	hypothetical protein PRUPE_ppa017191mg [Prunus persica]
TRINITY_DN16410_c0_g1	0	0.249607	0	0.349168	1.28638	0	0	0.326977	0.228727	0	0.52406	0.116554	1.28638	0	0.321474	0	0.43207	1.19307	0	0	0.408144	0.297164	0	0.60792	0.159054	1.19307	0	81	TRINITY_DN16410_c0_g1	--	--	--	--	--	--	--	--	--	--	PREDICTED: uncharacterized protein LOC103336044 [Prunus mume]
TRINITY_DN16418_c0_g1	3.73493	2.3537	0	0	0	0	2.57615	0	0.969158	0	0	0	3.73493	2.24334	1.74575	0	0	0	0	1.83841	0	0.977579	0	0	0	2.24334	0	61	TRINITY_DN16418_c0_g1	--	--	Molecular Function: monooxygenase activity (GO:0004497);; Molecular Function: iron ion binding (GO:0005506);; Cellular Component: cell wall (GO:0005618);; Cellular Component: mitochondrion (GO:0005739);; Cellular Component: vacuolar membrane (GO:0005774);; Cellular Component: Golgi apparatus (GO:0005794);; Cellular Component: plasma membrane (GO:0005886);; Molecular Function: electron carrier act…	--	[Q]	Secondary metabolites biosynthesis, transport and catabolism	Cytochrome P450	Premnaspirodiene oxygenase GN=CYP71D55 OS=Hyoscyamus muticus (Egyptian henbane) PE=1 SV=1	1	--	cytochrome P450, family 706, subfamily A, polypeptide 1 [Arabidopsis thaliana]
TRINITY_DN16420_c0_g1	36.3942	34.9943	49.9191	140.168	53.5031	94.5389	48.6855	104.951	53.3381	147.516	94.3042	94.0152	147.516	-1.35328	-1.40832	-0.907882	0.563251	-0.80975	0	-0.943264	0.149241	-0.814123	0.636455	-0.00354845	-0.0079301	0.636455	-1.40832	16	TRINITY_DN16420_c0_g1	--	--	--	--	--	--	--	--	2	--	hypothetical protein PRUPE_ppa004582mg [Prunus persica]
TRINITY_DN16437_c0_g1	0	0	0	8.03706	0	2.14643	1.52726	0.858881	0	0.623227	1.39969	0	8.03706	-1.65372	-1.65372	-1.65372	1.52214	-1.65372	0	-0.316139	-0.759281	-1.65372	-0.95485	-0.390869	-1.65372	1.52214	-1.65372	49	TRINITY_DN16437_c0_g1	--	--	--	--	--	--	--	--	--	--	PREDICTED: uncharacterized protein LOC103344304 [Prunus mume]
TRINITY_DN16438_c0_g1	2.38501	0.635221	3.08358	0.770035	0.212862	0.748629	0.147645	0	0.705728	1.45893	1.16026	0.515447	3.08358	0.952937	-0.0967389	1.22361	0.017554	-0.527809	0	-0.607548	-0.806224	-0.0358364	0.491808	0.304982	-0.206481	1.22361	-0.806224	120	TRINITY_DN16438_c0_g1	--	--	Molecular Function: sequence-specific DNA binding transcription factor activity (GO:0003700);; Biological Process: regulation of transcription, DNA-templated (GO:0006355);; Biological Process: embryo development (GO:0009790);;	--	--	--	RWP-RK domain	Protein RKD4 GN=RKD4 OS=Arabidopsis thaliana (Mouse-ear cress) PE=3 SV=1	7	--	PREDICTED: protein RKD4 [Prunus mume]
TRINITY_DN16449_c0_g1	0	0	0	0	5.18919	3.97129	0	0	0	0	2.38895	2.94823	5.18919	-2.31362	-2.31362	-2.31362	-2.31362	0.316131	0	-2.31362	-2.31362	-2.31362	-2.31362	-0.552781	-0.332415	0.316131	-2.31362	30	Unannotated
TRINITY_DN16452_c0_g1	4.21389	1.15315	6.06298	2.68295	2.97145	5.47541	0.25583	4.00197	2.75047	6.27212	3.58074	2.78893	6.27212	-0.31261	-1.58852	0.125305	-0.814111	-0.705307	0	-2.36633	-0.372475	-0.7879	0.167404	-0.49939	-0.773181	0.167404	-2.36633	91	TRINITY_DN16452_c0_g1	--	--	--	K10900|3.51136e-57|pper:PRUPE_ppa000740mg|hypothetical protein; K10900 werner syndrome ATP-dependent helicase [EC:3.6.4.12] (A)	--	--	--	--	1	--	hypothetical protein PRUPE_ppa000740mg [Prunus persica]
TRINITY_DN16465_c0_g1	2.21103	0	1.61912	1.44145	0	1.41151	0	0	0	1.32323	0	0	2.21103	0.413099	-1.26994	0.119144	0.0178009	-1.26994	0	-1.26994	-1.26994	-1.26994	-0.0538065	-1.26994	-1.26994	0.413099	-1.26994	77	TRINITY_DN16465_c0_g1	--	--	--	--	--	--	--	--	--	--	PREDICTED: dentin sialophosphoprotein-like [Prunus mume]
TRINITY_DN16472_c0_g1	0	0	0	0	0	1.95542	0	2.91692	0	0	0	0	2.91692	-1.56336	-1.56336	-1.56336	-1.56336	-1.56336	0	-1.56336	0.406355	-1.56336	-1.56336	-1.56336	-1.56336	0.406355	-1.56336	88	TRINITY_DN16472_c0_g1	--	--	--	--	[S]	Function unknown	Ribosome associated membrane protein RAMP4	--	1	--	hypothetical protein SDRG_06115 [Saprolegnia diclina VS20]
TRINITY_DN16475_c0_g2	0	0	0.806998	1.16167	2.56384	1.04466	0	1.08784	1.20173	1.59007	2.00969	2.5366	2.56384	-1.03186	-1.03186	-0.17827	0.080281	0.801567	0	-1.03186	0.0301474	0.10677	0.341127	0.55775	0.790499	0.801567	-1.03186	73	TRINITY_DN16475_c0_g2	--	--	Molecular Function: structural constituent of ribosome (GO:0003735);; Cellular Component: ribosome (GO:0005840);; Biological Process: translation (GO:0006412);;	K02983|5.73882e-15|vcn:VOLCADRAFT_78308|rps30; component of cytosolic 80S ribosome and 40S small subunit; K02983 small subunit ribosomal protein S30e (A)	[OR]	--	Ribosomal protein S30;; Ubiquitin family	40S ribosomal protein S30 GN=RPS30C OS=Arabidopsis thaliana (Mouse-ear cress) PE=3 SV=3	1	--	unnamed protein product [Albugo candida]
TRINITY_DN16476_c0_g1	0	0	3.12208	5.7876	2.12492	2.33593	0	6.77092	2.524	5.50856	2.39477	1.55109	6.77092	-1.73809	-1.73809	0.305283	1.02481	-0.094273	0	-1.73809	1.21999	0.0791255	0.964247	0.0252243	-0.386978	1.21999	-1.73809	70	TRINITY_DN16476_c0_g1	[J]	Translation, ribosomal structure and biogenesis	Molecular Function: RNA binding (GO:0003723);; Molecular Function: structural constituent of ribosome (GO:0003735);; Cellular Component: nucleolus (GO:0005730);; Cellular Component: plasma membrane (GO:0005886);; Biological Process: translation (GO:0006412);; Cellular Component: cytosolic small ribosomal subunit (GO:0022627);;	K02958|2.07797e-48|mus:103991462|40S ribosomal protein S15-like; K02958 small subunit ribosomal protein S15e (A)	[J]	Translation, ribosomal structure and biogenesis	Ribosomal protein S19	40S ribosomal protein S15 GN=OJ1046_F10.119 OS=Oryza sativa subsp. japonica (Rice) PE=2 SV=2	1	--	40s ribosomal protein s15 [Lichtheimia corymbifera JMRC:FSU:9682]
TRINITY_DN16487_c0_g1	725.569	572.694	1272.09	1602.2	1134.21	961.024	465.933	246.455	475.282	967.732	788.828	963.678	1602.2	-0.404973	-0.745793	0.404194	0.736806	0.238813	0	-1.04286	-1.95891	-1.01426	0.0100244	-0.284535	0.00397414	0.736806	-1.95891	36	TRINITY_DN16487_c0_g1	--	--	--	--	--	--	Pollen proteins Ole e I like	--	1	--	hypothetical protein PRUPE_ppa012312mg [Prunus persica]
TRINITY_DN16488_c0_g1	0	0	1.17133	0.92069	0.553365	0	0	0	0	1.84436	0	0.88359	1.84436	0	0	1.11858	0.941625	0.635397	0	0	0	0	1.5081	0	0.913485	1.5081	0	2	Unannotated
TRINITY_DN16495_c0_g1	2.02736	1.37525	0	0	0	0	1.30608	0	0	0	0	0	2.02736	1.59806	1.24808	0	0	0	0	1.20544	0	0	0	0	0	1.59806	0	21	TRINITY_DN16495_c0_g1	[C]	Energy production and conversion	Molecular Function: iron ion binding (GO:0005506);; Molecular Function: copper ion binding (GO:0005507);; Cellular Component: mitochondrial intermembrane space (GO:0005758);; Cellular Component: vacuolar membrane (GO:0005774);; Cellular Component: Golgi apparatus (GO:0005794);; Cellular Component: cytosol (GO:0005829);; Biological Process: glucose catabolic process (GO:0006007);; Biological Proce…	K08738|4.32812e-80|crb:CARUB_v10010544mg|hypothetical protein; K08738 cytochrome c (A)	[C]	Energy production and conversion	Cytochrome c;; Cytochrome C oxidase, cbb3-type, subunit III	Probable cytochrome c At1g22840 GN=At1g22840 OS=Arabidopsis thaliana (Mouse-ear cress) PE=1 SV=1	1	--	hypothetical protein CARUB_v10010544mg, partial [Capsella rubella]
TRINITY_DN16509_c0_g1	33.4741	31.1732	16.4387	17.7294	17.3966	18.9878	21.5567	2.04035	17.5468	9.90717	16.198	8.18332	33.4741	0.786394	0.686744	-0.196827	-0.0938147	-0.119674	0	0.174437	-2.71681	-0.107945	-0.873841	-0.216873	-1.12203	0.786394	-2.71681	71	TRINITY_DN16509_c0_g1	--	--	--	--	--	--	--	--	1	--	hypothetical protein PRUPE_ppa024319mg, partial [Prunus persica]
TRINITY_DN16512_c0_g1	0	0	0	0	0	3.56242	0	13.2039	0	0	4.2169	6.41883	13.2039	-2.1898	-2.1898	-2.1898	-2.1898	-2.1898	0	-2.1898	1.63841	-2.1898	-2.1898	0.193396	0.701393	1.63841	-2.1898	23	TRINITY_DN16512_c0_g1	[OC]	--	--	--	[O]	Posttranslational modification, protein turnover, chaperones	PITH domain	PITH domain-containing protein At3g04780 GN=At3g04780 OS=Arabidopsis thaliana (Mouse-ear cress) PE=1 SV=2	1	--	PREDICTED: PITH domain-containing protein At3g04780 [Brassica rapa]
TRINITY_DN16513_c0_g1	1.87979	1.47865	1.16553	1.8754	1.66961	2.0189	1.5691	0.428612	1.64311	1.3564	1.44209	1.61687	2.0189	-0.0680619	-0.28447	-0.479304	-0.0702613	-0.177394	0	-0.232763	-1.07941	-0.191789	-0.35744	-0.305908	-0.206181	0	-1.07941	36	TRINITY_DN16513_c0_g1	--	--	Cellular Component: mitochondrion (GO:0005739);;	--	[R]	General function prediction only	PPR repeat;; PPR repeat family;; PPR repeat;; Pentatricopeptide repeat domain	Putative pentatricopeptide repeat-containing protein At3g28640 GN=PCMP-E79 OS=Arabidopsis thaliana (Mouse-ear cress) PE=3 SV=1	1	--	PREDICTED: putative pentatricopeptide repeat-containing protein At3g28640 [Prunus mume]
TRINITY_DN16518_c0_g1	3.67178	5.92742	31.2334	42.6699	48.9862	52.2849	11.9449	66.4921	12.9625	43.3655	65.6223	61.3197	66.4921	-3.51168	-2.94334	-0.72517	-0.287087	-0.0921978	0	-2.04134	0.340992	-1.93217	-0.264289	0.32228	0.225962	0.340992	-3.51168	111	TRINITY_DN16518_c0_g1	--	--	--	--	--	--	--	--	1	--	hypothetical protein PRUPE_ppa021264mg [Prunus persica]
TRINITY_DN16520_c0_g1	0	0	0	0	0	0	5.89429	0	0	0	0	0	5.89429	0	0	0	0	0	0	2.7854	0	0	0	0	0	2.7854	0	20	Unannotated
TRINITY_DN16522_c0_g1	0.942374	1.23478	7.3559	11.4558	0.891256	0	3.36301	5.49886	1.78687	11.7545	0	0	11.7545	0.957821	1.16014	3.06279	3.63874	0.919345	0	2.12532	2.70019	1.47864	3.67294	0	0	3.67294	0	76	TRINITY_DN16522_c0_g1	--	--	--	--	--	--	--	Thionin-like protein 2 (Precursor) GN=At1g12663 OS=Arabidopsis thaliana (Mouse-ear cress) PE=3 SV=1	1	--	hypothetical protein PRUPE_ppa026993mg [Prunus persica]
TRINITY_DN16526_c0_g1	8.86726	7.22961	3.83332	3.27717	2.96379	9.75617	1.28042	0.674253	4.83574	2.48779	2.97276	1.39111	9.75617	-0.124443	-0.386267	-1.15408	-1.33044	-1.44021	0	-2.23779	-2.68357	-0.882178	-1.62478	-1.43695	-2.16941	0	-2.68357	110	TRINITY_DN16526_c0_g1	--	--	--	--	--	--	--	--	1	--	hypothetical protein PRUPE_ppa020413mg [Prunus persica]
TRINITY_DN16537_c0_g1	0	0	0	0	0	0	12.0511	0	0	0	0	0	12.0511	0	0	0	0	0	0	3.7061	0	0	0	0	0	3.7061	0	115	TRINITY_DN16537_c0_g1	[B]	Chromatin structure and dynamics	Cellular Component: nucleosome (GO:0000786);; Molecular Function: DNA binding (GO:0003677);; Cellular Component: nucleus (GO:0005634);; Biological Process: glucose catabolic process (GO:0006007);; Biological Process: nucleosome assembly (GO:0006334);; Biological Process: protein targeting (GO:0006605);; Molecular Function: protein heterodimerization activity (GO:0046982);;	K11253|3.08406e-39|zma:100192746|uncharacterized LOC100192746; K11253 histone H3 (A)	[B]	Chromatin structure and dynamics	Core histone H2A/H2B/H3/H4	Histone H3.3 OS=Vitis vinifera (Grape) PE=2 SV=3	1	--	histone H3 [Zea mays]
TRINITY_DN16538_c0_g2	0	0	0.613372	0	0.750177	0	0	1.61032	2.60729	1.93161	0	0	2.60729	0	0	0.690079	0	0.807501	0	0	1.38423	1.85091	1.55169	0	0	1.85091	0	101	TRINITY_DN16538_c0_g2	[O]	Posttranslational modification, protein turnover, chaperones	Molecular Function: ATP binding (GO:0005524);; Cellular Component: cytoplasm (GO:0005737);; Cellular Component: plasma membrane (GO:0005886);; Molecular Function: peptidase activity (GO:0008233);; Cellular Component: proteasome regulatory particle, base subcomplex (GO:0008540);; Biological Process: embryo sac development (GO:0009553);; Biological Process: pollen development (GO:0009555);; Biologi…	K03065|4.00632e-47|ccp:CHC_T00008728001|26S proteasome subunit; K03065 26S proteasome regulatory subunit T5 (A)	[O]	Posttranslational modification, protein turnover, chaperones	ATPase family associated with various cellular activities (AAA)	26S protease regulatory subunit 6A homolog A GN=F22F7.1 OS=Arabidopsis thaliana (Mouse-ear cress) PE=1 SV=1	1	--	hypothetical protein CHGG_04469 [Chaetomium globosum CBS 148.51]
TRINITY_DN16541_c0_g1	2.18342	1.31897	0.854643	0.274279	0	0.165358	1.99227	0.616316	1.14347	0.467901	1.27513	0.707189	2.18342	1.44981	0.992709	0.670369	0.128908	-0.220773	0	1.36047	0.471937	0.879173	0.332982	0.965177	0.55085	1.44981	-0.220773	61	TRINITY_DN16541_c0_g1	--	--	Molecular Function: protein serine/threonine kinase activity (GO:0004674);; Molecular Function: transmembrane receptor protein tyrosine kinase activity (GO:0004714);; Molecular Function: ATP binding (GO:0005524);; Biological Process: protein phosphorylation (GO:0006468);; Molecular Function: carbohydrate binding (GO:0030246);;	--	--	--	Legume lectin domain	Probable L-type lectin-domain containing receptor kinase VII.2 (Precursor) GN=F20O9.40 OS=Arabidopsis thaliana (Mouse-ear cress) PE=3 SV=2	1	--	hypothetical protein PRUPE_ppa022757mg [Prunus persica]
TRINITY_DN16542_c0_g1	5.00027	7.40649	16.5201	26.6625	20.4109	19.6117	6.33289	31.0578	10.821	27.5261	29.1921	23.2905	31.0578	-1.78037	-1.29389	-0.234458	0.424464	0.0548801	0	-1.49101	0.637208	-0.802112	0.468818	0.550705	0.236928	0.637208	-1.78037	70	TRINITY_DN16542_c0_g1	--	--	--	--	[S]	Function unknown	Membrane transport protein	--	6	--	PREDICTED: uncharacterized transporter YBR287W-like [Prunus mume]
TRINITY_DN16545_c0_g1	0	0	0	0.781466	0	0	0.650794	0	0	0	2.51051	0	2.51051	0	0	0	0.833065	0	0	0.72316	0	0	0	1.81168	0	1.81168	0	54	TRINITY_DN16545_c0_g1	[R]	General function prediction only	Molecular Function: nucleotide binding (GO:0000166);; Molecular Function: nucleic acid binding (GO:0003676);;	--	[R]	General function prediction only	RNA recognition motif. (a.k.a. RRM, RBD, or RNP domain);; RNA recognition motif (a.k.a. RRM, RBD, or RNP domain);; RNA recognition motif. (a.k.a. RRM, RBD, or RNP domain)	UBP1-associated proteins 1A GN=UBA1A OS=Arabidopsis thaliana (Mouse-ear cress) PE=1 SV=2	1	--	PREDICTED: RNA-binding protein 38-like [Prunus mume]
TRINITY_DN16547_c0_g1	0	0	0	0	0	1.35163	0	0	0	0	0	0	1.35163	-1.23366	-1.23366	-1.23366	-1.23366	-1.23366	0	-1.23366	-1.23366	-1.23366	-1.23366	-1.23366	-1.23366	0	-1.23366	88	Unannotated
TRINITY_DN16549_c0_g1	60.7082	66.8982	79.6752	107.944	111.376	129.808	114.881	125.002	81.5399	95.3607	97.8862	146.67	146.67	-1.08392	-0.946009	-0.697257	-0.26387	-0.219117	0	-0.174809	-0.0540027	-0.664291	-0.440938	-0.403612	0.17492	0.17492	-1.08392	73	TRINITY_DN16549_c0_g1	--	--	Molecular Function: SNARE binding (GO:0000149);; Biological Process: cell morphogenesis (GO:0000902);; Molecular Function: receptor activity (GO:0004872);; Molecular Function: soluble NSF attachment protein activity (GO:0005483);; Cellular Component: late endosome (GO:0005770);; Cellular Component: Golgi apparatus (GO:0005794);; Cellular Component: trans-Golgi network (GO:0005802);; Cellular Comp…	K08493|2.82125e-159|pper:PRUPE_ppa011102mg|hypothetical protein; K08493 vesicle transport through interaction with t-SNAREs 1 (A)	[U]	Intracellular trafficking, secretion, and vesicular transport	Snare region anchored in the vesicle membrane C-terminus;; Vesicle transport v-SNARE protein N-terminus;; Sec20	Vesicle transport v-SNARE 12 GN=T24P13.5 OS=Arabidopsis thaliana (Mouse-ear cress) PE=1 SV=3	1	--	hypothetical protein PRUPE_ppa011102mg [Prunus persica]
TRINITY_DN16554_c0_g2	3.56018	3.9627	0	0	0	0	5.16192	0	2.0814	0	0	0	5.16192	2.18909	2.31112	0	0	0	0	2.62338	0	1.62359	0	0	0	2.62338	0	45	TRINITY_DN16554_c0_g2	[H]	Coenzyme transport and metabolism	Molecular Function: methionine adenosyltransferase activity (GO:0004478);; Molecular Function: ATP binding (GO:0005524);; Cellular Component: cell wall (GO:0005618);; Cellular Component: nucleolus (GO:0005730);; Cellular Component: cytosol (GO:0005829);; Cellular Component: plasma membrane (GO:0005886);; Biological Process: methionine metabolic process (GO:0006555);; Biological Process: S-adenosy…	K00789|5.00362e-97|ath:AT3G17390|MTO3; S-adenosylmethionine synthase 4; K00789 S-adenosylmethionine synthetase [EC:2.5.1.6] (A)	[H]	Coenzyme transport and metabolism	S-adenosylmethionine synthetase, C-terminal domain	S-adenosylmethionine synthase 4 GN=MGD8.23 OS=Arabidopsis thaliana (Mouse-ear cress) PE=1 SV=1	1	--	S-adenosylmethionine synthase 4 [Arabidopsis thaliana]
TRINITY_DN16554_c0_g3	0.35593	0	0	0	0	0	1.29349	0	0	0	0	0	1.29349	0.439283	0	0	0	0	0	1.19754	0	0	0	0	0	1.19754	0	20	TRINITY_DN16554_c0_g3	[H]	Coenzyme transport and metabolism	Molecular Function: methionine adenosyltransferase activity (GO:0004478);; Molecular Function: copper ion binding (GO:0005507);; Molecular Function: ATP binding (GO:0005524);; Cellular Component: cytosol (GO:0005829);; Cellular Component: plasma membrane (GO:0005886);; Biological Process: S-adenosylmethionine biosynthetic process (GO:0006556);; Biological Process: polyamine catabolic process (GO:…	K00789|6.60671e-37|crb:CARUB_v10023389mg|hypothetical protein; K00789 S-adenosylmethionine synthetase [EC:2.5.1.6] (A)	[H]	Coenzyme transport and metabolism	S-adenosylmethionine synthetase, C-terminal domain	S-adenosylmethionine synthase 3 GN=METK3 OS=Arabidopsis thaliana (Mouse-ear cress) PE=1 SV=1	1	--	BnaA05g07530D [Brassica napus]
TRINITY_DN16555_c1_g1	0	0	0	0	0	22.7373	0	0	0	0	0	20.4842	22.7373	-4.56908	-4.56908	-4.56908	-4.56908	-4.56908	0	-4.56908	-4.56908	-4.56908	-4.56908	-4.56908	-0.143877	0	-4.56908	40	TRINITY_DN16555_c1_g1	--	--	--	--	--	--	--	--	--	--	hypothetical protein PRUPE_ppa013323mg [Prunus persica]
TRINITY_DN16556_c0_g1	4.37565	5.11117	10.2349	11.871	11.8489	16.0611	1.66826	5.39005	6.3462	7.61964	9.68121	17.3491	17.3491	-1.6662	-1.48119	-0.602729	-0.406585	-0.409065	0	-2.67674	-1.41681	-1.21565	-0.985015	-0.67564	0.104997	0.104997	-2.67674	119	TRINITY_DN16556_c0_g1	[G]	Carbohydrate transport and metabolism	--	K13783|0|pmum:103337024|putative glycerol-3-phosphate transporter 4; K13783 MFS transporter, OPA family, solute carrier family 37 (glycerol-3-phosphate transporter), member 1/2 (A)	[G]	Carbohydrate transport and metabolism	Major Facilitator Superfamily	Putative glycerol-3-phosphate transporter 4 GN=At4g17550 OS=Arabidopsis thaliana (Mouse-ear cress) PE=3 SV=2	1	--	PREDICTED: putative glycerol-3-phosphate transporter 4 [Prunus mume]
TRINITY_DN16558_c0_g1	7.75563	11.3688	18.0574	33.5042	18.0916	30.1352	31.2168	24.0061	11.4192	26.2227	16.6119	40.266	40.266	-1.83026	-1.33184	-0.708195	0.148223	-0.70561	0	0.0492676	-0.316265	-1.32598	-0.193739	-0.821994	0.406408	0.406408	-1.83026	117	TRINITY_DN16558_c0_g1	[S]	Function unknown	--	--	[R]	General function prediction only	MORN repeat	Phosphatidylinositol 4-phosphate 5-kinase 1 GN=F2E2.1 OS=Arabidopsis thaliana (Mouse-ear cress) PE=1 SV=1	1	--	PREDICTED: MORN repeat-containing protein 1 [Prunus mume]
TRINITY_DN16562_c0_g1	5.76624	17.044	27.5783	32.179	5.52306	17.919	3.56247	8.58067	15.6943	37.4948	10.0036	31.5178	37.4948	-1.48341	-0.0683167	0.595086	0.810434	-1.53621	0	-2.05195	-0.981637	-0.180481	1.02483	-0.781861	0.781392	1.02483	-2.05195	9	TRINITY_DN16562_c0_g1	--	--	--	--	--	--	--	Late embryogenesis abundant protein D-29 OS=Gossypium hirsutum (Upland cotton) PE=3 SV=1	51	--	hypothetical protein PRUPE_ppa008651mg [Prunus persica]
TRINITY_DN16563_c0_g1	1.2435	0.338837	1.6769	0.788347	0.244569	2.58789	1.16358	0.443866	2.81135	0.601858	0.464301	0.920424	2.81135	-0.677387	-1.42216	-0.422571	-1.00451	-1.52749	0	-0.729713	-1.3132	0.0871656	-1.16339	-1.29292	-0.901712	0.0871656	-1.52749	86	Unannotated
TRINITY_DN16569_c0_g1	0	0.311218	0.606175	1.59738	1.13553	2.46336	0	0	0	0	0.518184	0.319748	2.46336	-1.79217	-1.40127	-1.10854	-0.415115	-0.697577	0	-1.79217	-1.79217	-1.79217	-1.79217	-1.18983	-1.39191	0	-1.79217	88	TRINITY_DN16569_c0_g1	--	--	--	--	--	--	VQ motif	--	1	--	hypothetical protein PRUPE_ppa020219mg [Prunus persica]
TRINITY_DN16572_c0_g1	0	0	0	0	0	0	0	0	0	0	2.05734	0	2.05734	0	0	0	0	0	0	0	0	0	0	1.61228	0	1.61228	0	54	TRINITY_DN16572_c0_g1	--	--	--	--	--	--	SWIM zinc finger	--	1	--	hypothetical protein PRUPE_ppa018699mg, partial [Prunus persica]
TRINITY_DN16580_c0_g1	0.338663	0.956965	7.44747	23.3688	10.1824	9.13714	6.00509	0.950029	3.29985	3.48304	12.5625	8.7415	23.3688	-2.92079	-2.37296	-0.26306	1.26539	0.141581	0	-0.533174	-2.37808	-1.23729	-1.1771	0.419971	-0.0574354	1.26539	-2.92079	34	TRINITY_DN16580_c0_g1	--	--	Molecular Function: DNA binding (GO:0003677);; Molecular Function: sequence-specific DNA binding transcription factor activity (GO:0003700);; Cellular Component: nucleus (GO:0005634);; Biological Process: regulation of transcription, DNA-templated (GO:0006355);;	--	--	--	AP2 domain	Ethylene-responsive transcription factor WIN1 GN=F9L1.31 OS=Arabidopsis thaliana (Mouse-ear cress) PE=2 SV=1	1	--	hypothetical protein PRUPE_ppa010601mg [Prunus persica]
TRINITY_DN16581_c0_g1	0	0	4.97743	4.2046	2.54184	3.42211	0	1.4387	1.00915	1.23868	2.21536	5.91627	5.91627	-2.14474	-2.14474	0.434789	0.235051	-0.320235	0	-2.14474	-0.858623	-1.13815	-0.982087	-0.459755	0.64526	0.64526	-2.14474	6	TRINITY_DN16581_c0_g1	[J]	Translation, ribosomal structure and biogenesis	Molecular Function: nucleotide binding (GO:0000166);; Biological Process: maturation of SSU-rRNA from tricistronic rRNA transcript (SSU-rRNA, 5.8S rRNA, LSU-rRNA) (GO:0000462);; Biological Process: RNA methylation (GO:0001510);; Molecular Function: structural constituent of ribosome (GO:0003735);; Cellular Component: nucleolus (GO:0005730);; Cellular Component: vacuolar membrane (GO:0005774);; Ce…	K02974|1.57275e-38|mus:103982296|40S ribosomal protein S24-1-like; K02974 small subunit ribosomal protein S24e (A)	[J]	Translation, ribosomal structure and biogenesis	Ribosomal protein S24e	40S ribosomal protein S24-1 GN=RPS24A OS=Arabidopsis thaliana (Mouse-ear cress) PE=2 SV=1	1	--	unknown [Lotus japonicus]
TRINITY_DN16587_c0_g1	2.79444	0.970604	1.25744	0.933486	1.33542	0.345876	1.50092	0.593609	3.08861	0.389082	1.76048	0	3.08861	1.49534	0.550092	0.746144	0.522658	0.795138	0	0.893911	0.243752	1.60307	0.0455856	1.03638	-0.428546	1.60307	-0.428546	103	TRINITY_DN16587_c0_g1	[RTKL]	--	Molecular Function: protein serine/threonine kinase activity (GO:0004674);; Molecular Function: transmembrane receptor protein tyrosine kinase activity (GO:0004714);; Molecular Function: non-membrane spanning protein tyrosine kinase activity (GO:0004715);; Molecular Function: ATP binding (GO:0005524);; Biological Process: protein phosphorylation (GO:0006468);; Molecular Function: carbohydrate bin…	--	--	--	Protein kinase domain;; Protein tyrosine kinase	Probable L-type lectin-domain containing receptor kinase VII.2 (Precursor) GN=F20O9.40 OS=Arabidopsis thaliana (Mouse-ear cress) PE=3 SV=2	42	--	hypothetical protein PRUPE_ppa022757mg [Prunus persica]
TRINITY_DN16590_c0_g1	0	0	0	2.73223	0	1.59905	0	1.53834	0	0.716499	0	0	2.73223	-1.37798	-1.37798	-1.37798	0.522056	-1.37798	0	-1.37798	-0.0340984	-1.37798	-0.598514	-1.37798	-1.37798	0.522056	-1.37798	49	TRINITY_DN16590_c0_g1	--	--	--	--	--	--	--	--	--	--	hypothetical protein PRUPE_ppa018277mg [Prunus persica]
TRINITY_DN16594_c0_g1	14.4482	17.2486	22.4204	42.0181	37.954	30.3896	32.9775	67.3843	32.8451	56.0976	43.9781	34.6871	67.3843	-1.02285	-0.782498	-0.42252	0.454656	0.311487	0	0.114295	1.12338	0.108659	0.863145	0.518936	0.185116	1.12338	-1.02285	37	TRINITY_DN16594_c0_g1	--	--	--	--	--	--	--	--	1	--	hypothetical protein PRUPE_ppa026644mg [Prunus persica]
TRINITY_DN16597_c0_g1	0	0	0	0	0	4.3718	0	0	0	0	0	3.35837	4.3718	-2.42541	-2.42541	-2.42541	-2.42541	-2.42541	0	-2.42541	-2.42541	-2.42541	-2.42541	-2.42541	-0.301619	0	-2.42541	30	TRINITY_DN16597_c0_g1	--	--	--	--	--	--	Nucleotide-diphospho-sugar transferase	Uncharacterized protein At1g28695 (Precursor) GN=At1g28695 OS=Arabidopsis thaliana (Mouse-ear cress) PE=2 SV=1	6	--	hypothetical protein PRUPE_ppa017327mg [Prunus persica]
TRINITY_DN16598_c0_g1	0	0	0	4.30844	0	0	0	2.17862	0	0	0	0	4.30844	0	0	0	2.40829	0	0	0	1.6684	0	0	0	0	2.40829	0	107	Unannotated
TRINITY_DN16600_c0_g2	0	0	1.66505	1.70689	1.32357	1.05192	0	1.20107	0	0.585189	0.693832	0.816351	1.70689	-1.03697	-1.03697	0.377189	0.399664	0.179369	0	-1.03697	0.101228	-1.03697	-0.372319	-0.276684	-0.175932	0.399664	-1.03697	16	TRINITY_DN16600_c0_g2	--	--	Cellular Component: endoplasmic reticulum (GO:0005783);; Molecular Function: metal ion binding (GO:0046872);;	K08057|6.24196e-43|smo:SELMODRAFT_144212|hypothetical protein; K08057 calreticulin (A)	[O]	Posttranslational modification, protein turnover, chaperones	Calreticulin family	Calreticulin (Precursor) OS=Euglena gracilis PE=2 SV=1	1	--	hypothetical protein GLOINDRAFT_112824 [Rhizophagus irregularis DAOM 181602]
TRINITY_DN16607_c0_g1	0.896238	0	5.74762	0	0	1.59905	0.921471	0	0	4.49711	0	0	5.74762	-0.454843	-1.37798	1.37639	-1.37798	-1.37798	0	-0.435772	-1.37798	-1.37798	1.08069	-1.37798	-1.37798	1.37639	-1.37798	77	Unannotated
TRINITY_DN16611_c0_g1	0.498202	0	0.258897	0	0	0	2.68322	0	0	0	0	0	2.68322	0.583232	0	0.33216	0	0	0	1.88097	0	0	0	0	0	1.88097	0	20	TRINITY_DN16611_c0_g1	--	--	Biological Process: malate transport (GO:0015743);;	--	[R]	General function prediction only	Aluminium activated malate transporter	Aluminum-activated malate transporter 2 GN=ALMT2 OS=Arabidopsis thaliana (Mouse-ear cress) PE=2 SV=2	1	--	hypothetical protein PRUPE_ppa022263mg [Prunus persica]
[truncated: 6,606 more rows]
