# Supplementary material for: Developmental transcriptome profiling uncovered carbon signaling genes associated with almond fruit drop
Source: Sci Rep. 2021 Feb 9;11:3401. doi: 10.1038/s41598-020-69395-z (PMC7873282; doi:10.1038/s41598-020-69395-z)
Supplement: Supplementary file 6 — Supplemental Table 5 [file 41598_2020_69395_MOESM6_ESM.xlsx]

## Sheet: Sheet1
No.	GeneID	Forward Primer Sequence (5'-3')	Reverse Primer Sequence (3'-5')	Gene Description
1	TRINITY_DN23864_c0_g1	CTTCCAGTCTTCTTTGTCACC	CTGAACTGCCTCTTTGGGTAA	Glycosyltransferase like family 2
2	TRINITY_DN21705_c0_g1	GAAGTCCTGATTTCGGTGC	TTATGGGTGGCTTTTGTGC	Purple acid phosphatase 15
3	TRINITY_DN27174_c3_g1	CGGTGCCCTCCAATACCTCA	CCAGCAAGCTCAACAGTTCCC	Fructose-bisphosphate aldolase
4	TRINITY_DN26787_c1_g1	CTTTCAACAGGAGGTGCGGT	ACTCTCTCTCATAGCCCCAA	Gibberellin regulated protein
5	TRINITY_DN26519_c2_g1	ACATTCAGAAACACGGGCAT	AGCGAGAGGCAATAGCAGAC	Transcription factor MYB39 GN=dl4925c OS=Arabidopsis thaliana (Mouse-ear cress) PE=2 SV=1
6	TRINITY_DN26918_c0_g1	AGGTGCCCTTTCTCCTTAGC	AATGGTGCCAGTCAGGTTGT	Auxin-responsive protein IAA13
7	TRINITY_DN24026_c1_g1	ATCTGAAAAATCGGCAGGACC	GCACAGGATACAGTTGAAGGG	Peroxidase 44
8	TRINITY_DN20506_c0_g1	TTGGTTGTGGTTGTCGGAA	TTGGTTGTGGTTGTCGGAA	Acyl-[acyl-carrier-protein] desaturase 6
9	TRINITY_DN23029_c0_g1	TCCTTGCCCTTTGGTTGGTC	GCTGCCAAATTCCAATGTGA	Abscisic acid receptor PYR1
10	TRINITY_DN21330_c0_g1	ATGGACAGAAGAGGAGCA	TGTGTGGGAGTTTTAGAG	Myb-like DNA-binding domain
11	TRINITY_DN19594_c0_g1	ATTCACTAAGCCAAAACGAGA	CTCACCGGAGTCTATAGGAAC	Multicopper oxidase
12	TRINITY_DN27666_c0_g1	GCAGCCTGTTACAATCCTC	ACAATCCGTGGCAATAATG	Probable alkaline/neutral invertase B
13	TRINITY_DN20503_c0_g2	AGTGAAAGCAAATGGCAAAC	GACCAGGCAGAGAGGAAGAC	Glycosyl hydrolases family 28;; Pectate lyase superfamily protein
14	TRINITY_DN27333_c2_g3	CTGCTCTTTTTGTCCCGTG	TTGTGGCTAAGGAACCCGT	Nucleotide-diphospho-sugar transferase;; Nucleotide-diphospho-sugar transferase
